# Supplementary material for: IL‐36γ and IL‐36Ra Reciprocally Regulate NSCLC Progression by Modulating GSH Homeostasis and Oxidative Stress‐Induced Cell Death
Source: Adv Sci (Weinh). 2021 Aug 8;8(19):2101501. doi: 10.1002/advs.202101501 (PMC8498882; doi:10.1002/advs.202101501)
Supplement: Supplementary file 2 — Supplemental Table 1 [file ADVS-8-2101501-s005.xlsx]

## Sheet: Sheet1
Supplementary Table 1 Clinical information of NSCLC patient in Cohort 1
No.	Genger	Age(years)	pTpNpM Status	Il1f9(Tumor)	Il1f9(Normal)
1	M	58	T4N0M0	0.0871674	0.0255001
2	F	79	T2aN0M0	0.12687	0
3	M	63	T2N2M0	0.0279376	0.00146789
4	F	67	T2aN0M0	0.302312	0
5	M	61	T2bN1M0	0.00622812	0
6	M	56	T2N2M0	0.182931	2.45689e-05
7	M	68	T4N0M0	0.090551	0.000493124
8	M	49	T2bN2M0	0.313166	0.0381727
9	M	63	T2N2M0	0.00696155	0
10	F	58	M1	0.279622	0.00233964
