# Supplementary material for: IL‐36γ and IL‐36Ra Reciprocally Regulate NSCLC Progression by Modulating GSH Homeostasis and Oxidative Stress‐Induced Cell Death
Source: Adv Sci (Weinh). 2021 Aug 8;8(19):2101501. doi: 10.1002/advs.202101501 (PMC8498882; doi:10.1002/advs.202101501)
Supplement: Supplementary file 3 — Supplemental Table 2 [file ADVS-8-2101501-s001.xlsx]

## Sheet: 43pairs 原始信息
Supplementary Table 2 Clinical information of NSCLC patient in Cohort 2
No.	Genger	Age(years)	pTpNpM Status	Il1f9(Tumor)	Il1f9(Normal)
1	M	64	T2aN2M0	0	0.63063
2	M	59	T2bN1M0	0	0
3	M	54	T2N2M0	0	0.407064
4	F	68	T2N2M0	0.0255001	0.0871674
5	M	57	T2N0M0	0	0.12687
6	F	52	T2N2M0	2.45689e-05	0.182931
7	M	66	T2N0M0	0.000493124	0.090551
8	M	61	T2N1M0	0.0381727	0.313166
9	F	51	T2N2M1	0	0.00696155
10	M	53	T4N1M0	0	0
11	M	60	T2aN1M0	0	0
12	M	65	T1N0M0	0	3.62552
13	F	49	T2N2M0	0	0.0436346
15	M	65	T2N2M0	0.00233964	0.279622
14	F	57	T3N0M0	0	0
16	M	56	T2aN0M0	1.32149	0.318024
17	M	51	T2N2M0	0.691177	1.8873
18	F	54	T2N0M0	0.32298	3.06459
19	F	34	T2N3M0	0.321599	51.6218
20	M	66	T2aN0M0	0.331719	31.5655
21	F	49	T2aN0M0	3.85718	5.808
22	F	61	T1bN0M0	4.2333	0.820031
23	M	59	T2aN0M0	2.10009	0.212731
24	M	72	T2aN0M0	7.14361	1.8733
25	M	60	T3N3M0	2.96338	1.15781
26	M	48	T2aN0M0	8.2627	16.928
27	F	70	T2aN0M0	0.838197	0.110427
28	M	56	T1N1M0	2.23666	5.40413
29	M	50	T2aN0M0	1.49815	3.27431
30	M	56	T1N1M0	0.477975	0.224997
31	F	77	T2aN0M0	6.35448	0.236712
32	M	61	T2N2M0	4.24771	11.93
33	M	66	T4N0M0	0.849186	5.28639
34	M	47	T2bN2M0	0.656969	32.8739
35	F	56	T4N2M1	0.377649	13.5485
36	M	72	T2bN0M0	0.590416	0.617366
37	F	43	T2aN2M0	2.05475	0.343865
38	M	47	T4N0M1	0.747957	1.86144
39	M	64	T2bN0M0	0.997095	1.64876
40	M	60	T2aN0M0	0.232746	1.98963
41	M	69	T2N0M0	0.146762	0.406687
42	M	71	T2N0M0	0.747501	2.39376
43	M	67	T2N0M0	0.590283	0.0611286

## Sheet: 三线表_pvalue
Table S2 Summary of patients in Cohort 2
Vaviables	All cases(n=44)	CCL7 relative mRNA level		P value
		Low（＜2）	High（≥2）
Age（years）				0.6926
≤56	19	12	7
＞56	25	11	14
Gender				0.3864
Male	30	14	16
Female	14	9	5
Pathologic type				0.4138
Squamous carcinoma	18	8	10
Adenocarcinoma	26	15	11
Degree differentiation				0.7647
well	10	6	4
poor	34	17	17
Smoking				0.6936
Yes	27	11	16
No	17	12	5
pT Status				0.1156
pT1	4	4	0
pT2	33	17	16
pT3	2	1	1
pT4	5	1	4
pN Status				0.3979
pN-	23	12	11
pN+	21	11	10
pM Status				0.8442
pM-	40	21	19
pM+	4	2	2
UICC				0.0472
I	16	9	7
II	10	7	3
III	14	5	9
IV	4	2	2
