# Supplementary material for: IL‐36γ and IL‐36Ra Reciprocally Regulate NSCLC Progression by Modulating GSH Homeostasis and Oxidative Stress‐Induced Cell Death
Source: Adv Sci (Weinh). 2021 Aug 8;8(19):2101501. doi: 10.1002/advs.202101501 (PMC8498882; doi:10.1002/advs.202101501)
Supplement: Supplementary file 4 — Supplemental Table 3 [file ADVS-8-2101501-s006.xlsx]

## Sheet: Sheet1
Supplemeentary Table3 Clinical information of TCGA LUAD and TCGA LUSC
TCGA_LUAD							TCGA_LUSC
Patients_ID	IL1F9(Normal)	IL1F9(Tumor)	luad_pheo.gender.demographic	luad_pheo.age_at_initial_pathologic_diagnosis	luad_pheo.tumor_stage.diagnoses		Patients_ID	IL1F9(Normal)	IL1F9(Tumor)	luad_pheo.gender.demographic	luad_pheo.age_at_initial_pathologic_diagnosis	luad_pheo.tumor_stage.diagnoses
TCGA.38.4625	10.4833	8.41079	female	66	stage ib		TCGA.22.4593	7.55341	15.1316	male	77	stage iia
TCGA.38.4626	9.69825	11.4761	female	57	not reported		TCGA.22.4609	11.3816	17.9294	male	81	stage ia
TCGA.38.4627	0	11.3083	female	64	stage iia		TCGA.22.5471	0	16.5399	male	75	stage ib
TCGA.38.4632	0	14.467	male	42	stage iv		TCGA.22.5472	10.5547	15.0377	male	67	stage ib
TCGA.44.2655	7.85305	11.7558	female	65	stage ia		TCGA.22.5478	8.69601	12.064	male	79	stage ib
TCGA.44.2657	0	0	female	74	stage ib		TCGA.22.5481	0	0	female	72	stage iib
TCGA.44.2661	0	12.431	female	69	stage ia		TCGA.22.5482	0	18.3634	male	81	stage ib
TCGA.44.2662	8.43902	14.4605	male	65	stage ib		TCGA.22.5483	0	9.36883	male	74	stage iia
TCGA.44.2665	0	15.0525	female	55	stage iib		TCGA.22.5489	9.77909	15.8598	male	64	stage ia
TCGA.44.2668	8.23092	15.8069	male	51	stage ib		TCGA.22.5491	7.99885	19.3419	male	74	stage ia
TCGA.44.3396	9.36678	14.049	female	74	stage iiia		TCGA.33.4587	9.43025	9.90778	female	63	stage ib
TCGA.44.3398	9.00211	15.6308	female	77	stage ia		TCGA.33.6737	7.96144	10.1169	male	71	stage iiia
TCGA.44.5645	0	0	female	61	stage ia		TCGA.34.7107	9.41933	16.0132	male	70	stage ii
TCGA.44.6145	8.98618	0	female	62	stage ia		TCGA.34.8454	9.50599	15.5687	female	62	stage iiia
TCGA.44.6146	0	0	male	64	stage iib		TCGA.39.5040	8.19353	8.8688	male	59	stage iiia
TCGA.44.6147	9.68402	13.8929	female	67	stage ia		TCGA.43.5670	9.39401	20.6603	male	70	stage iia
TCGA.44.6148	8.26717	0	male	60	stage ia		TCGA.43.6143	10.5386	11.4671	male	70	stage ib
TCGA.44.6776	0	10.7489	female	60	stage ia		TCGA.43.6647	7.50306	18.6745	female	69	stage iib
TCGA.44.6777	0	14.3621	female	85	stage ib		TCGA.43.6771	0	18.699	male	85	stage ib
TCGA.44.6778	0	8.83209	male	59	stage ia		TCGA.43.6773	9.99258	16.4276	male	76	stage iib
TCGA.49.4490	0	15.1768	female	45	stage iiia		TCGA.43.7657	0	10.8054	female	68	stage ia
TCGA.49.4512	11.7222	11.7831	female	69	stage iiia		TCGA.43.7658	7.93281	10.4173	female	75	stage ia
TCGA.49.6742	8.86637	9.05599	male	70	stage iia		TCGA.51.4079	6.91765	19.456	female	73	stage ib
TCGA.49.6743	0	11.7692	female	81	stage iiia		TCGA.51.4081	12.8317	19.7834	male	55	stage iib
TCGA.49.6744	11.2619	10.5447	female	64	stage iia		TCGA.56.7222	10.355	15.6473	male	60	stage ib
TCGA.49.6745	9.00746	10.5723	male	82	stage iiia		TCGA.56.7579	8.17156	19.5743	male	61	stage iiia
TCGA.49.6761	0	13.9937	female	68	stage iiia		TCGA.56.7580	8.07472	18.2185	male	84	stage ib
TCGA.50.5930	9.20286	11.5807	male	47	stage iiia		TCGA.56.7582	7.92679	19.4817	male	83	stage ib
TCGA.50.5931	0	13.8295	female	75	stage ib		TCGA.56.7730	16.255	15.8784	male	73	stage iia
TCGA.50.5932	9.22406	11.1146	male	75	stage iib		TCGA.56.7731	0	18.1345	female	66	stage ib
TCGA.50.5933	8.76804	11.2429	male	72	stage iiib		TCGA.56.7823	8.22262	17.5727	female	58	stage iia
TCGA.50.5935	0	16.3543	female	86	stage ia		TCGA.56.8082	10.821	20.145	female	80	stage iia
TCGA.50.5936	9.93821	9.18167	male	58	stage iiia		TCGA.56.8083	8.45282	10.4729	male	56	stage ib
TCGA.50.5939	0	0	male	85	stage ib		TCGA.56.8201	10.3042	16.4326	male	74	stage iib
TCGA.50.6595	8.0461	10.003	female	74	stage iiia		TCGA.56.8309	10.7606	11.7283	male	66	stage ia
TCGA.55.6968	0	11.72	male	61	stage iv		TCGA.56.8623	10.5217	10.1987	male	71	stage ib
TCGA.55.6970	10.1387	11.8463	female	67	stage iiia		TCGA.58.8386	11.1076	14.9106	male	75	stage iv
TCGA.55.6971	9.94505	10.2336	female	59	stage ib		TCGA.60.2709	9.8198	12.8281	male	69	stage ib
TCGA.55.6972	9.19906	9.66616	male	72	stage ib		TCGA.77.7138	0	19.3295	male	67	stage ib
TCGA.55.6975	0	0	male	61	stage iib		TCGA.77.7142	0	11.6612	female	59	stage ib
TCGA.55.6978	9.11746	10.7944	male	81	stage iia		TCGA.77.7335	0	12.427	female	62	stage iiib
TCGA.55.6979	9.54254	13.4825	female	59	stage iib		TCGA.77.7337	9.34823	19.9818	male	65	stage iib
TCGA.55.6980	0	15.2441	male	56	stage ia		TCGA.77.7338	0	20.3173	male	64	stage ib
TCGA.55.6981	10.3478	14.3027	female	53	stage iiia		TCGA.77.8007	8.07366	8.70384	male	68	stage iib
TCGA.55.6982	11.6345	14.4683	female	79	stage iib		TCGA.77.8008	7.94809	17.4201	male	68	stage ib
TCGA.55.6983	0	10.6978	male	81	stage iib		TCGA.85.7710	10.0706	16.0644	female	59	stage ia
TCGA.55.6984	0	0	female	71	stage iib		TCGA.90.6837	0	19.4382	male	64	stage iib
TCGA.55.6985	10.4935	12.041	female	58	stage ib		TCGA.90.7767	9.968	12.9455	male	56	stage iib
TCGA.55.6986	0	10.0878	female	74	stage ib		TCGA.92.7340	8.79156	17.7566	female	45	stage iia
TCGA.73.4676	9.39223	13.3629	male	45	stage iia
TCGA.91.6828	9.90426	10.3085	male	70	stage ia
TCGA.91.6829	11.7771	10.586	male	78	stage ib
TCGA.91.6831	0	8.93846	male	66	stage ib
TCGA.91.6835	8.84821	10.366	female	81	stage ia
TCGA.91.6836	0	10.7784	female	52	stage ib
TCGA.91.6847	0	8.97954	female	62	stage ib
TCGA.91.6849	9.09125	0	female	75	stage iiia
