# Supplementary material for: IL‐36γ and IL‐36Ra Reciprocally Regulate NSCLC Progression by Modulating GSH Homeostasis and Oxidative Stress‐Induced Cell Death
Source: Adv Sci (Weinh). 2021 Aug 8;8(19):2101501. doi: 10.1002/advs.202101501 (PMC8498882; doi:10.1002/advs.202101501)
Supplement: Supplementary file 5 — Supplemental Table 4 [file ADVS-8-2101501-s002.xlsx]

## Sheet: KL vs KL9
Supplementary Table5_1 gene expression matrix of KL vs KL9
gene_name	KL rep1_fpkm	KL rep2_fpkm	KL9 rep1_fpkm	KL9 rep2_fpkm	KL9vsKL_log2FoldChange	KL9vsKL_pvalue
Sftpc	16729.7	56601.9	36930.7	24972.5	-0.244423	0.606083
Lyz2	10587.3	11121.9	8289.98	4868.92	-0.722271	0.0230619
Sftpb	3759.4	6448.92	7761.39	4202.8	0.228976	0.54528
Scd1	1874.61	2031	2756.63	1288.27	0.050557	0.890266
Sftpa1	2788.3	3419.55	2473.44	1442.81	-0.664622	0.0419859
mt-Co1	3480.4	4024.43	3943.95	4020.25	0.0857105	0.732117
Fth1	11591.4	7164.15	4131.95	3691.78	-1.26139	4.63884e-05
Slc34a2	912.62	1101.86	1319.54	1031.18	0.222693	0.416886
Eef1a1	2074.33	2455.13	2376.94	1902.37	-0.0819588	0.760599
Npc2	709.988	1086.4	1057.56	702.216	-0.0296994	0.928306
Scgb1a1	9358.51	16158.9	7843.33	6021.4	-0.880061	0.00828447
Chil3	2109.43	1378.6	1557.71	4969.12	0.903963	0.052111
Chil1	1821.21	1835.23	933.702	800.389	-1.07626	1.85215e-05
Psap	1645.45	1227.57	1079.39	1489.38	-0.1615	0.587863
Sftpd	1644.37	1989	1478.56	954.602	-0.578471	0.0589844
Igha	1340.75	1862.8	696.989	1127.13	-0.812479	0.0133562
Cd74	1730.48	3581.67	2287.45	1746.5	-0.397098	0.28226
Eef2	889.171	1096.84	1043.74	832.494	-0.0820294	0.764768
Lcn2	2506.38	1323.93	403.676	434.698	-2.1918	1.24781e-10
Clu	667.499	651.573	807.847	1258.12	0.647288	0.0307202
Igkc	4770.04	8172.28	2608.28	5282.23	-0.713911	0.069918
Tmsb4x	1430.65	2655.4	1892.23	1401.19	-0.311121	0.374982
H2-D1	1092.83	1171.53	785.027	818.276	-0.498056	0.0421166
Fasn	180.388	227.808	273.763	196.49	0.204177	0.484803
Actb	894.261	1116.45	864.234	671.2	-0.389057	0.163484
mt-Cytb	1699.73	2320.78	1989.57	1913.97	-0.0425929	0.876978
H2-K1	975.358	1061.8	655.441	672.604	-0.617256	0.0119661
Cxcl15	747.021	1272.53	1238.65	726.908	-0.0390907	0.914758
Ctsd	754.172	1026.59	733.368	779.235	-0.23546	0.39236
Ager	675.974	1382.32	876.616	573.829	-0.504948	0.185925
Neat1	71.6999	74.778	88.3333	113.832	0.464852	0.0802338
Ctsh	371.712	460.2	479.493	298.641	-0.096404	0.759798
Hspa8	415.309	443.215	375.695	457.965	-0.0424013	0.869686
mt-Nd1	1606.1	2250.12	1870.37	1738.43	-0.0956612	0.733396
Sparc	405.463	554.981	462.582	419.695	-0.122464	0.65947
Hsp90ab1	575.135	647.862	516.849	542.467	-0.207288	0.40514
Ctsb	336.665	240.173	210.699	307.946	-0.153429	0.6241
Tpt1	543.374	789.055	675.915	538.051	-0.134322	0.652935
Selenbp1	828.581	784.041	571.16	413.211	-0.712126	0.0104016
Rplp0	844.27	1097.03	863.2	647.941	-0.361379	0.211483
Ftl1	1174.82	1170.25	817.826	911.422	-0.439493	0.0756324
Atp1a1	292.377	295.35	322.034	269.011	0.00812587	0.974571
B2m	2162.5	1841.06	1094.37	1212.93	-0.79508	0.00192238
Spp1	273.748	444.508	648.773	1803.01	1.77126	6.89419e-05
Hp	1207.2	993.811	618.283	481.605	-1.0008	0.000287336
Actg1	412.571	573.756	483.134	437.31	-0.0997296	0.722642
App	104.1	86.8496	104.095	89.1612	0.0173178	0.947511
Fn1	105.013	57.2948	91.6638	167.607	0.675717	0.0810681
Apoe	492.177	727.08	458.567	590.03	-0.217545	0.47475
Atp1b1	360.007	345.393	444.094	374.346	0.214439	0.399457
Tmbim6	249.257	329.551	248.801	204.559	-0.352417	0.208901
Atp11a	99.6185	73.8371	119.875	114.696	0.435455	0.111492
mt-Nd2	919.407	1333.38	1176.52	989.744	-0.056495	0.847354
Sdc1	223.545	353.191	356.737	260.292	0.0974379	0.763038
Ly6e	330.371	391.544	260.197	215.786	-0.600912	0.0235618
mt-Nd5	632.647	464.692	667.992	668.869	0.284834	0.299652
Rps14	674.342	1168.54	792.225	588.818	-0.416195	0.2179
mt-Nd4	630.405	1070.34	747.095	738.201	-0.195413	0.538241
Scd2	195.102	202.192	244.42	153.247	0.00136586	0.996426
Gclc	288.38	212.875	306.58	332.903	0.351353	0.202554
Bcam	251.97	455.035	383.666	256.856	-0.14246	0.689878
Ubb	593.172	826.298	593.245	535.594	-0.330505	0.240471
Ccl6	526.649	613.879	565.859	620.797	0.0572006	0.822524
Ctss	794.705	921.252	771.157	593.524	-0.330438	0.226735
Lrg1	773.995	1063.26	587.243	561.281	-0.677767	0.0143596
Tgoln1	149.563	159.892	262.845	210.825	0.61416	0.0191256
Malat1	163.261	73.6165	143.019	179.768	0.446429	0.241172
H2-Ab1	458.009	959.564	557.341	448.671	-0.494765	0.179536
Ldha	302.305	303.7	301.222	278.255	-0.0645746	0.79266
Mgp	666.801	1088.52	795.864	746.957	-0.18616	0.548587
Aldoa	391.555	370.724	301.484	272.303	-0.409802	0.0988533
C3	367.325	139.967	101.683	152.223	-0.998535	0.0194013
Pkm	260.567	179.664	161.15	170.334	-0.409331	0.153869
Hspa5	270.993	224.381	193.666	222.092	-0.252785	0.335631
Eif4h	132.735	206.466	210.807	136.032	0.032139	0.924135
Lamp3	251.459	327.31	322.706	234.333	-0.055196	0.85138
Rps3	189.799	285.462	201.155	158.811	-0.400845	0.190175
Rpl41	712.079	1082.96	835.829	566.29	-0.356391	0.27558
Lpcat1	150.44	243.887	246.066	153.722	0.01986	0.954576
Bsg	364.197	635.264	554.399	468.349	0.0332404	0.91942
Napsa	247.011	522.474	368.274	242.85	-0.332414	0.391081
Elovl1	198.443	426.848	418.769	283.278	0.167054	0.666871
Ptprf	95.6499	78.835	117.666	98.3436	0.307994	0.249373
Rps2	485.997	625.632	464.723	401.453	-0.359934	0.185752
Mpeg1	336.295	159.876	191.942	143.172	-0.566183	0.131055
Itm2b	318.996	368.803	319.338	302.091	-0.146391	0.561896
P4hb	315.917	332.741	314.423	271.55	-0.146615	0.56135
Aplp2	130.88	150.068	168.486	148.491	0.174089	0.496668
Rps9	308.89	488.769	338.036	268.26	-0.395737	0.208501
Col4a1	132.568	103.355	119.654	114.804	-0.00898889	0.972997
Calm1	189.471	188.322	194.596	167.286	-0.0620695	0.805428
Iqgap1	57.0925	44.4891	58.2462	48.6143	0.0730894	0.7903
Rplp1	1433.72	2567.15	1663.04	1323.2	-0.421969	0.211986
Msn	174.627	115.516	132.365	121.295	-0.193873	0.512635
Calr	340.047	332.897	266.658	259.607	-0.354696	0.145701
Rpsa	243.534	370.18	258.095	219.021	-0.363214	0.228441
Atp5b	212.179	223.584	197.687	177.85	-0.214582	0.388154
Epas1	190.372	155.064	164.114	134.128	-0.211927	0.434831
Lrrk2	73.0664	53.0613	82.1538	77.1721	0.33709	0.225266
Aqp5	197.63	504.694	376.557	228.545	-0.214943	0.618076
Emp2	87.6649	108.221	114.957	77.3802	-0.0263646	0.930288
Gpx3	451.083	580.198	417.799	402.25	-0.330647	0.2138
Pmvk	435.28	676.24	504.359	338.783	-0.398668	0.229155
Ctnnb1	137.483	139.255	185.056	171.195	0.364375	0.138332
Lamp1	334.781	334.447	300.401	269.105	-0.23278	0.347985
Rpl10	359.451	527.73	404.466	323.631	-0.285082	0.342826
Ddx5	130.116	123.348	138.433	171.075	0.28818	0.26873
Cldn18	121.485	226.692	228.621	150.591	0.123204	0.735721
Cfl1	378.842	399.914	326.676	277.094	-0.36716	0.149257
Saa3	935.762	185.561	14.8188	125.793	-2.99543	0.04476
Cd36	205.32	232.121	252.104	196.791	0.0372995	0.889945
Rpl18	176.251	279.479	183.188	148.782	-0.457109	0.144275
Anxa2	210.894	250.847	204.001	183.624	-0.252412	0.328734
Dram1	233.736	280.159	295.228	215.194	-0.00976541	0.972683
Rpl4	343.517	469.5	402.886	337.6	-0.134799	0.635219
Cbr2	404.973	1179.97	448.286	341.819	-1.0043	0.0220092
Rps3a1	672.711	1065.58	775.041	649.66	-0.286999	0.355142
Rpl8	514.257	794.752	534.371	429.466	-0.441598	0.153343
Itih4	178.062	208.42	157.19	282.851	0.187224	0.575579
Myh9	66.3918	50.4213	58.4895	58.9071	0.00718127	0.978733
Pfn1	361.363	390.221	280.012	236.238	-0.54185	0.0345291
Rack1	130.94	187.378	145.422	116.566	-0.280952	0.342732
Muc1	253.207	382.339	339.919	281.958	-0.0313532	0.917397
Col4a2	128.915	96.0844	113.096	104.867	-0.0458432	0.867229
Eln	79.1753	114.926	98.3593	68.7745	-0.215788	0.49403
Ctsc	154.411	130.382	123.279	90.9996	-0.410417	0.145739
Akr1a1	238.703	309.368	264.138	236.457	-0.130704	0.629082
H2-Aa	280.313	592.747	374.969	287.82	-0.397516	0.287858
Serinc3	231.744	180.215	169.779	161.269	-0.315464	0.236549
Rps19	134.901	212.236	146.638	116.07	-0.402027	0.200528
Wfdc2	477.144	978.424	568.642	476.644	-0.47767	0.187261
Hc	56.0222	119.57	141.651	125.688	0.606458	0.0993765
Ptma	386.003	568.293	519.066	437.477	0.00340803	0.990829
Ptms	321.242	627.591	448.739	324.379	-0.295446	0.41646
Ucp2	103.423	125.695	96.4774	70.5117	-0.45632	0.110881
Rpl3	192.157	263.878	234.086	176.18	-0.152566	0.60768
Myl6	168.236	297.759	218.245	175.055	-0.244666	0.465756
Il33	155.613	210.471	328.456	232.817	0.616549	0.0422686
Abca3	73.9353	64.644	97.5637	67.783	0.254793	0.379359
Myh14	72.39	118.09	100.33	76.62	-0.106277	0.743121
Gprc5a	293.1	389	354.395	245.369	-0.185566	0.54272
Rps6	387.429	535.36	425.762	337.36	-0.274067	0.347707
Icam1	182.079	162.96	151.462	115.813	-0.368428	0.17575
Jchain	250.927	373.701	147.615	290.819	-0.510653	0.170763
Ptprn	143.553	140.35	181.473	149.911	0.223114	0.385908
Csrp1	246.426	452.913	369.077	266.8	-0.137225	0.69672
Rpl13	215.278	353.88	238.958	197.506	-0.382946	0.229587
Flna	81.5477	50.0296	69.5964	73.0006	0.116018	0.708325
Igfbp7	419.944	653.616	476.033	598.722	0.00160612	0.99589
Itgb1	155.087	148.259	166.36	157.197	0.0930583	0.705059
Pdia3	203.788	224.191	196.828	187.002	-0.157068	0.527007
Atp5a1	195.759	228.198	210.496	177.079	-0.129425	0.622317
Cst3	375.827	736.026	495.216	411.667	-0.29396	0.405473
Retnla	673.109	1276.91	804.248	1483.11	0.230191	0.559559
Krt8	250.243	390.108	350.367	293.762	0.0085044	0.977941
H2-Eb1	358.798	866.39	510.763	398.245	-0.430622	0.281489
Sparcl1	211.426	193.304	200.344	240.763	0.124155	0.631703
Vim	142.63	141.122	113.917	128.443	-0.227485	0.361617
Rpl18a	303.329	496.755	364.995	268.555	-0.336669	0.306317
Krt7	74.8586	105.977	92.2593	75.3049	-0.109942	0.70725
Arhgdia	294.389	315.844	264.018	215.765	-0.346964	0.182563
Tns1	40.2757	34.6586	42.0073	33.6784	0.0144015	0.95722
Gsn	168.512	259.262	182.503	158.284	-0.327962	0.27873
Eif4g2	63.8902	54.2518	60.3194	58.2254	0.00490441	0.984615
Rps8	311.383	477.075	342.832	267.568	-0.369257	0.234991
Prdx6	148.311	168.546	100.669	83.5493	-0.782392	0.00283719
Spint2	106.473	175.247	124.595	109.075	-0.269774	0.392377
Tagln2	237.412	349.641	301.208	231.444	-0.140278	0.64653
Rps15	787.602	1342.26	894.223	656.798	-0.457514	0.174009
Adgrf5	73.2244	49.6007	72.5522	57.7874	0.0856696	0.776951
Scnn1a	154.194	142.411	148.312	103.723	-0.234899	0.411299
Cd9	265.421	344.149	298.297	201.943	-0.285146	0.351427
Ctsz	536.3	416.484	280.98	348.88	-0.597142	0.032844
Vamp8	240.297	344.548	237.884	158.759	-0.560182	0.0810118
Col3a1	68.4245	52.7829	35.8495	73.5317	-0.148144	0.687138
Fau	611.614	951.284	670.992	534.22	-0.374915	0.229124
Ybx1	211.671	242.373	219.022	211.237	-0.0776231	0.757591
Rps4x	313.819	469.775	329.814	259.674	-0.41062	0.179657
Rps16	423.175	594.169	410.659	339.007	-0.440467	0.129392
Rpl5	117.106	180.47	150.181	119.829	-0.140227	0.650863
Rpl7	189.287	277.998	196.208	166.278	-0.366357	0.215773
Cd63	158.936	171.385	136.567	136.314	-0.275595	0.26318
S100a11	1104.19	1318.47	1060.52	849.244	-0.343178	0.206075
Bgn	80.1817	98.2318	83.2203	100.097	0.039114	0.884736
Gnai2	168.623	160.186	136.123	116.368	-0.381005	0.133975
Hsp90b1	138.965	142.082	126.073	136.042	-0.100612	0.683233
Tmem176b	231.676	297.04	218.304	178.105	-0.41548	0.134759
Gpnmb	93.718	58.5921	56.3658	125.435	0.255318	0.526706
Ctsk	402.25	236.803	240.163	549.247	0.304809	0.462728
Rpl11	178.123	271.14	202.088	150.884	-0.347983	0.26912
Rps18	187.789	295.03	214.702	166.185	-0.342097	0.27963
Ighg2b	238.462	283.139	78.264	215.863	-0.826539	0.0508064
Ddx17	69.506	51.0556	73.7817	83.7975	0.386286	0.167786
Rpl32	484.771	727.235	586.64	422.043	-0.264896	0.403559
Cebpa	150.815	240.124	248.02	166.234	0.0835981	0.803662
Scarb2	78.9632	85.4328	93.7163	79.3315	0.0740098	0.773071
Txnip	163.013	200.796	135.736	184.06	-0.186044	0.51623
Cdh1	112.887	113.101	125.1	111.399	0.0655963	0.792449
Actn4	89.2426	82.4657	91.7182	80.4019	0.00346152	0.989085
Arf1	251.94	281.543	261.536	213.371	-0.167779	0.523846
Fam129b	110.275	121.645	119.144	96.822	-0.102808	0.6957
Eno1	128.86	100.861	80.0879	81.7543	-0.505304	0.0568753
Sptbn1	28.1687	22.8819	34.4412	32.21	0.384697	0.140938
Ace	119.298	104.607	89.1719	81.1336	-0.394758	0.120132
H3f3b	162.189	211.844	181.827	141.65	-0.209474	0.463911
Dmbt1	86.0365	15.3574	19.171	172.047	0.915221	0.567414
Lcp1	77.881	50.6001	47.0504	40.829	-0.547962	0.0706221
Ctsl	52.8167	51.8949	49.9042	159.555	1.00023	0.0263958
Rnase4	218.923	395.69	361.419	268.327	0.0351171	0.919279
Grn	192.423	144.219	126.306	126.201	-0.414899	0.127463
Rpl6	143.1	204.966	164.285	137.854	-0.204131	0.485253
Rpl37a	294.495	489.01	382.776	279.443	-0.242606	0.465971
Ahnak	29.3495	20.1085	30.7919	28.468	0.260839	0.36814
Oaz1	165.277	274.996	198.122	156.477	-0.312189	0.337045
Gns	73.7717	45.1331	49.6611	44.6659	-0.33407	0.285745
Hnrnpa2b1	68.0232	75.0679	78.2915	83.3464	0.175832	0.480914
Laptm4a	237.838	338.189	295.771	258.53	-0.0554459	0.847403
Lpl	65.8982	41.595	45.1568	38.3192	-0.364816	0.239446
Tpm3	86.0866	88.7769	83.6075	70.1536	-0.185523	0.468632
Irx1	171.954	262.019	186.161	144.474	-0.392339	0.206893
Aldh2	90.8683	117.476	94.3373	86.2198	-0.206494	0.443725
Lrp1	35.635	17.947	26.4949	30.6567	0.0930231	0.793018
Ly6c1	299.923	373.433	318.155	178.209	-0.439935	0.192245
Aes	115.813	203.134	156.307	112.996	-0.244053	0.477673
Glul	207.732	144.749	115.753	123.843	-0.556959	0.0518199
Ppia	136.808	128.015	151.549	136.733	0.122453	0.624324
Ltf	100.372	148.947	18.0601	304.779	0.372804	0.811643
Rps24	67.8828	104.756	72.7902	61.6005	-0.361302	0.236774
Tpm1	52.6957	72.6703	86.2614	80.7838	0.414111	0.138031
Ctnna1	118.173	128.294	142.141	124.661	0.114386	0.651699
Prdx1	145.153	189.201	150.919	142.233	-0.189715	0.481613
Laptm5	153.362	125.102	123.853	100.073	-0.31446	0.250211
Rpl19	386.671	648.114	469.252	363.628	-0.313124	0.340353
Cldn3	306.047	576.551	391.93	243.327	-0.474382	0.205614
Sdcbp	76.8498	71.3523	66.1553	60.3732	-0.228097	0.360956
Plxnb2	77.892	54.8418	60.0056	52.3185	-0.240871	0.403311
Rpl12	108.37	169.645	132.533	115.259	-0.166009	0.58785
Plin2	154.963	139.478	111.812	128.985	-0.290177	0.257115
Nedd4	40.517	31.4362	48.4841	48.5682	0.431689	0.105638
Cdc42	162.863	179.267	158.751	130.829	-0.240563	0.356956
Anxa1	183.801	203.44	167.611	163.929	-0.224039	0.367445
Rps5	236.46	378.97	259.574	209.307	-0.392345	0.214998
Mcl1	165.912	137.719	115.659	128.255	-0.315961	0.225603
Arpc1b	105.759	94.7622	87.5557	76.5191	-0.289393	0.257607
Eif5a	201.444	244.583	182.433	157.445	-0.392093	0.139366
Alcam	61.5749	63.8758	68.4277	62.8071	0.0650392	0.79301
Meg3	17.088	15.324	27.5018	39.8486	1.05514	0.00027785
Tspan11	76.9492	95.4619	100.609	68.818	-0.025158	0.933158
Lmo7	35.1458	33.2718	45.0395	36.4696	0.252608	0.33415
Nkx2-1	133.192	196.323	171.978	133.189	-0.110714	0.717068
Rpl31	224.219	347.157	287.299	222.69	-0.163945	0.601558
Pdia6	118.336	136.251	117.837	107.408	-0.17665	0.488652
Rps7	188.563	290.706	232.24	174.803	-0.235623	0.456523
Crip2	149.703	321.428	230.991	148.447	-0.312236	0.428102
Kif1c	59.5919	58.922	67.461	57.1475	0.0723606	0.776474
Gnb1	108.569	109.319	107.243	89.8519	-0.144674	0.572196
Pabpc1	79.1112	66.0139	63.6529	62.3417	-0.203943	0.427049
Gpx4	221.409	358.207	258.909	190.976	-0.365511	0.263913
Ezr	147.026	131.571	142.238	114.913	-0.115549	0.66267
Col1a1	76.4855	55.7751	39.0636	98.3927	0.0555529	0.893036
Timp2	92.7163	118.019	120.322	119.08	0.184016	0.487487
Cox4i1	252.414	388.822	267.916	223.892	-0.382733	0.211274
Rps23	294.562	448.714	353.963	281.516	-0.226024	0.4638
Srrm2	38.0397	19.7571	32.5852	44.3742	0.413073	0.251136
Sort1	54.7162	49.8833	69.8449	53.174	0.234018	0.390488
Tmem30a	66.5235	74.646	85.1893	79.4758	0.222119	0.377193
Rpl27	270.235	347.999	280.591	233.298	-0.26667	0.335376
mt-Nd6	615.953	1174.27	814.72	744.301	-0.199475	0.562094
Ighg2c	228.819	683.789	97.6023	318.744	-1.13222	0.281275
Eif4g1	64.8245	47.8697	62.1794	58.0978	0.0939413	0.733958
Sqstm1	160.202	140.204	106.922	101.832	-0.525112	0.0374227
Dstn	203.962	247.099	245.569	188.766	-0.0544821	0.845222
Selenop	162.06	135.53	151.925	144.544	-0.00545041	0.983101
Atp2a2	75.155	53.922	74.7661	72.4827	0.190009	0.498078
Rpl9	120.151	197.326	128.282	104.878	-0.445305	0.164184
Gpx1	279.208	345.046	284.02	259.459	-0.199893	0.447997
Clic4	72.6862	60.1504	59.3112	62.7586	-0.121962	0.63757
Slpi	417.364	500.982	240.37	278.552	-0.823533	0.00182226
Rpl10a	155.808	233.905	163.562	138.064	-0.369628	0.219125
Sdc4	150.425	198.707	170.006	133.653	-0.201294	0.482872
Prnp	142.938	203.775	192.559	166.637	0.051055	0.860093
Dag1	61.1496	58.4765	70.6168	68.8007	0.220877	0.368948
Acly	75.3794	69.388	93.7785	72.6615	0.20128	0.454982
Vegfa	92.799	86.7412	94.153	109.3	0.18037	0.478948
Errfi1	142.985	110.029	106.813	99.3595	-0.295363	0.273929
Rps11	436.129	613.205	459.97	389.13	-0.30544	0.290694
Tgfbr2	52.1035	42.822	56.5932	46.5379	0.119617	0.658764
Itgb2	184.705	112.393	106.48	129.914	-0.329774	0.302906
Rhoa	57.5293	59.9249	53.7961	45.4064	-0.24363	0.341322
Npnt	86.8073	81.0617	93.2357	59.9559	-0.131971	0.662179
Por	118.906	120.569	84.0564	81.7664	-0.530227	0.0305901
Rsrp1	120.76	106.601	101.317	154.494	0.170056	0.57178
Rps17	278.099	423.326	311.669	259.767	-0.29567	0.331322
Ywhae	146.942	176.164	167.837	136.677	-0.0854692	0.751933
Mtch1	107.056	185.848	152.685	113.314	-0.138979	0.682293
Gabarap	216.336	284.887	202.828	170.196	-0.426157	0.127117
Rps29	506.806	757.056	604.082	448.762	-0.263512	0.399665
Rplp2	179.325	279.656	174.638	145.101	-0.521508	0.0915982
Slc25a5	252.732	285.289	237.433	199.244	-0.301074	0.24892
Col1a2	33.829	28.3012	21.5323	45.0977	0.100837	0.783797
Lasp1	72.9857	55.096	62.8497	53.4662	-0.139015	0.618316
Rps27	265.397	499.078	445.858	311.922	-0.0126549	0.972
Cyb5r3	75.0077	105.267	106.99	80.9783	0.0603221	0.840994
Prdx5	302.254	204.102	131.429	105.653	-1.09475	0.000299539
Lgals3	200.183	200.312	173.052	270.579	0.147546	0.62533
C4b	65.5598	73.3877	78.7582	56.4161	-0.0396861	0.888884
Muc5b	27.1628	25.2251	6.45179	46.3333	0.0108797	0.992775
Tpm4	169.63	184.578	182.922	165.937	-0.0219367	0.930421
Rpl14	200.522	308.222	240.14	191.039	-0.238622	0.441936
Cox6a1	510.847	757.488	516.365	429.519	-0.42317	0.158242
Ywhaz	87.5222	97.3154	100.057	87.7999	0.0233993	0.927021
Oat	119.141	207.542	169.582	154.236	-0.0126834	0.968952
Lamp2	42.379	37.727	39.8413	39.3485	-0.0166034	0.947086
Cap1	133.027	100.89	109.358	92.3362	-0.213828	0.443551
Prrc2a	56.3659	42.0563	47.8755	52.76	0.0320594	0.907631
Cyba	547.17	417	237.214	275.78	-0.910375	0.00100255
Scgb3a1	605.637	872.696	237.972	846.077	-0.447576	0.354657
H2afj	162.86	305.182	213.187	144.415	-0.388246	0.285593
Capns1	149.583	179.922	149.656	128.818	-0.242734	0.359477
Calm2	252.051	297.057	270.81	202.685	-0.213707	0.446465
Eif4a1	87.2197	92.3399	84.1388	81.9815	-0.112228	0.649036
Anxa5	225	253.579	200.327	162.126	-0.40093	0.131295
S100a6	233.369	310.184	297.185	243.776	-0.00686417	0.980663
Zdhhc3	19.8192	29.7414	35.9903	22.0412	0.227685	0.505442
Slc25a3	63.7607	77.9229	65.3669	60.5074	-0.17067	0.514105
Gnb2	106.514	142.884	103.676	83.9149	-0.410828	0.150913
Rpl28	195.956	269.633	183.159	159.524	-0.442156	0.118707
Mettl7a1	100.091	181.853	159.191	126.893	0.0210616	0.9509
Lgmn	147.312	157.428	145.919	183.329	0.111574	0.673624
Mprip	26.9053	22.7649	28.2399	31.9488	0.277089	0.287707
Rpl27a	118.387	182.429	127.301	104.304	-0.377184	0.221089
Macf1	11.9004	6.93249	12.6392	14.8283	0.544439	0.0949996
Eif4a2	58.5372	76.8237	64.7122	75.0448	0.0461103	0.867603
Pld3	123.651	141.347	113.977	123.055	-0.160893	0.526426
Tmem176a	97.5848	130.463	84.2575	73.6739	-0.53001	0.0569514
Ctsa	84.9896	88.7354	67.0117	70.17	-0.340722	0.16723
Ddb1	86.4689	89.6216	92.8918	80.9329	-0.0186668	0.941135
Stat3	38.6275	33.7592	39.2137	40.5181	0.139419	0.580713
Slc44a2	36.4487	47.2953	47.3243	35.5814	-0.0144787	0.960273
Tpi1	151.968	138.691	128.024	108.59	-0.296777	0.250164
Hsp90aa1	98.924	95.4325	79.8572	95.4381	-0.148941	0.562607
Selenof	53.3725	69.9554	65.4222	58.208	0.00355783	0.989643
Hnrnpu	33.2645	26.8977	32.6121	30.7119	0.0738856	0.778345
Il4ra	65.359	53.1662	69.9325	49.54	0.0115025	0.968759
Rps21	331.553	655.94	418.585	375.768	-0.313963	0.373582
Rpl23	188.273	256.173	198.596	167.183	-0.281003	0.323144
Rps25	122.197	166.789	134.83	108.563	-0.247675	0.391989
Hdlbp	35.3747	27.421	31.4922	31.3227	0.000425949	0.99873
Hnrnpk	55.8209	56.4284	59.7705	47.9046	-0.0599987	0.819295
Lamc2	44.9397	35.9075	53.6831	39.9606	0.211996	0.461387
Arpc2	195.245	192.307	166.859	140.988	-0.332156	0.194112
Lgi3	48.08	135.204	102.187	75.8122	-0.0421784	0.92261
Mfge8	42.0585	60.6008	44.7867	151.574	0.935625	0.0486283
Rpl36	791.707	1276.4	928.345	682.84	-0.360148	0.271249
Capzb	111.723	124.725	100.609	87.998	-0.326117	0.203288
Xdh	54.9386	26.3662	31.7253	38.5052	-0.211275	0.565416
Rps20	77.1092	116.052	83.6436	64.1562	-0.386119	0.213991
Rrbp1	45.2966	36.2183	37.2784	38.431	-0.106606	0.68555
Arl6ip1	117.717	162.675	146.921	126.132	-0.0382331	0.893427
Cnn2	111.175	192.677	144.068	112.367	-0.244737	0.464811
Rpl34	102.616	180.682	133.111	105.056	-0.250307	0.457461
Adgrg1	49.0416	76.4041	71.1354	56.1723	0.0212939	0.945895
Abhd2	28.9975	25.7499	42.3818	31.0182	0.423007	0.132433
Ubr4	20.0028	12.1593	20.9475	22.2306	0.424908	0.175138
Cenpb	63.5836	85.4478	78.0279	52.8861	-0.186952	0.547756
Eif1	149.616	210.211	159.338	134.494	-0.292278	0.312825
Ptgfrn	33.3422	27.775	37.45	31.1392	0.166411	0.53547
Acsl4	60.8824	58.5448	67.3566	63.398	0.130733	0.597236
St3gal1	60.9005	40.8717	51.9481	43.327	-0.095177	0.751748
Rpl26	200.76	320.27	233.918	185.984	-0.311276	0.326884
Fkbp4	87.3639	150.08	136.6	108.225	0.0441967	0.894031
Anxa3	93.779	105.839	87.4079	83.8023	-0.221463	0.378686
Ube2d3	14.9225	14.0297	13.3204	12.5552	-0.162074	0.513844
Fabp5	91.4828	103.328	83.4039	98.5658	-0.0983902	0.705909
Acsl5	61.073	78.2344	75.7577	59.5333	-0.0421696	0.881663
Hdgf	110.396	131.436	130.775	91.3975	-0.122284	0.676597
Canx	76.0408	67.448	71.8118	68.7455	-0.0297833	0.905757
Sptan1	26.3557	22.5499	25.3841	25.232	0.0495831	0.845525
Tgm2	94.0128	71.2125	59.5133	64.806	-0.410409	0.133611
Sirpa	89.7188	60.8011	64.5277	55.4626	-0.327039	0.270579
Serpina3n	310.87	157.19	91.3048	89.0906	-1.37555	9.04558e-05
Itm2c	109.81	173.078	133.021	115.102	-0.189142	0.540127
Mapk3	122.561	185.264	156.894	118.563	-0.160242	0.609015
Arpc5	169.94	152.363	134.17	120.098	-0.342065	0.178917
Rpl15	114.924	174.158	133.388	107.965	-0.260299	0.395854
Rabac1	186.672	307.421	206.174	163.448	-0.418693	0.195955
Mt1	294.93	230.559	290.546	225.758	-0.0254273	0.928819
Gpi1	58.9482	55.2181	44.3895	44.3534	-0.363438	0.141467
Col6a1	108.51	63.0158	60.5527	65.8494	-0.440436	0.173431
Tubb5	104.112	117.645	84.5499	86.6356	-0.373411	0.137406
Tln1	40.5137	28.0958	32.6454	31.0552	-0.107114	0.709645
Rps28	202.261	290.375	229.009	167.366	-0.313612	0.310381
Ppp1ca	240.864	282.649	231.436	187.817	-0.320374	0.234022
Eif4b	69.9567	70.8777	77.4651	70.8596	0.0747712	0.763643
Brd2	45.7958	44.3387	46.7166	40.6322	-0.0452768	0.858106
Pgd	64.0107	53.5745	46.0336	37.8205	-0.487736	0.0703848
Mlf2	69.3561	100.127	82.451	63.3805	-0.216801	0.475338
Ear2	355.245	501.346	518.531	415.399	0.124745	0.672854
Dync1h1	22.9151	16.3144	21.613	21.1005	0.122737	0.663836
Mlec	47.9521	49.3621	58.8363	57.3046	0.255158	0.299992
Rac1	81.2502	75.3057	71.865	58.4041	-0.265162	0.313039
Aqp1	112.538	140.96	131.218	105.363	-0.0995966	0.719969
Tapbp	144.629	118.991	69.0478	62.8472	-0.999068	0.000139548
Eef1g	107.067	158.371	111.856	118.958	-0.201635	0.491013
Tm9sf3	51.3288	46.3793	53.8417	56.4234	0.174412	0.48592
Igfbp4	72.692	88.6332	54.8969	73.5678	-0.328623	0.248649
Serp1	76.0869	67.5971	66.3279	65.023	-0.12948	0.60598
Secisbp2l	37.9351	29.2479	46.5499	38.6687	0.343069	0.218448
Actn1	65.328	50.5541	55.4443	56.9712	-0.0438365	0.870277
Rps26	181.676	264.031	202.957	172.122	-0.248865	0.399271
Nfe2l1	62.1879	55.7051	62.7368	50.6346	-0.0564044	0.831992
Clic5	36.5205	33.7024	42.2304	30.0783	0.0422552	0.881718
Rab7	131.386	116.884	123.029	110.277	-0.0896811	0.725221
Krt18	156.229	274.096	233.874	208.484	0.0398208	0.903538
Rps15a	42.038	68.3994	50.6365	39.4967	-0.293057	0.364485
Myo1c	54.0488	44.429	51.2176	39.6668	-0.115749	0.678508
Xbp1	97.8834	105.534	86.8028	95.3808	-0.159059	0.526467
Rpl30	88.1726	147.899	91.9619	88.6535	-0.386281	0.22325
Cd14	393.715	262.409	73.5628	83.5486	-2.06222	5.15854e-12
Cltc	42.4627	29.225	39.1328	35.1745	0.0517647	0.859012
Akt1	76.8747	79.894	79.1456	67.8119	-0.093216	0.714781
Tspo	308.499	387.693	282.782	212.008	-0.492625	0.0866808
Actr3	77.8781	66.4301	65.4077	58.4784	-0.220134	0.396016
Atp6v1b2	67.2685	54.0776	53.7385	58.9431	-0.106902	0.686997
Elovl5	79.6715	87.0248	103.078	79.1109	0.128249	0.637198
H6pd	75.3917	47.8152	55.397	56.8313	-0.134671	0.658335
Jup	40.04	62.842	51.6896	37.4066	-0.207509	0.523099
Nkd1	68.8354	76.7426	72.4551	51.7499	-0.229027	0.42152
Itga3	63.9341	53.7212	52.1391	45.1979	-0.2735	0.299488
Plec	19.9453	11.7786	17.0822	18.3091	0.157794	0.621734
Lgals3bp	190.426	91.4447	69.8984	79.9281	-0.911772	0.0124797
Serpinh1	114.588	159.365	98.919	129.068	-0.26499	0.37446
Slco2a1	27.2845	22.9494	24.0395	15.2523	-0.3544	0.254188
Prkar1a	66.1576	74.0667	71.5963	68.6529	0.000270631	0.99914
Ighg1	98.6886	129.021	35.6227	210.309	0.111045	0.921036
Tgfbi	129.568	74.1362	68.234	50.2131	-0.782223	0.0223205
Furin	42.065	27.6229	34.6297	26.9724	-0.177926	0.567808
Mapkapk2	135.283	112.929	83.6207	67.3159	-0.71761	0.00846234
Gdi2	28.3515	29.8962	29.3541	26.3555	-0.064257	0.798119
Vwf	22.3152	15.8621	19.7218	16.5494	-0.073895	0.799327
Krt19	157.2	195.468	152.858	142.076	-0.257894	0.329274
Ccnd1	46.0133	56.5772	89.0714	58.8375	0.527857	0.0848183
Rtn4	47.6878	38.3284	39.8295	44.8726	-0.02224	0.933683
Cers2	75.534	91.0824	89.2958	68.1683	-0.0814654	0.771515
AC149090.1	50.0752	53.1513	55.6672	120.969	0.77493	0.0371898
Tsc22d1	24.3865	40.4908	37.1351	29.722	0.0434092	0.893653
Nfe2l2	72.6465	77.3713	86.8875	74.0182	0.101108	0.69375
Cybb	122.143	29.7727	24.7802	29.8952	-1.47433	0.00342038
Lamb3	32.6698	46.2731	52.4943	46.2697	0.323212	0.261997
Tmem59	119.965	178.546	150.781	125.145	-0.113461	0.706626
Eif3b	81.9347	103.846	97.0858	68.7638	-0.163681	0.582091
Scp2	63.6354	107.706	85.6971	81.6714	-0.0338169	0.915662
Agrn	35.155	24.1377	32.1785	34.5041	0.169425	0.559621
Dazap2	107.847	109.746	102.851	84.1582	-0.218495	0.401513
Wnk1	15.2939	8.66929	13.7719	13.1216	0.166413	0.611754
Shisa5	110.553	102.917	72.3421	70.6921	-0.577675	0.0199024
Son	22.6157	12.5911	19.8859	22.6724	0.273545	0.413209
Eef1b2	98.5174	155.032	117.127	91.6147	-0.280503	0.376165
Calm3	112.148	150.319	118.71	101.124	-0.255685	0.36383
Rnh1	122.927	129.246	102.113	94.9011	-0.356102	0.152594
Map1lc3b	36.9254	46.9872	36.6634	34.235	-0.243111	0.363641
Cd44	50.4886	42.0389	36.9758	41.0521	-0.245921	0.347579
Hp1bp3	29.2536	33.4329	38.7582	33.8907	0.212814	0.411256
mt-Rnr2	153.991	225.513	147.567	201.812	-0.119331	0.702579
Rgcc	368.124	354.552	291.136	238.217	-0.449092	0.0851828
Ddx6	34.8282	31.3432	37.6027	37.8808	0.189942	0.447838
Fkbp1a	67.8827	86.7696	75.1922	66.6379	-0.124833	0.645435
Trp53inp2	40.3959	56.3481	66.4941	52.2669	0.295861	0.317594
Myof	24.7558	16.2105	26.0725	22.6662	0.250616	0.407955
Rnf10	38.0967	38.798	38.5567	35.2203	-0.0596982	0.810724
Txn1	305.205	327.6	229.164	227.623	-0.470234	0.0579291
Oaz2	68.9302	122.326	110.565	77.6122	-0.0233643	0.946814
Anxa4	54.529	56.2076	67.0876	64.9628	0.253962	0.303536
Vcp	57.4827	64.1815	57.5842	54.1301	-0.123072	0.625328
Slc12a2	41.1025	37.0421	48.421	45.4278	0.264191	0.293808
Mmp14	57.799	43.2837	38.3275	50.3904	-0.188287	0.52137
Clic1	159.536	187.213	151.139	130.578	-0.299611	0.254087
Sat1	88.3843	104.968	99.9332	112.425	0.135263	0.605063
Eif3a	60.1036	43.2709	55.1682	58.1118	0.131983	0.639048
Sptlc2	31.5337	34.9257	40.408	30.9587	0.102818	0.706748
Srsf5	70.1954	66.335	69.3416	74.9273	0.0795212	0.750022
Nisch	23.169	18.3442	20.0601	23.1282	0.0570322	0.833536
Lpin2	24.4617	19.961	24.8376	21.8185	0.07077	0.790438
Pcbp1	151.677	185.662	149.159	125.251	-0.297821	0.270655
Vmp1	73.6644	74.4367	67.7274	73.3842	-0.0697574	0.779043
Chp1	79.4362	86.1703	84.3684	68.3978	-0.1164	0.659178
Alas1	55.642	50.1562	36.0139	39.9619	-0.477726	0.0601337
Rpl35a	66.7233	105.875	79.1629	65.2925	-0.256755	0.413337
Slc6a6	37.1333	23.6025	37.3658	32.5117	0.202264	0.512008
Etv5	50.6826	81.8684	85.5795	51.7969	0.051643	0.884304
Serping1	105.596	151.235	100.043	123.953	-0.197349	0.507139
C77080	46.8397	43.981	55.1866	45.2537	0.145266	0.578709
Sec14l1	36.9288	37.1474	41.0312	38.9752	0.111112	0.653068
Sec14l3	86.176	103.952	113.675	92.1727	0.114644	0.67418
Taldo1	144.061	159.618	117.209	90.6498	-0.546898	0.0442835
Picalm	19.8019	14.6198	17.6616	17.7928	0.042622	0.877435
Rap1gap	28.2739	45.5839	47.823	48.0873	0.376964	0.222718
Rps27a	61.2029	225.221	156.514	114.554	-0.0794615	0.870616
Fkbp8	55.2032	77.8887	58.5606	50.3963	-0.288627	0.318629
Ptp4a2	59.5688	64.9784	70.69	53.2387	-0.0071414	0.979302
Lama5	25.3565	16.0263	25.7059	27.886	0.372946	0.224257
Os9	105.02	117.374	102.452	90.2978	-0.206362	0.421249
Eif3f	91.6477	122.669	89.6953	74.1638	-0.387245	0.17325
Rpl35	210.443	302.452	198.773	170.029	-0.475777	0.104534
Nucb1	32.576	37.9795	31.4836	30.4307	-0.188469	0.460449
Tubb4b	126.712	161.182	131.564	101.651	-0.303831	0.286779
Ddx3x	54.8463	38.2472	53.258	58.0275	0.257479	0.372027
Lgals1	279.55	347.525	247.365	332.181	-0.113737	0.692649
Vasp	136.054	119.536	87.1902	74.0942	-0.664207	0.0111298
Actr2	59.4704	45.3362	51.2672	50.8205	-0.0379404	0.888722
Cavin1	59.0179	93.5489	85.9979	61.2602	-0.0510416	0.876697
Chmp4b	141.123	157.573	125.515	106.819	-0.362445	0.163301
Gde1	116.596	204.338	173.441	139.244	-0.0375276	0.910855
Uba1	66.0028	53.0091	52.7419	50.4448	-0.205859	0.435323
Il6st	28.2557	18.0999	23.4169	26.1974	0.0979744	0.748545
Malt1	33.469	13.931	22.5501	20.3744	-0.143109	0.716434
Cyb5b	55.5873	60.0968	70.4274	54.8727	0.115235	0.669135
Wwc1	46.6296	53.2557	62.7841	49.6225	0.170421	0.529546
Kcnj15	42.623	39.4465	46.8827	38.0335	0.0492138	0.85204
Cd164	61.8239	58.8727	57.7973	59.3621	-0.0429216	0.862338
Cox8a	456.133	640.19	470.958	383.455	-0.359621	0.220465
Slc9a3r2	88.0386	168.229	128.967	84.3442	-0.264631	0.476915
Pitpna	77.1589	62.3582	65.6037	50.324	-0.267195	0.34513
Snrnp70	35.5518	31.4696	30.4715	40.9561	0.0918149	0.74245
Ctdsp2	47.2343	47.7736	46.9577	48.717	0.0100842	0.967424
Slc38a2	33.912	22.2663	29.6001	32.9722	0.155472	0.605207
Mcpt1	77.1212	126.327	220.371	602.788	2.01651	5.97168e-06
Rpn2	58.9204	68.496	59.1781	51.5537	-0.20245	0.438367
Calu	57.9696	51.7196	58.3827	56.8152	0.070687	0.778671
Mid1ip1	75.9484	162.333	156.812	96.1757	0.0864552	0.828739
Cnbp	70.4007	101.118	100.429	72.7719	0.0141297	0.963762
Herpud1	126.801	115.172	87.7958	121.952	-0.206238	0.466748
Thbs1	66.7111	24.6977	28.5452	52.95	-0.165673	0.716308
Tmsb10	165.349	251.359	198.387	205.283	-0.0458381	0.877749
Mxd4	30.462	29.6064	33.0699	29.5615	0.0602951	0.810468
Serbp1	12.6567	13.5531	13.9979	11.5652	-0.0360128	0.890297
Rap1b	100.191	87.8383	90.326	83.2542	-0.11535	0.651329
Nadk	93.6567	65.1676	64.9594	54.7183	-0.408276	0.165588
Tmed10	46.8438	48.6288	45.8827	37.7987	-0.190146	0.465219
Efhd2	146.851	116.316	98.8332	76.1095	-0.589068	0.0386784
Surf4	92.765	84.1235	69.2597	71.0088	-0.334663	0.181133
Drap1	134.425	203.754	154.317	105.17	-0.382061	0.243766
Entpd1	43.6667	46.4174	54.4362	39.9814	0.0678251	0.807622
Chd4	34.1939	26.9624	37.4656	29.3573	0.127852	0.651662
Atp6v0a1	37.1588	39.4695	40.3314	40.1929	0.0715539	0.77282
Amfr	63.1697	66.7382	67.4911	51.8117	-0.12282	0.650508
Susd6	43.8672	25.0636	32.4439	33.3235	-0.0678081	0.835385
2610507B11Rik	29.8349	22.5079	32.7319	30.6768	0.27667	0.313016
Azin1	31.7165	38.7395	52.9049	38.8503	0.381116	0.18618
Pls3	49.4374	58.702	70.8108	60.7014	0.28234	0.286878
Arf3	51.5816	52.698	58.6119	48.2293	0.0350406	0.892919
H2-T23	97.7683	117.314	70.325	71.335	-0.602447	0.0198276
Tnfaip1	53.7572	68.3982	83.4865	62.0806	0.253017	0.38444
Gja1	20.6347	23.3054	29.577	25.1165	0.315866	0.226859
Rps13	81.9288	128.627	90.988	78.8046	-0.31039	0.314585
Copa	30.6362	23.7374	26.1536	26.928	-0.0347186	0.897322
Eif5	42.7782	33.188	36.9555	35.4689	-0.0688973	0.797932
Tinagl1	74.3232	68.2895	55.1883	35.9918	-0.645256	0.0321226
Tmem243	38.2519	42.5135	41.0634	26.1404	-0.265137	0.38733
Hnrnpab	89.0847	93.83	95.3499	84.7369	-0.0224551	0.929202
Gas6	81.148	119.496	95.1264	101.377	-0.0300607	0.918214
Cdkn1a	78.5626	76.4594	65.1785	64.3694	-0.258988	0.294149
Timp3	36.2545	20.3104	33.2192	33.1233	0.229993	0.48623
Lrrfip1	40.2023	29.2592	44.9303	39.8593	0.287662	0.309512
Chchd2	85.0859	153.029	114.321	92.367	-0.204157	0.548133
Adipor2	45.3848	36.9222	51.1876	33.5458	0.041946	0.891727
Ywhab	74.2197	70.8418	81.603	69.3775	0.0577176	0.82231
Tceal9	182.97	314.866	253.174	218.638	-0.0774165	0.81278
Myo18a	16.27	15.0629	17.0738	13.9773	-0.013015	0.960509
Ncl	25.5037	25.2338	25.0642	22.5883	-0.0904837	0.718136
Ltbp3	38.6787	51.9431	49.5863	52.4988	0.171859	0.533753
Hnrnpul2	46.9594	36.6807	46.289	44.2687	0.114627	0.669129
Mgst1	116.096	146.541	133.825	100.939	-0.161806	0.574122
Naca	32.5237	48.6499	36.937	29.5348	-0.288222	0.34661
Atp6v1a	46.0658	35.9119	42.1506	40.9812	0.0201527	0.940094
M6pr	70.2705	60.6429	58.6453	50.5127	-0.262181	0.317356
Sod1	52.2133	84.6235	67.1277	48.5067	-0.24283	0.463572
Ehd2	43.9028	55.7722	53.0324	41.1123	-0.0823007	0.772707
Slc3a2	87.9795	82.2589	51.9792	61.4854	-0.585352	0.023526
Arf6	159.365	180.54	174.78	130.9	-0.153061	0.582929
Csnk1a1	24.6644	21.4911	24.0597	23.7295	0.0501686	0.843297
Soat1	20.8224	24.773	27.3967	27.4763	0.267225	0.299648
Plekhb2	29.4502	31.3274	35.4165	26.6316	0.0298885	0.913396
Ube2i	41.5148	40.9424	50.1914	46.1807	0.224982	0.367066
Vat1	99.2013	84.6711	80.3408	91.3764	-0.0987043	0.705843
Sdha	58.2043	60.3074	61.6416	57.2685	0.00485596	0.984456
Pgs1	42.1144	50.9951	50.4179	40.1264	-0.0402592	0.883985
Huwe1	11.7736	5.40722	11.7748	12.3048	0.486965	0.190999
Junb	123.721	127.684	85.8006	91.442	-0.504296	0.0425141
Cxcl12	27.534	28.802	29.271	33.7527	0.161821	0.525631
Atp6v1g1	194.247	259.421	221.122	185.422	-0.158181	0.576276
Ogdh	44.1463	42.7531	50.3804	40.2328	0.0604041	0.819543
Hnrnpa0	93.2881	107.107	87.6182	75.6166	-0.295861	0.257462
Man2b1	31.4225	28.1334	31.5191	29.5207	0.0355062	0.888339
Cp	38.242	23.346	13.8983	27.0413	-0.589226	0.124883
Me1	42.4443	64.5488	72.3286	71.0468	0.422316	0.156596
Atp8a1	15.2852	16.0048	21.0806	14.9136	0.202111	0.478187
Ppp2r1a	72.5877	76.8317	73.8644	60.2566	-0.155794	0.552937
Ssr3	61.7229	54.383	56.14	59.0281	-0.0117211	0.963146
Ptgs1	42.466	70.5669	75.5455	58.6234	0.247361	0.451128
Rtn3	49.5917	50.5005	49.3457	41.9586	-0.132546	0.605355
Shc1	41.3493	37.4259	48.8368	41.8582	0.203293	0.432489
Rpl37	121.177	189.139	146.104	115.855	-0.244343	0.437572
Tcf25	45.0652	41.3145	44.6611	46.7554	0.0817443	0.744096
Pi4k2b	52.998	66.8481	73.9648	60.1288	0.162105	0.560199
Dnajc3	50.0614	38.5764	47.6432	49.5297	0.132602	0.623757
Egfl6	55.8941	77.6753	123.188	92.7746	0.693247	0.0214065
Itpripl2	40.6672	23.6624	36.9611	37.3726	0.208495	0.518162
Lipa	84.1766	64.2673	83.1131	89.3557	0.216383	0.427803
Chd3	23.9672	23.1851	32.476	32.3696	0.459677	0.0630597
Adipor1	51.8305	51.6817	46.5002	39.8962	-0.260732	0.30741
Mrc1	38.2304	24.7293	43.9459	41.093	0.433667	0.151489
Ywhag	50.9929	39.2842	40.7985	41.8835	-0.126812	0.638772
S100a1	278.868	416.578	372.419	300.267	-0.0479543	0.875221
mt-Rnr1	186.962	305.057	215.281	288.436	0.0338997	0.917916
Tyrobp	423.041	421.216	334.761	245.292	-0.541443	0.0516234
Mmp15	36.132	52.0936	51.2621	35.2212	-0.0287112	0.928387
Pam	14.4758	18.9002	23.2538	22.2625	0.447605	0.099184
Csde1	20.4926	24.3608	21.1795	20.7421	-0.0975076	0.705335
Cbx6	19.3734	26.8736	22.7306	19.9976	-0.11413	0.68929
Coro1b	105.323	116.549	93.7754	82.9877	-0.327877	0.200463
Rpl39	145.246	216.978	170.182	125.859	-0.291029	0.355389
Cd68	255.074	173.107	154.728	167.426	-0.41051	0.162209
Cd24a	117.253	93.9933	61.8013	93.8302	-0.44086	0.15335
Pnpla2	85.299	103.585	69.0489	54.7082	-0.609934	0.0276508
Mrfap1	129.867	180.226	142.483	117.214	-0.255823	0.379484
Pdcd6ip	36.974	30.7844	33.7386	33.8171	-0.00434094	0.986629
Mllt6	41.4659	28.0295	27.8895	28.4117	-0.303781	0.299877
Selenow	263.276	448.068	305.284	257.274	-0.338498	0.299719
Epn3	49.5104	75.4116	59.6077	45.236	-0.252729	0.42257
Mknk2	63.8849	65.8253	54.5948	54.9594	-0.243645	0.32447
Ywhah	64.3007	65.8086	61.9899	58.1296	-0.115239	0.643141
Pecam1	35.1714	41.7703	37.9006	34.1238	-0.0952488	0.715581
Atp5f1	50.8659	72.0649	57.7401	45.5788	-0.250687	0.401385
Axl	52.0402	44.6673	52.5527	34.1515	-0.157481	0.606553
Cd81	68.0957	101.002	82.0328	70.6886	-0.146911	0.62287
Tmem164	31.4124	31.0109	38.272	33.4296	0.199941	0.430882
Mal2	73.2246	88.1012	82.1778	69.2522	-0.0912828	0.734103
Clstn1	41.4317	60.8153	50.6135	45.0931	-0.0953266	0.746387
Rab5c	112.852	117.603	101.829	88.6309	-0.274962	0.28038
Cotl1	184.731	150.705	118.452	126.218	-0.455233	0.0835096
Ly6a	205.75	285.404	167.052	114.03	-0.805109	0.0106261
Pbxip1	49.9597	47.8126	51.8484	46.7674	0.0124063	0.960685
Sod2	48.6647	20.8829	11.1299	12.5262	-1.55583	6.29352e-05
Dnaja1	22.0546	22.5708	25.3291	35.9231	0.456858	0.109443
Cndp2	120.315	115.072	99.4924	99.1007	-0.245221	0.322277
Srebf1	44.0984	44.262	45.2407	28.901	-0.253055	0.405106
Clta	125.961	161.081	118.684	105.912	-0.353895	0.192793
Akap13	12.8569	7.1268	11.8071	11.6762	0.232772	0.484395
Eif3h	133.885	167.819	148.593	117.95	-0.178712	0.524088
Itga9	32.3903	25.7476	33.8155	26.3535	0.0495552	0.861174
Sbno2	29.463	17.8631	17.5799	20.6622	-0.307525	0.336132
Snx25	42.0721	54.7624	58.5179	49.5635	0.158572	0.569144
Rpn1	51.9322	58.3026	48.3088	44.2489	-0.252127	0.322439
Slc7a2	37.9074	14.6122	16.705	30.5717	-0.151793	0.734594
Atp6v0b	116.951	143.946	95.0563	90.5518	-0.491196	0.0619043
Sdf4	34.4022	44.7727	38.5175	31.0631	-0.186305	0.51123
BC005537	41.9585	37.9625	37.4988	37.8518	-0.0849683	0.734803
Cd47	47.8615	38.2381	30.38	29.0211	-0.535527	0.0435663
Diaph1	40.0243	34.8955	37.4986	30.4151	-0.141623	0.597936
Rai14	22.1648	24.0908	33.1218	26.8045	0.3736	0.158871
Rpl17-ps10	412.966	542.638	335.264	355.673	-0.46785	0.0867047
Ppp1r9b	52.368	43.2265	41.7943	40.5534	-0.215211	0.408844
Myl12a	55.5811	92.4267	66.2009	55.3428	-0.284148	0.378334
Lrrc8c	29.3189	23.4444	36.4405	27.4359	0.275767	0.337563
Ddost	107.06	123.479	100.77	94.9556	-0.236161	0.355998
Samhd1	33.6523	26.0709	19.9081	19.3278	-0.606134	0.0245625
Prrc2b	20.4734	13.068	21.9942	23.2874	0.432937	0.155653
Ltbp2	21.2315	26.914	28.0627	32.821	0.338659	0.216439
Cgnl1	27.1335	22.5174	33.8879	29.5024	0.352442	0.185059
Wdr1	28.2067	24.857	25.1341	22.2802	-0.162391	0.529385
Socs3	109.577	86.9418	60.4638	54.7642	-0.770172	0.00417663
Hspa9	58.5192	50.8023	59.1232	57.7323	0.0961381	0.705889
Cep85	58.5837	39.6089	23.8362	48.7539	-0.435922	0.252812
Cstb	511.825	361.1	311.115	297.323	-0.520762	0.0684022
Tnfrsf1b	119.378	47.051	39.1665	29.415	-1.27901	0.00202503
Clip4	27.6162	22.3764	29.6575	23.9951	0.101944	0.712305
Rpl38	338.962	512.981	445.159	337.486	-0.122337	0.697152
Bhlhe40	50.1345	46.5102	44.3476	47.2116	-0.0780073	0.755733
Ptpn1	59.0197	35.3968	35.7356	30.0185	-0.521964	0.105931
Rab1a	60.8051	58.1485	59.5362	53.8483	-0.0691613	0.783482
Hexa	105.253	138.554	101.404	98.7588	-0.284532	0.296789
Phldb2	24.9039	21.6281	32.2249	36.5788	0.564228	0.0301163
Btf3	104.964	165.992	131.016	106.031	-0.192829	0.541224
Slc25a39	63.9938	110.441	86.2341	59.5318	-0.258972	0.456865
Plxnb1	22.263	19.0785	26.6437	23.0956	0.2668	0.310171
Sdc3	34.9597	29.8796	42.4454	38.4254	0.318748	0.219662
Podxl	41.936	40.3336	44.5688	32.9619	-0.0855489	0.75777
Cd151	72.0085	96.3514	84.1613	67.8073	-0.147721	0.607813
Txndc5	47.2121	55.4047	44.5473	48.3757	-0.143158	0.580331
Ndst1	35.8526	22.2022	43.4976	40.3513	0.530341	0.0886324
Rab15	48.5024	57.5278	39.8667	44.1375	-0.335947	0.198576
Sf3b2	72.1696	74.1067	62.9732	61.0098	-0.238544	0.335911
Tmem50b	69.0021	105.588	100.189	80.4394	0.0491091	0.874278
D17Wsu92e	41.0995	40.7267	44.775	37.4844	0.00764824	0.976418
Ifitm3	434.573	420.214	209.14	237.38	-0.936875	0.000220869
Lrp10	49.3146	56.4069	47.9149	40.8823	-0.251641	0.337906
Rab1b	106.967	150.118	122.423	93.2442	-0.253373	0.401009
Tkt	32.142	35.4707	27.7678	22.7135	-0.421498	0.11141
Pxn	31.2895	24.9179	25.6274	23.6557	-0.189674	0.47809
Caprin1	22.5491	17.3857	21.7793	22.1779	0.138425	0.60863
Atp6ap1	81.7447	71.7615	66.115	65.2949	-0.224234	0.376686
Btg1	47.4322	48.1084	32.8089	35.9506	-0.474575	0.0581774
Anxa6	62.8964	97.9793	72.6359	61.174	-0.265709	0.390892
Plek	94.5293	38.9321	28.5276	31.5831	-1.15077	0.00375171
Pgk1	130.583	88.5107	81.6497	82.8252	-0.41371	0.157728
9530068E07Rik	61.0487	66.8876	68.6735	62.9866	0.0414188	0.870071
Ifi30	212.027	283.622	202.031	180.181	-0.374901	0.178988
Acot7	89.2423	136.137	111.613	67.0515	-0.335026	0.336639
Rnf181	67.1718	85.1713	81.0313	65.661	-0.0544781	0.845611
Tuba1b	95.2258	152.872	122.76	86.376	-0.246396	0.459979
Hmgn1	52.9738	82.6373	70.4442	59.1725	-0.06517	0.833587
Fam168b	41.4351	34.4679	44.6331	42.0951	0.192334	0.460709
Csf2rb	58.5149	19.484	18.2992	21.883	-0.956941	0.0307399
Ece1	37.9654	40.5895	40.9498	40.9573	0.0602954	0.808732
Stard10	62.5579	113.038	105.193	70.4099	0.000120385	0.999733
Slc38a10	35.5249	36.0046	31.5022	29.4253	-0.23143	0.353111
Ap2m1	53.3166	55.8371	48.776	48.1242	-0.171781	0.489002
Dapk1	22.4013	19.3961	28.0847	23.3271	0.298701	0.262517
Clec7a	61.4812	79.3001	76.3068	103.269	0.35112	0.232671
H2afz	132.897	138.214	113.032	93.9346	-0.389445	0.134498
Serpine2	19.0219	29.0603	26.4155	27.4371	0.163543	0.585381
Ighm	51.0441	67.5001	19.1906	312.679	1.48517	0.336129
Fam120a	44.562	31.4234	44.4885	43.8726	0.217656	0.445893
Ubl3	24.4085	28.5119	27.7568	23.4168	-0.0483782	0.855604
Qsox1	31.0759	26.2149	20.1291	24.8789	-0.348179	0.200856
Hmox1	241.531	81.8488	73.5238	88.0559	-1.00103	0.0227533
H13	23.3112	29.7998	21.9403	19.9427	-0.342607	0.206001
Add1	25.1491	24.4876	24.9341	23.3854	-0.0387904	0.876351
Emp1	24.3548	30.9758	43.3977	40.936	0.60807	0.0235282
H1f0	69.9463	143.642	119.355	73.6874	-0.145846	0.710194
Tnfrsf1a	84.8529	89.9321	80.8427	66.9956	-0.24152	0.355251
Wls	18.6521	24.3389	27.2927	23.9161	0.252405	0.361221
Hyou1	35.5969	26.1111	25.4772	28.1102	-0.203608	0.469106
Capg	108.329	86.1572	66.2933	70.274	-0.510088	0.0559013
Abcc5	27.2036	12.4556	17.3889	20.5127	-0.0654463	0.862261
Hnrnph1	34.5892	29.5233	31.3774	46.2855	0.276557	0.35487
Atp5d	92.1161	154.514	104.694	79.5904	-0.420347	0.206343
Qk	15.124	14.2652	14.6716	13.7828	-0.046626	0.852233
Pdlim2	45.3829	60.2379	46.9581	31.8086	-0.42316	0.173911
Bcl2l1	52.1386	48.4068	42.2246	37.3801	-0.336904	0.186543
Rpl22	54.298	91.2848	75.2723	62.1418	-0.0832523	0.798363
Cav1	64.4978	74.8758	56.4729	44.3156	-0.467567	0.0883889
Cdc42se1	60.9602	70.4739	66.5765	54.465	-0.118788	0.658298
Ptprb	17.3431	10.4599	15.758	17.7118	0.267564	0.401064
Lmna	29.2029	41.5725	38.6914	30.9543	-0.0231555	0.938182
Tmod3	20.2052	15.4406	19.0246	18.6505	0.0798539	0.769074
Adam9	57.7722	38.4669	51.6569	50.2048	0.0818845	0.782448
Rbm39	31.1125	27.0507	27.1006	32.2179	0.0283297	0.914832
Ski	36.646	32.3334	38.952	38.1767	0.161091	0.525255
Rhob	87.1545	104.036	72.1518	85.6007	-0.277365	0.301359
Dynll1	43.9609	66.0751	50.5776	49.3979	-0.138295	0.641084
Lman2	26.1786	26.5693	26.0446	23.8212	-0.0810422	0.746499
Asah1	65.5811	58.05	61.2366	54.6767	-0.0929866	0.71824
Ghitm	55.6048	55.8801	54.7712	49.924	-0.0906333	0.717887
Tmed2	73.7715	83.5266	83.8158	79.5347	0.0544935	0.830382
Sf3b1	20.037	14.5391	17.6107	18.918	0.0792137	0.778765
Prpf8	29.4544	22.2756	30.6396	25.6317	0.121398	0.667445
Mtpn	57.4587	41.0458	52.68	52.2395	0.090989	0.748132
Ppp2ca	28.7958	28.5038	27.9317	22.7153	-0.17801	0.498155
Sf1	35.1379	32.9969	30.2665	31.6488	-0.138112	0.580538
Msrb1	207.938	194.104	139.797	102.027	-0.733329	0.00902648
Sel1l	26.5415	17.4341	24.5788	24.7398	0.165391	0.580188
Prelid1	75.6231	89.0861	69.9587	60.305	-0.33844	0.201198
Pcyox1	46.827	32.7761	46.2473	35.5313	0.0389043	0.8981
2900097C17Rik	36.9833	37.7661	41.7778	45.5124	0.223743	0.372098
AA986860	52.2437	57.0635	56.1077	53.7504	0.00727211	0.976917
Pdia4	89.43	85.573	76.5516	81.8812	-0.143529	0.566177
Dynll2	60.5443	78.7537	80.0092	71.1572	0.118009	0.667949
Pfkl	41.7111	28.3858	24.9832	24.3387	-0.507149	0.083007
Rab14	14.6503	14.016	15.7459	13.7584	0.0415933	0.870554
Serinc1	38.5095	35.4095	41.6635	37.5621	0.100032	0.694117
Wbp2	62.3353	74.9152	60.4693	52.323	-0.283096	0.288461
Rian	7.21465	8.3369	12.4182	14.8748	0.811466	0.00232554
Arhgef2	21.1535	18.3743	21.8918	18.4088	0.0279514	0.916064
Calcrl	48.7443	40.6938	43.1317	28.8047	-0.314118	0.300663
Nop53	45.5495	69.5756	47.1187	43.1267	-0.351232	0.244194
Cmtm6	53.5855	58.5423	60.3218	55.2451	0.0436126	0.863456
Tcn2	89.7296	113.429	80.0232	78.813	-0.355044	0.18339
Ccni	59.2539	66.1623	58.4716	53.3055	-0.166068	0.51565
Arcn1	14.1363	10.593	14.0894	13.3366	0.149299	0.588745
Atp5g3	85.1052	112.616	88.9614	72.6131	-0.29121	0.307396
Saraf	66.2856	78.12	64.6309	58.0873	-0.234739	0.369385
Reep5	61.2864	80.0552	75.4206	52.277	-0.14638	0.632217
Sar1a	48.4883	57.3084	54.2664	48.1464	-0.0468587	0.858482
Dhrs3	52.7861	97.8264	63.8032	53.3996	-0.361779	0.293778
Fstl1	44.3736	32.5442	33.6506	47.7856	0.0822799	0.789866
Synpo	20.6497	17.1022	21.4594	21.9606	0.201781	0.439065
Arhgef1	27.4775	24.2433	23.394	25.4944	-0.0812833	0.751163
Tmem123	64.8732	60.8487	60.4102	63.3151	-0.0231145	0.926421
Psmd2	51.0287	50.9496	46.9859	43.1018	-0.17884	0.475611
Slc39a8	36.774	24.8388	22.2587	17.5809	-0.629013	0.0403011
Bcap31	161.449	185.598	151.422	137.648	-0.263676	0.307236
Arf4	50.8848	57.4986	53.4259	52.7075	-0.0302484	0.90501
Tjp1	26.6289	18.1646	27.9653	25.3307	0.250715	0.394452
Grina	130.11	98.2657	69.7321	78.3304	-0.62525	0.0244896
Gnptab	38.6608	23.58	35.0337	33.1399	0.131318	0.676273
Ahcyl2	7.81684	7.00079	13.5898	13.2183	0.855339	0.000719556
B4galt1	56.5853	40.5256	43.4246	41.1934	-0.198688	0.484001
Sgk1	57.405	34.3106	29.7185	36.2572	-0.475294	0.144612
Spred1	24.6134	23.5589	32.1613	32.0318	0.414209	0.0958992
Tns3	19.4366	11.8356	16.8875	20.1857	0.245429	0.444041
Limch1	17.0045	17.47	21.3751	18.5666	0.212395	0.405943
Fmo2	36.9815	26.2121	28.6166	44.9381	0.218961	0.506056
Atp1b3	84.6829	83.4074	77.7265	75.3736	-0.134757	0.587473
Atf4	95.6911	85.8872	72.4896	70.7692	-0.341974	0.175673
Jak1	32.7769	21.3215	25.3995	25.9019	-0.0766294	0.799199
St14	25.3106	27.6963	25.1664	21.7484	-0.176096	0.495948
Rps12	85.5349	129.34	89.4465	73.8208	-0.396198	0.195924
Creg1	105.046	74.1296	68.7837	75.5734	-0.311778	0.279238
Hba-a1	140.109	369.553	204.22	231.552	-0.225937	0.586187
Capza2	35.8693	30.6923	32.8981	29.5103	-0.0929472	0.721657
Phc2	24.242	31.1462	29.3211	22.8487	-0.0862974	0.763519
Atp6v0d2	71.0475	59.4092	70.8426	77.1144	0.181569	0.48822
Paics	50.4599	64.8959	67.7726	57.8479	0.123035	0.656836
Pink1	57.8552	90.0759	78.6331	57.184	-0.123188	0.704375
Hnrnpm	39.4941	43.3435	37.8533	40.8368	-0.0741095	0.769871
Cdc42bpg	28.0387	28.6114	35.6967	31.22	0.240316	0.345669
Slc1a5	48.1732	51.6225	41.1751	41.366	-0.273859	0.273025
Colgalt1	50.2515	36.545	43.0025	44.9506	0.0190579	0.945936
Mdh2	56.4765	65.7912	49.8141	41.5182	-0.420792	0.115669
Sec61a1	30.5377	24.82	30.0911	26.5568	0.0332395	0.901351
Sfpq	43.6038	34.9054	37.8588	42.9661	0.0418921	0.876815
Gtf2i	15.5628	21.3543	20.3416	16.808	0.00911685	0.9749
Ltbp4	24.1262	33.5225	28.4612	31.0265	0.045322	0.87335
Epcam	71.5765	107.706	93.3589	98.1385	0.0951201	0.749264
Srsf6	36.44	40.1112	38.923	41.5266	0.0716609	0.776993
Psme1	86.8173	120.675	78.6884	58.7277	-0.594427	0.050104
Morf4l2	57.6491	61.085	63.5314	58.1563	0.0354751	0.888143
Osbpl9	26.3583	28.8223	29.4242	23.0051	-0.0737321	0.78571
Hnrnpa1	59.0346	63.3852	60.5384	56.3663	-0.0664799	0.791797
Ostf1	43.6266	46.4653	35.6052	32.71	-0.399164	0.113478
Bag6	31.8571	31.9101	29.9733	27.4863	-0.150247	0.549256
Fuca1	55.8482	67.3714	58.8366	48.0616	-0.204935	0.453593
Cebpd	55.5127	74.4198	32.0285	42.1174	-0.809362	0.00620908
Pttg1ip	49.1112	51.1023	50.2096	43.5993	-0.0952458	0.709816
Dnm2	42.0403	33.6017	35.0778	30.3769	-0.208684	0.442816
Akt2	23.7548	28.9824	29.2484	23.2529	-0.0064076	0.981615
Cox7a2l	128.708	218.016	172.57	137.111	-0.162942	0.622239
Eif3c	58.6881	56.1338	52.597	46.7302	-0.209116	0.410293
Ankrd13a	33.3857	29.9839	32.3725	29.4818	-0.03491	0.891356
Fgfr2	14.4914	18.8434	21.7059	17.1589	0.221498	0.439819
Tmem252	58.4796	64.073	78.9114	101.072	0.554436	0.0412601
Tmbim1	13.2653	16.9469	15.2464	13.6398	-0.064707	0.812216
Srebf2	27.4677	27.2483	26.7533	22.6014	-0.148737	0.564918
Acaa1a	40.4827	56.6748	41.4996	31.6088	-0.410215	0.174284
Spock2	29.6127	41.4347	32.1459	32.1039	-0.145059	0.609075
Gramd2	25.6818	30.7001	34.5691	30.0031	0.195728	0.462087
Ogt	24.2569	16.0944	22.1455	29.7596	0.363187	0.25125
Tmed9	56.2487	61.2035	51.064	48.8314	-0.233563	0.353104
Bzw1	47.2821	39.5799	50.0075	46.7915	0.156256	0.549405
Cebpb	192.152	159.76	76.4081	73.6327	-1.22986	2.44751e-06
Srpr	59.561	52.1081	57.7274	50.945	-0.0392351	0.880129
Pafah1b1	20.6996	17.3894	19.4836	19.4348	0.0310602	0.904582
Ncor1	15.9583	8.62174	16.5262	16.1836	0.41219	0.224083
Sh3bgrl3	298.171	257.211	176.028	178.564	-0.647342	0.0115341
Inmt	53.7957	197.833	107.363	107.974	-0.224667	0.640268
Atp13a3	22.5186	13.6752	19.2368	18.7158	0.0684163	0.828093
Hnrnpl	31.4429	33.2647	30.9424	28.6497	-0.11879	0.636789
Szt2	13.524	12.72	18.6612	16.4036	0.418052	0.102162
Ddx39b	46.0317	52.973	47.9833	48.5105	-0.0370477	0.884707
Myo5c	16.7011	15.0395	22.2193	21.556	0.463781	0.0664379
Vdac2	39.3586	44.4664	37.2689	33.9792	-0.234492	0.361066
Acox1	35.8613	34.1134	39.2668	35.0525	0.0869179	0.732121
Snd1	20.2826	20.6756	18.9485	15.5152	-0.249026	0.342727
Hspg2	12.261	9.90675	13.1691	15.6931	0.380662	0.16422
Prr15l	39.7712	62.5211	50.3147	34.8267	-0.264684	0.426281
Fat1	10.7448	7.09649	15.0888	13.1966	0.664804	0.0279945
Csnk1d	36.6109	36.7647	37.119	34.8946	-0.0270155	0.913849
Mbnl1	9.15171	8.3462	10.6435	10.6595	0.283854	0.258999
Prdx2	47.4543	82.9117	59.8357	50.0554	-0.246433	0.45931
Thbd	42.8376	61.5789	53.2118	38.4757	-0.187475	0.548954
Btg3	48.2148	46.7111	45.5292	41.1607	-0.13092	0.603989
Fads3	47.7424	64.0234	62.6055	48.1786	-0.0126581	0.965711
Itgax	42.1013	33.5433	34.6497	41.1277	0.00247309	0.992826
Tm9sf2	57.3138	60.4426	60.5175	54.9814	-0.0278978	0.912112
Ppp1cb	17.3041	16.3298	16.3489	16.3781	-0.0394411	0.874435
Dpp9	22.0302	22.5627	26.0428	20.8889	0.0737963	0.781015
Fbxl5	27.0371	17.3984	15.1608	15.0325	-0.557512	0.0663125
Map4	13.4287	12.4863	11.2793	10.6283	-0.24235	0.335444
Leng8	30.8047	18.5778	24.4077	38.7894	0.355775	0.315663
Wasf2	35.0028	23.1778	28.6324	28.2891	-0.0316022	0.915543
Kif5b	25.6066	18.8991	26.4903	25.9662	0.237098	0.394319
Glud1	42.9174	43.8908	44.1268	40.2381	-0.0411668	0.870081
Map7d1	57.3701	51.5578	45.2558	43.8308	-0.290099	0.251388
Tnrc18	17.0153	9.23447	15.6829	16.4117	0.289971	0.391688
Ctbp1	35.7475	46.1185	42.1506	36.9738	-0.0490904	0.858513
Zbtb4	21.3892	17.8391	26.7906	21.9348	0.31279	0.251591
Atp6v1e1	47.077	52.1492	41.1854	35.5127	-0.371486	0.153006
Nudt4	52.919	53.4072	57.0122	60.3635	0.142625	0.567779
Abcd3	24.1755	28.4165	31.0545	25.0667	0.0937595	0.730803
Xist	0.0317106	0.0110152	0.168264	39.6154	9.86211	3.49439e-05
Tjp2	30.134	27.8918	39.9557	35.6306	0.38144	0.135364
F11r	60.5835	77.2937	71.8213	60.0744	-0.0639264	0.818139
Nono	38.8816	42.0209	43.3083	39.6977	0.0370611	0.883712
Ganab	49.744	44.122	46.1868	45.7208	-0.0304328	0.904513
Tpp1	39.0204	32.0022	34.1546	33.5611	-0.0688067	0.79314
Flii	41.4471	32.6784	36.7406	31.1915	-0.125869	0.648099
Fcer1g	369.293	207.97	140.633	112.244	-1.19077	0.000458486
Tardbp	23.0607	21.7115	21.7727	25.3205	0.0728742	0.777567
Nectin2	48.5226	66.0816	52.293	38.7081	-0.332627	0.270442
Slc25a4	66.852	95.248	78.5723	64.1402	-0.183706	0.536684
Atp6v0d1	100.983	121.716	101.096	76.5068	-0.326366	0.250201
Nbl1	69.5836	106.74	81.8814	94.4967	0.000462396	0.998793
Psmd8	59.7405	68.8837	54.8571	51.0686	-0.280076	0.27695
Acin1	17.5061	15.7221	17.1747	17.3149	0.0537354	0.831606
Tbc1d20	46.4568	40.9837	44.8351	38.5863	-0.0678657	0.795595
Maz	56.4107	70.7254	56.9362	56.1968	-0.168326	0.527082
Polr2a	30.2107	18.4966	27.9184	23.5936	0.0807531	0.800326
Spag9	16.3606	11.7542	17.4463	17.4549	0.311908	0.270322
Rpl21	32.2478	92.255	45.4577	41.6035	-0.516031	0.231373
Rassf2	15.2555	12.7701	16.4725	14.4241	0.140708	0.596255
Lrp2	8.19776	9.77091	13.4129	10.7571	0.427791	0.119566
Pacsin2	38.07	32.9868	40.4596	32.3706	0.0355908	0.895925
Rpl29	147.45	228.226	145.005	113.702	-0.538099	0.0882063
Snx1	41.7945	41.39	45.7653	33.8821	-0.0626321	0.821658
Tacstd2	101.625	124.304	113.301	68.8369	-0.310752	0.33627
Arhgap31	20.0998	11.8304	16.9229	14.2975	-0.0324506	0.920955
Kmt2d	10.9165	4.66898	8.55264	11.0873	0.333514	0.400759
Ssr1	16.0214	17.2313	17.6345	16.6501	0.0441108	0.860876
Eif4ebp2	30.9513	29.5544	31.17	30.1067	0.0182673	0.941693
Serpinb6a	27.3545	38.7391	33.7005	30.6642	-0.0381887	0.894656
Ergic3	70.9448	107.973	79.7073	74.949	-0.210185	0.484215
Rnf145	23.937	21.3585	24.3625	20.4288	-0.0161241	0.95129
Cab39	24.4856	22.0667	27.915	24.3657	0.167441	0.518133
Hnrnpc	37.131	48.8137	41.3596	35.6534	-0.15825	0.571518
Kpnb1	29.9363	22.7901	28.087	25.4269	0.0213759	0.9383
Ctdsp1	45.9866	61.4263	56.193	46.9359	-0.0586558	0.83689
Arhgef12	13.9066	7.88103	14.5391	14.7262	0.425625	0.196184
Pgm2	57.2131	72.2601	63.8615	46.915	-0.224924	0.443292
Abcg1	39.6671	43.7315	52.9907	35.0038	0.077465	0.796804
Marveld1	40.2172	43.6327	44.3587	34.2965	-0.0922044	0.735428
Kcnc3	27.1408	22.7108	36.4721	29.2925	0.399683	0.146105
Arpc3	67.0827	76.9388	57.8213	52.8947	-0.379383	0.141729
Rbm3	39.802	33.8617	38.2758	36.4987	0.0215818	0.933536
Bcr	24.1777	20.1396	22.54	18.1896	-0.121764	0.657697
Arfgef2	21.6243	13.5073	23.8065	19.8508	0.313429	0.322014
Nrp1	15.4846	13.4345	21.6978	19.8729	0.523537	0.0430229
Ywhaq	47.4852	63.4659	59.9403	56.4084	0.0685757	0.804589
Mcfd2	67.0134	72.6538	66.8245	60.2266	-0.13655	0.59219
Myadm	40.8284	37.9583	40.1573	36.202	-0.0451361	0.85922
Ncor2	18.0018	13.0404	17.5312	17.4461	0.17215	0.541026
Txnrd1	34.2724	20.2882	22.4957	21.2273	-0.319497	0.319777
Aco2	41.7902	42.7569	40.8302	36.3107	-0.132229	0.602383
Anp32a	49.3555	71.0545	57.6837	41.7454	-0.276134	0.377858
Dennd5a	21.0472	17.3086	21.2335	19.7404	0.0952464	0.718161
Ssr2	85.6365	120.739	90.4004	75.541	-0.314533	0.284043
Cds2	21.0481	16.123	19.2774	19.0029	0.0423931	0.876351
Ltbr	70.5909	89.1823	76.949	56.9264	-0.255055	0.383174
Npm1	63.1004	73.3971	63.6443	59.2014	-0.151993	0.556922
Trip12	11.8122	7.44824	11.1367	10.8939	0.193822	0.528906
Ppic	101.742	154.485	145.781	133.194	0.122769	0.683466
Agap3	28.0921	37.29	35.4968	28.5017	-0.0307891	0.91492
Atxn2l	42.9605	29.7635	31.6267	39.7317	-0.0274201	0.927698
Sh3bgrl	52.5854	55.8932	50.3584	50.1385	-0.110249	0.659266
Cttn	43.8144	34.8485	41.374	43.613	0.111519	0.676866
Ehd1	85.1954	52.5543	27.8142	23.1157	-1.43544	7.01306e-06
Ppp2r5a	18.2397	19.6815	18.9123	14.5755	-0.179302	0.511634
Pcx	34.7518	33.0069	41.9069	37.3952	0.226971	0.372415
Spcs2	38.4801	49.5017	38.9738	36.06	-0.22962	0.398504
Atp2a3	27.2901	36.2624	36.4261	29.4836	0.0526097	0.854797
Hipk1	18.5322	12.2531	15.8408	15.8669	0.0425583	0.88663
Golm1	38.0115	21.6491	47.4528	45.472	0.639233	0.0517917
Tnks1bp1	28.1211	27.2831	27.3175	27.8248	-0.00684549	0.97808
Numa1	21.9839	19.1963	21.8856	23.0579	0.126134	0.622768
Capn2	24.1488	28.7795	30.0228	24.496	0.0427747	0.875419
Ptbp3	28.3335	18.9883	21.8396	21.8791	-0.114291	0.699383
Srsf3	18.0351	24.688	22.501	21.0154	0.0265903	0.924759
Cat	59.946	72.4936	70.9007	55.8757	-0.0629812	0.821272
Ubc	63.9631	72.7032	49.1462	50.2294	-0.459687	0.0713389
Slc39a1	78.6174	78.3734	68.1677	62.1694	-0.268408	0.286608
Epn1	64.2492	71.3157	58.1807	47.9994	-0.352412	0.1842
Grb2	66.2233	59.6393	53.9363	52.5448	-0.24126	0.340373
Cct7	22.893	31.4907	25.2875	20.3267	-0.25362	0.387552
Slc39a4	69.6691	68.7198	43.6808	37.2236	-0.77439	0.00269539
Bnip3l	46.8579	43.119	42.4204	42.3731	-0.0856117	0.733428
Atl3	24.6533	17.339	30.6566	26.9455	0.455976	0.117535
Map4k4	21.9318	12.4697	16.681	19.1053	0.0568707	0.864084
Sgpl1	42.0656	19.2675	22.515	26.0349	-0.337259	0.371216
Irx3	43.2509	78.7101	72.4191	48.8002	-0.00871613	0.980762
Pgam1	142.373	73.2524	72.7968	80.5179	-0.492088	0.161339
Stt3b	45.8278	36.8453	38.6212	37.9768	-0.110136	0.678189
Sorl1	17.7151	11.734	16.0791	13.4489	0.00384994	0.989949
Sypl	17.6509	22.498	22.012	18.0633	-0.00258133	0.992652
Mob1a	39.8755	28.1736	36.0898	35.1349	0.0657698	0.818399
Rpl36a	75.5046	137.897	108.421	83.9695	-0.149462	0.667516
Psmb4	84.1513	108.516	82.3145	70.0047	-0.33895	0.223241
Plxna1	20.6161	12.8817	20.5466	19.4109	0.254364	0.412421
Acadl	83.4223	103.671	81.837	66.2621	-0.337122	0.226174
Pitpnm2	11.8789	10.6628	14.3656	14.8726	0.375236	0.138993
Taok3	15.4309	11.736	18.2829	14.0149	0.249599	0.393848
Aff4	13.3032	7.5287	13.4485	14.9943	0.449206	0.176012
Clptm1	28.8128	31.8403	25.6485	21.7565	-0.355489	0.174754
Tsc22d3	51.1157	39.299	27.0997	37.6471	-0.481838	0.108236
Ndufs2	65.6093	89.6734	71.9876	61.9303	-0.213486	0.455769
Ehmt2	30.6449	31.8091	30.9934	28.0146	-0.0818548	0.746409
Cyb561	40.5687	52.396	49.2135	40.2574	-0.0551967	0.845052
Mme	15.8762	10.6273	15.2221	15.6688	0.220952	0.456134
Aco1	35.1877	33.8222	42.7387	35.5414	0.181878	0.486824
Nfkbia	218.176	104.242	44.8817	54.1655	-1.70282	4.4151e-06
Stxbp2	41.8246	44.5479	39.3503	34.5527	-0.224898	0.380557
Bag1	110.49	156.575	126.142	100.563	-0.236304	0.429683
Atp5e	80.6681	133.09	89.0091	77.7524	-0.358131	0.262457
Gm2a	39.5404	43.9952	37.4706	40.1896	-0.105218	0.679694
Mat2a	34.5896	35.0323	38.1316	39.8017	0.162691	0.514617
Pmepa1	23.9095	35.5685	32.636	42.78	0.342516	0.272262
Zfp36l2	60.1052	34.0198	47.5909	45.528	-0.0155446	0.962453
Morf4l1	16.6764	17.7027	18.575	14.912	-0.0378779	0.887087
Man2a2	17.6234	10.0928	18.8352	17.097	0.374506	0.255197
Litaf	42.3553	30.5183	23.2698	33.2477	-0.366792	0.240971
Spop	51.1762	56.5847	50.1105	52.2137	-0.0746846	0.768038
Prkcd	44.7458	25.0843	23.2906	26.9655	-0.474613	0.157584
Rab5b	37.6699	38.1853	43.8366	37.2603	0.0964367	0.70915
Atp5c1	78.0942	109.096	88.9844	71.2932	-0.223861	0.450094
Ppp1r2	40.6088	38.5897	37.4729	32.2934	-0.182911	0.478121
Crk	37.1766	25.7651	37.801	37.972	0.267623	0.355863
Fus	15.8104	13.1927	14.8194	12.5157	-0.0854421	0.751459
Cct5	57.0759	74.5227	57.9991	49.8598	-0.286937	0.30417
Manf	48.8362	59.026	38.6686	42.0442	-0.418321	0.112998
Rassf3	33.64	45.8805	49.6784	41.7173	0.200866	0.485565
Dcxr	108.816	220.661	150.121	97.7682	-0.410394	0.286391
Dlk1	17.8728	22.1895	29.0956	45.9464	0.905425	0.0043258
Bpifa1	40.9159	176.696	29.3448	186.382	-0.0125646	0.992913
Mdh1	52.4667	81.9363	64.5995	56.859	-0.146039	0.635984
Sft2d2	31.8539	24.8225	28.948	28.895	0.0293608	0.913426
Atp6v0e	49.9972	61.5133	48.2953	41.7134	-0.308985	0.253805
Pip4k2c	28.2053	31.1319	32.5839	27.6869	0.0225736	0.931304
Wars	51.0828	56.3158	44.9613	38.0489	-0.37156	0.156444
Mapk1	23.5182	20.8105	24.7467	22.5069	0.0921892	0.720544
Skp1a	54.9088	95.9561	75.9627	68.9457	-0.0580574	0.860105
Glg1	25.6848	14.7214	23.8507	27.148	0.335818	0.309489
Ppp3ca	15.0333	17.1912	17.2364	15.7888	0.0354482	0.890841
Bmpr2	10.1845	7.63707	8.9044	9.46103	0.0433182	0.875812
Hspa4	28.6958	28.7954	31.2209	28.9147	0.0648961	0.79618
Sod3	30.2072	61.7548	39.8454	43.4742	-0.142348	0.693843
Slc48a1	67.4027	64.4918	56.1046	49.4633	-0.321185	0.208724
Esyt1	23.4082	22.3331	22.6319	21.0971	-0.0648947	0.796524
Ly6c2	54.4675	77.3942	64.1995	41.7596	-0.315421	0.335419
Foxo3	23.9277	17.2391	21.1221	23.2677	0.108688	0.703388
Tax1bp1	18.6683	14.9778	16.0783	15.23	-0.10391	0.696886
Slc25a51	25.9752	28.2168	31.7783	31.3619	0.220496	0.381038
Aldh1a1	30.8337	41.8776	28.6784	30.8584	-0.288383	0.304283
43717	20.3484	22.1131	24.1297	18.8623	0.0179752	0.947265
Npc1	18.5271	11.0037	15.4498	15.225	0.0547902	0.864102
Esd	78.1511	42.8715	32.8646	40.3303	-0.725536	0.0348728
Mbd1	30.5928	21.4082	19.2532	27.0363	-0.167945	0.593436
Syk	35.96	11.8403	10.0126	12.1384	-1.10971	0.0130102
Csnk1g2	30.0919	40.19	33.7518	30.2352	-0.135319	0.6287
Ano6	14.9393	10.5413	14.8852	12.11	0.0832984	0.77934
Degs1	68.0873	66.0329	61.0301	55.1259	-0.207441	0.412626
Spint1	49.1371	68.1732	67.1083	49.0443	-0.0142226	0.963017
Cdh5	40.4728	39.2724	36.8032	37.5707	-0.100611	0.686807
Hipk3	23.5186	14.7634	20.8793	21.3997	0.143219	0.643065
Cdc37	18.6186	24.734	19.0905	16.7411	-0.274824	0.327107
Vdac1	60.6184	69.9421	60.6954	55.8492	-0.163798	0.526987
Ap2b1	19.2455	17.2786	19.0866	18.0207	0.0228528	0.928458
Actr1b	35.462	38.7819	41.6151	34.8061	0.0417542	0.87393
Hnrnpf	51.6255	55.6965	56.0142	48.2187	-0.0420877	0.871026
Ubtf	21.6922	29.7635	24.6992	22.4942	-0.124691	0.659916
Cic	19.4318	11.2243	15.2414	16.5636	0.053018	0.871243
Tmem259	32.5545	42.4249	32.8899	30.8575	-0.234084	0.392454
Selenot	47.4646	43.8967	48.4349	47.0009	0.0629435	0.802567
Thrap3	17.6566	16.3769	17.1983	18.3405	0.0624133	0.804938
Usp8	41.18	28.7702	46.1518	35.917	0.230505	0.447799
Sh3glb1	23.6195	21.212	19.3828	21.9665	-0.116697	0.652176
Srsf1	27.8975	28.7258	28.0508	27.6469	-0.0237684	0.924106
Sars	31.2835	36.7621	31.3397	25.6764	-0.255066	0.347064
Kank2	29.6678	31.4361	33.3258	27.7317	-0.00104338	0.996826
Socs2	20.0719	16.2347	16.2429	14.7544	-0.228089	0.394248
Cope	48.0172	57.3493	45.2578	41.2544	-0.284397	0.27995
Ptpn11	24.6484	16.7217	22.8208	20.9421	0.08109	0.783967
H3f3a	45.3931	48.1927	48.4903	40.4868	-0.0728054	0.781048
Ptges	47.5318	38.0548	44.1643	32.7327	-0.154421	0.596066
Erbb3	27.456	20.5039	29.6357	27.9217	0.263146	0.343773
Rab2a	69.3006	80.9761	79.4384	69.4842	-0.0130074	0.960693
Tnks2	14.7747	12.6755	16.1074	17.5118	0.292423	0.260888
Derl1	47.8079	57.0376	46.9907	40.4178	-0.262362	0.326922
Rrp1	43.3019	57.0023	49.4767	41.3007	-0.143908	0.611501
Dctn2	31.9847	40.7417	32.4457	28.0522	-0.265532	0.334979
Rab11b	24.0803	32.933	25.7732	21.6271	-0.266335	0.35627
Hsd17b11	46.0143	56.5186	51.5448	40.6345	-0.153499	0.584652
Edem1	30.4837	21.4359	20.9127	25.7032	-0.155534	0.601689
Smarcc2	30.6047	24.7188	29.2321	29.2865	0.0809737	0.760008
Eif4g3	16.5893	11.4001	15.3392	13.7127	0.0537276	0.855364
Snx3	112.332	130.492	107.215	99.7822	-0.230266	0.374201
Hadha	16.1771	20.8605	19.5261	15.9502	-0.0620629	0.826209
H2-DMb1	78.5916	143.001	118.857	85.9978	-0.113226	0.7489
Slc26a9	25.6445	27.9345	39.2997	26.9438	0.306187	0.297754
Tnfaip2	58.3941	33.2572	20.796	15.9938	-1.31682	0.000114904
Foxp4	34.3977	35.2439	30.5899	28.2954	-0.242016	0.336324
Map1lc3a	95.8101	201.11	142.393	97.8971	-0.305214	0.42887
Lrp5	15.8467	13.5247	17.5267	17.514	0.254597	0.324367
Tacc1	14.9113	11.3931	12.6807	13.8414	0.0118392	0.965729
Lbp	32.5709	37.6147	30.9802	29.7083	-0.209723	0.415181
Stt3a	20.1925	15.8234	17.0588	17.2211	-0.0713041	0.791319
Wdr26	23.1255	15.2642	20.2248	21.2281	0.110701	0.711963
Naaa	41.1018	46.8564	48.4627	32.2697	-0.123582	0.682026
Cyp2f2	47.9618	126.856	70.8844	67.6962	-0.335081	0.419352
Parva	13.9277	15.0493	17.0173	15.66	0.173416	0.494811
Ralbp1	35.8397	30.0955	34.5306	30.3369	-0.0235461	0.929382
Arid1a	15.484	9.46106	14.4017	15.0258	0.238352	0.449011
Clptm1l	54.039	51.3205	52.2068	46.8548	-0.0889019	0.726867
Cep170b	19.6757	16.1624	22.3761	19.6246	0.22892	0.39378
Atp13a2	35.5042	24.2157	23.1296	21.9127	-0.406955	0.166131
Adam10	34.1509	23.5782	34.6357	34.3588	0.257136	0.376641
Ewsr1	27.1357	27.4582	26.1649	25.324	-0.0844664	0.735181
Plet1	82.4243	89.2449	100.658	47.4819	-0.212573	0.5648
Sfta3-ps	15.4035	18.789	22.5147	20.7691	0.340193	0.199779
Lgals9	83.2846	85.2184	66.8907	58.4476	-0.426905	0.0955131
Mtcl1	12.9224	15.518	21.0901	17.3848	0.436043	0.110305
Nckap1	30.6569	28.0251	34.6054	31.5146	0.172176	0.500404
Prrc2c	11.3401	4.94443	10.1913	11.8526	0.436806	0.260017
Coro1c	19.5846	13.2959	16.6663	14.6418	-0.0707134	0.812491
Uhrf1bp1l	17.1977	12.9182	19.3241	17.3728	0.28512	0.307469
Jund	76.1956	135.075	98.3457	64.8221	-0.372637	0.300576
Ankrd40	30.839	40.5695	41.711	32.4982	0.0555823	0.848566
Mtfr1l	21.7158	35.781	33.2721	24.6804	0.0114763	0.97252
Prr13	96.9413	118.867	92.4946	90.6466	-0.236762	0.369861
Aamp	40.1273	57.4658	46.1097	36.1731	-0.246108	0.416681
Anxa7	26.3832	27.9806	24.6409	24.708	-0.139618	0.577497
G3bp1	23.188	23.1358	21.8433	19.6599	-0.1585	0.531698
Nrbp2	33.8198	35.2817	41.3729	47.9895	0.370925	0.150613
Gsr	79.6414	51.8782	50.6538	43.517	-0.481932	0.1167
Mcam	46.7296	43.1501	45.5268	49.1407	0.074843	0.76812
Ces1d	55.7908	85.6136	51.1122	70.8869	-0.212977	0.51131
Anpep	52.6185	36.9184	24.6647	36.8544	-0.541553	0.0942253
Arl4c	20.1885	29.3981	31.7431	30.8369	0.335803	0.250291
Cct2	60.9065	67.4714	60.1117	53.8633	-0.171636	0.505121
Lrrc59	65.7104	42.1346	47.3885	46.0904	-0.206284	0.499102
Mlc1	47.711	76.4674	57.1529	40.3249	-0.349175	0.296209
Hnrnpul1	20.3086	15.6128	19.2356	16.0265	-0.0267174	0.924512
Lamc1	20.8795	13.1495	20.0365	20.1344	0.239333	0.437896
Zmiz1	18.1695	7.41908	11.5641	11.9635	-0.121203	0.761214
Agpat3	18.8536	22.7496	21.3199	16.1812	-0.149679	0.598637
Rdx	37.865	28.1029	34.2335	32.1567	0.00918471	0.973766
Epha2	31.8996	27.607	38.0173	33.0568	0.256286	0.331068
Edf1	108.35	164.395	104.89	92.3255	-0.467716	0.123299
Atxn10	73.4729	95.5482	87.5643	60.2817	-0.193013	0.530352
Rere	18.5622	13.4444	17.7992	21.7725	0.306022	0.296129
Dnajc5	25.311	16.568	24.5164	21.1639	0.125323	0.682108
Tpd52	23.1447	20.3633	19.9673	18.3404	-0.183641	0.47659
Tspan9	26.4235	34.3008	35.3838	26.5568	0.028694	0.922348
Set	36.9132	39.5479	39.4584	34.2126	-0.053583	0.835802
Fosl2	19.7923	12.069	14.0685	17.0348	-0.0348168	0.914017
Dusp1	75.1527	58.1053	44.3441	50.0445	-0.497597	0.0714053
Avpi1	95.6138	175.648	141.803	80.9695	-0.28401	0.461371
Trim8	51.96	47.905	47.4157	41.3025	-0.170723	0.509358
Usp19	23.5703	18.7778	21.0843	22.7897	0.051018	0.849653
Arrb1	15.1797	10.6181	14.6526	13.7069	0.136557	0.637453
Brd7	27.1028	29.29	31.9385	27.3247	0.0716757	0.783103
Esam	52.0216	69.2945	51.1643	40.7275	-0.400682	0.167621
Gm9794	345.416	435.081	365.381	293.974	-0.24326	0.387597
Lamb2	22.1287	27.0257	24.9785	25.7518	0.0455482	0.862927
Ptpa	26.1797	37.8745	29.1845	24.3057	-0.259945	0.384612
Fcgr2b	40.6087	18.8119	20.303	25.542	-0.374275	0.324272
Snrpb	74.4468	98.6144	73.417	62.4653	-0.348855	0.217326
Tef	16.6557	20.8057	17.9973	21.7729	0.0862696	0.755837
Bmp1	16.1891	15.3831	15.3628	21.4202	0.220313	0.439402
Itpr3	17.0913	12.3522	19.8934	17.5088	0.345149	0.229417
Hint1	150.59	224.712	187.535	133.537	-0.225067	0.483961
Rab10	47.1532	39.1081	44.3829	41.4299	-0.00752992	0.977201
Raly	43.9226	60.4986	42.957	37.6759	-0.372912	0.193288
Mdfic	20.9244	16.6019	22.465	21.082	0.214651	0.425144
Idh2	44.1248	71.0552	63.5987	55.0832	0.0432804	0.890979
Flnb	18.6228	10.3482	16.9142	19.5068	0.330088	0.328419
Ppp6r1	33.9735	31.733	31.5303	26.5364	-0.17829	0.495745
Svil	15.7191	9.80451	15.3851	15.2119	0.261506	0.399762
Fcgr3	117.629	89.8437	63.9919	79.0718	-0.536346	0.0608223
Ubr5	11.4336	5.87397	11.1384	10.4292	0.317412	0.365996
Spg21	43.0757	51.7612	42.0298	32.9541	-0.338787	0.225417
Klf13	28.828	15.6902	17.2754	18.4957	-0.315654	0.352267
Klf6	46.5484	29.1386	27.6435	34.4336	-0.286068	0.371233
Pmp22	68.4957	81.7504	61.0678	46.1856	-0.486217	0.086799
H2-Q4	70.4772	71.3312	44.0215	48.4499	-0.616894	0.0147505
Adssl1	57.5205	79.3317	98.6548	50.3699	0.123036	0.738004
Rnf44	31.3967	25.3939	29.1141	29.5514	0.046826	0.859897
Rtcb	50.3248	70.0759	61.6084	47.9045	-0.136658	0.64848
Dgkd	22.6801	20.107	23.3949	21.2338	0.0608049	0.813859
Stat6	42.2629	29.8292	32.212	32.0918	-0.164977	0.565557
Scamp1	32.5711	29.887	34.8265	33.2089	0.123395	0.625994
Plvap	77.0896	86.2047	57.6636	83.0574	-0.214703	0.463955
Cald1	12.1463	9.32494	12.7581	15.2981	0.385846	0.171655
Gaa	31.4601	33.5492	31.9046	28.5071	-0.105779	0.679135
Cflar	17.9489	7.47791	9.24199	12.7037	-0.212491	0.601668
Gnpat	35.379	40.9328	50.9134	38.7169	0.232156	0.407929
Csf1r	60.0144	23.4807	18.353	22.049	-1.04733	0.0110119
Dnaja2	48.4115	48.6722	54.0389	49.5093	0.0930253	0.712552
Dcaf8	10.7501	11.7389	12.1675	11.3017	0.0615784	0.808775
Etnk1	9.88612	8.62951	11.4509	12.0555	0.344275	0.180967
Pla2g15	40.183	60.4256	54.9807	42.843	-0.0404136	0.896947
Per1	33.8304	23.1784	21.7298	27.6918	-0.206126	0.501006
Btg2	53.1977	63.1484	50.1126	52.0879	-0.187007	0.473048
P4ha1	43.4117	37.5633	29.8459	35.0088	-0.320328	0.227981
Pea15a	31.6523	43.2887	41.4621	37.7791	0.0805559	0.776117
Sec62	35.4118	33.3296	34.8628	33.4275	-0.00949731	0.969901
Alkbh5	28.4048	20.1658	26.4405	24.0719	0.0565297	0.844594
Maged1	26.8016	41.8779	34.1829	34.2113	-0.00595908	0.984442
Gfpt1	13.3955	10.7848	17.2031	17.1523	0.506671	0.0567959
Hdac7	21.2931	22.3943	22.3073	22.036	0.0215115	0.931613
Cct3	24.6348	27.2934	21.8395	20.0265	-0.310697	0.225221
Cd93	26.8615	17.7118	21.8418	22.5	-0.00756624	0.979879
Myo1e	20.7435	23.3843	29.3405	30.1582	0.431186	0.0911399
Cux1	7.59046	6.64639	8.31964	7.01362	0.107054	0.687263
Setd3	23.3148	27.1051	26.808	21.2143	-0.0702119	0.798638
Wbp1l	37.1905	30.2188	33.6395	31.9416	-0.0396842	0.881207
Nxf1	24.0843	24.9909	23.1998	27.0828	0.035031	0.892326
Dctn1	23.6642	23.6507	23.2027	20.637	-0.110025	0.66574
Zfp106	15.0059	11.3065	15.5417	14.6609	0.198902	0.472612
Sec24c	24.5669	20.1668	24.56	24.4866	0.132759	0.614226
Uhmk1	18.3991	14.4581	20.8217	18.9138	0.274203	0.313883
Ptbp1	32.3458	27.306	32.2389	32.6257	0.120836	0.642138
Actr1a	56.434	59.2064	55.0944	45.3337	-0.203424	0.44066
Anapc5	22.6368	24.0508	25.8204	23.9972	0.0936456	0.711345
Ran	56.4204	65.7622	54.6019	47.2738	-0.262171	0.322682
Matn4	18.3497	37.7859	31.4007	26.6637	0.0488106	0.894036
Arl1	64.6589	63.3758	63.1586	57.9437	-0.080287	0.750619
Id2	57.3436	66.7308	68.3316	49.1574	-0.0785922	0.786267
Psmb6	79.8493	100.608	70.1119	66.5741	-0.400752	0.136048
Car4	89.8532	102.107	74.8937	34.9808	-0.804822	0.0308706
Tprgl	67.5389	75.9812	65.1618	54.6031	-0.260985	0.325431
Map2k1	49.0874	41.7831	45.2272	37.2131	-0.140434	0.604747
Atp5h	84.423	141.749	99.1123	78.0718	-0.352084	0.287482
Ubqln1	34.5826	31.866	34.3546	32.3026	0.00452846	0.985754
Gm43085	33.281	54.6899	58.1198	40.5253	0.165316	0.627045
Copb2	24.8279	22.1303	23.0165	22.3882	-0.0485475	0.848928
Cltb	26.2542	37.2881	30.2817	26.9611	-0.150561	0.605022
Zyx	32.0613	27.8548	25.9997	23.0877	-0.287574	0.271974
Arhgap45	37.5107	35.2604	28.3506	30.1715	-0.314413	0.213256
Irf2bpl	35.7352	33.7786	36.2725	36.7497	0.0710212	0.777257
Cs	27.7941	25.5693	25.2505	22.6632	-0.155396	0.544704
Dbnl	61.3308	74.3824	61.983	52.3588	-0.247139	0.363265
Lrrk1	13.61	11.6801	15.4451	15.6863	0.299771	0.245935
Syngr2	77.0894	104.572	79.266	69.7068	-0.286136	0.313971
Dock9	11.9552	8.80563	11.7718	11.3912	0.157922	0.572889
Sidt2	31.2407	27.4757	28.3565	26.4872	-0.0984371	0.702215
Ube2z	36.5195	40.4186	36.4655	32.9973	-0.147417	0.566469
Kctd10	36.3981	30.6503	40.4562	36.3304	0.195651	0.459001
Cpd	27.8438	12.0762	14.5325	15.7962	-0.396484	0.305965
Cnot1	10.0431	6.06773	8.89058	8.84125	0.138254	0.662904
Irf2bp2	33.9244	29.7686	25.9035	25.7002	-0.303677	0.235583
Cpt1a	34.7182	32.6285	38.4358	29.432	0.0111727	0.967553
Cyhr1	15.7555	20.0538	18.6191	14.4317	-0.115566	0.688009
Chmp2a	128.149	155.319	124.664	95.7394	-0.362953	0.200349
Larp1	25.3401	17.8386	22.0469	19.8922	-0.0420429	0.884912
Tecr	57.7477	89.5916	66.3291	53.4822	-0.298295	0.342698
Ppp1cc	45.0964	40.9474	45.7726	37.8614	-0.0409462	0.877469
Slc9a3r1	104.035	84.0777	61.1336	55.6425	-0.68785	0.0103807
Ap3d1	18.5777	14.2316	15.8786	16.4977	-0.0192133	0.94407
Gak	24.3855	19.8324	24.7694	20.9899	0.0494436	0.856399
Ctgf	43.2958	48.9534	37.3574	74.0577	0.272263	0.445753
Afdn	15.2897	9.96323	16.1253	14.9384	0.298734	0.325052
Ehd4	31.9429	39.4914	40.2698	32.674	0.0302444	0.913547
Map2k2	25.5916	32.0185	24.153	21.0899	-0.348568	0.201272
Mink1	25.1601	17.4848	23.5454	25.5231	0.20236	0.487928
Rpl7a	83.1304	88.2396	77.1808	77.3062	-0.149621	0.551399
Sorbs3	38.4873	49.4742	39.0274	33.1293	-0.285666	0.305716
Hip1r	19.7055	19.8913	19.9985	18.8774	-0.026492	0.915995
Cystm1	41.6623	64.6633	54.586	42.8952	-0.125206	0.692772
Ccnl2	29.6238	22.5563	22.5466	34.7698	0.135348	0.671469
Purb	18.2134	14.8752	17.7198	18.3408	0.124048	0.639212
Abr	21.7913	10.5544	13.7514	13.1487	-0.266005	0.464296
Tcirg1	48.7175	27.1422	20.5993	33.5782	-0.485751	0.191539
Usp47	10.25	8.06596	12.0558	11.2161	0.345461	0.202475
Cyc1	61.6678	81.8156	65.2966	59.651	-0.199504	0.473612
Arf5	66.6213	109.827	71.2561	56.674	-0.463808	0.155901
Trak1	13.7727	9.74396	11.6039	10.5929	-0.0833534	0.773089
Zfp706	22.9166	33.1681	32.0026	27.2539	0.0794409	0.789469
Ccl9	127.599	32.8491	11.0342	21.7399	-2.29152	0.0185156
Rnf187	66.8159	90.0661	77.1181	61.4201	-0.179311	0.539706
Rpl17-ps3	216.987	290.652	287.464	235.972	0.0442905	0.877869
Hectd1	11.3372	5.91053	10.6426	10.2089	0.273693	0.431572
Dab2ip	16.8923	15.4178	19.1301	16.8475	0.155131	0.548899
Mapre1	18.7301	17.6648	18.7851	18.1152	0.0198987	0.936995
Mbnl2	12.7643	8.4145	12.1602	14.1864	0.31492	0.302581
Rcc2	32.9052	38.1085	34.0143	33.048	-0.0825652	0.748979
Uqcrc1	32.4909	44.0535	33.9936	28.5608	-0.291109	0.311879
Rab11fip1	15.7594	11.0691	14.4132	11.5821	-0.0455176	0.879399
Cdc42ep4	44.2469	45.2686	35.4675	32.9859	-0.38699	0.124765
Sec63	16.3204	13.8692	17.8022	16.7832	0.196094	0.451896
Ip6k1	22.9988	24.0585	19.6033	21.7488	-0.186485	0.463913
Kng2	46.6773	61.8018	39.5438	62.2303	-0.0920986	0.775891
Mbd3	61.7671	91.6765	74.0808	60.2918	-0.191387	0.531424
Mvp	23.7271	21.6936	14.5542	15.4662	-0.597441	0.0187899
Glmp	23.7078	26.7013	20.1126	20.6141	-0.307698	0.228133
Pebp1	68.8817	98.8674	84.3155	70.5682	-0.115041	0.699043
Papola	24.1682	16.3583	22.4938	22.9192	0.164183	0.57807
Sema7a	53.5632	46.5726	38.8682	34.2899	-0.452849	0.084447
Midn	37.7228	32.0706	30.9969	31.4014	-0.161611	0.533447
Dusp6	41.2455	46.4217	51.751	41.45	0.0883789	0.744655
Mal	42.1653	53.9739	62.7396	44.6304	0.159487	0.596322
Lrpap1	31.8805	35.8881	32.1356	38.3201	0.0560737	0.832809
Fam189a2	41.8188	81.9976	60.2642	39.9424	-0.305124	0.419036
Fam174b	29.9194	59.2067	48.2283	37.05	-0.063582	0.861721
Reg3g	73.3781	119.949	14.586	68.8474	-1.21239	0.244399
Glyr1	17.3217	16.4105	17.5739	16.1841	0.0011158	0.996489
Hspb1	162.83	215.462	84.1537	98.8973	-1.04729	0.000216418
Luc7l2	11.6046	8.73147	12.0757	14.3269	0.376556	0.185754
Tmem245	7.20644	5.57816	9.72555	10.3132	0.648324	0.0175947
Jun	55.6171	46.5993	36.9559	39.4982	-0.419004	0.110619
Dst	4.64265	1.71597	3.54155	3.74647	0.196747	0.639542
Igf2r	19.7682	10.5551	14.617	15.6216	-0.0040966	0.990485
Slk	19.2979	12.3669	18.0463	18.1408	0.192541	0.528714
Ets2	29.4057	25.0861	22.656	20.9254	-0.322322	0.217318
Dbi	83.3074	133.176	107.104	74.5812	-0.252712	0.451931
Vapa	42.67	45.726	40.4845	33.1353	-0.263822	0.320597
Tfrc	27.0124	20.0635	23.2079	20.8039	-0.0971131	0.730538
Tmc4	34.9691	32.6424	32.2458	31.9432	-0.0749515	0.76603
Hs2st1	12.5765	17.1937	19.7395	18.8049	0.372715	0.186056
Tmem50a	106.534	133.861	109.675	95.0545	-0.231621	0.398165
Pip5k1c	31.6072	20.2854	23.7889	22.5682	-0.162773	0.594801
Hk1	19.8597	15.6044	16.8886	13.6371	-0.216311	0.444575
Hsbp1	71.6572	94.1126	72.5832	65.5349	-0.263219	0.343055
Gusb	34.7436	28.8608	28.4753	31.7894	-0.0778712	0.76986
Nptn	23.9115	21.6332	22.4996	23.045	-2.60915e-05	0.999918
Hsd17b4	41.6277	42.7269	45.4043	35.0858	-0.0675858	0.804147
Sfta2	78.0625	185.335	164.36	89.2722	-0.0544015	0.900494
Ncstn	37.9386	33.7049	34.613	35.0072	-0.0413528	0.871291
C1qb	127.145	139.129	102.457	149.912	-0.0774504	0.793156
Cox6b1	183.597	273.414	188.444	152.716	-0.421693	0.169435
Csf2ra	107.157	68.744	58.77	70.6095	-0.44324	0.15648
Klhl24	15.9692	10.5605	11.6904	16.8164	0.103595	0.751614
Dnajb11	48.9033	47.9078	39.6392	37.4613	-0.328418	0.191528
Cd200	40.2405	45.6549	43.5552	39.188	-0.0538917	0.83569
Wfdc17	463.021	256.371	157.754	186.298	-1.06423	0.00177295
Aff1	18.7527	10.3511	14.7809	14.8489	0.0257875	0.938814
Cd82	62.7628	50.4558	37.5062	35.7822	-0.627465	0.0189283
Ubap2l	8.56002	5.5673	7.48771	8.03669	0.135983	0.654642
Fndc3b	14.7947	7.37101	12.1648	13.6411	0.219296	0.541759
Rad21	31.3316	31.9383	34.33	33.0007	0.0897605	0.720584
Arpc1a	46.13	67.8824	57.1604	44.7351	-0.16201	0.599352
Rnf11	30.1026	32.2973	35.7964	31.1324	0.101133	0.696245
Gna13	24.0329	17.9253	21.7786	22.1155	0.0650296	0.815135
Ndfip1	141.76	150.332	158.781	142.163	0.0431176	0.866223
Rbms1	27.6412	21.4095	25.6676	25.921	0.0727388	0.789247
Prss8	55.9246	104.683	81.7773	56.5947	-0.214891	0.555465
Adam19	17.4096	15.1836	23.5219	20.7401	0.4415	0.0926621
Uqcrq	67.185	105.371	70.6598	60.3319	-0.397513	0.202918
Mark2	18.5286	17.9957	17.2436	15.7789	-0.145385	0.566223
Rpl14-ps1	181.123	256.786	228.35	179.025	-0.104183	0.730243
Tor1aip2	15.6551	14.5879	15.1381	14.3927	-0.0343796	0.891925
Atrx	6.79841	3.88871	6.80467	7.62975	0.433558	0.190319
Pum2	20.3606	15.5134	18.6291	21.1491	0.148967	0.593733
Smg1	7.19732	2.89916	5.59828	7.09572	0.330206	0.41922
Elob	84.5001	134.119	96.8956	79.972	-0.305667	0.334822
Piezo1	16.659	7.64551	16.109	14.3395	0.325098	0.387975
Metap2	17.367	18.7826	19.1149	16.4387	-0.0239307	0.926832
Vapb	18.5344	20.5205	20.3737	17.5154	-0.0436623	0.867668
Rpl23a	134.879	214.249	176.048	124.344	-0.216811	0.515314
Ankrd11	10.4056	5.03139	8.40095	9.06384	0.177981	0.625429
Snx5	33.9354	34.2046	31.6867	31.6634	-0.105153	0.674394
Arg1	38.3132	8.11832	8.36105	190.671	2.09978	0.253648
Nbr1	20.2365	16.9815	20.7299	21.4098	0.179139	0.493482
Slc43a2	17.8793	12.072	14.3322	10.1537	-0.290639	0.366248
Cox7c	108.39	165.301	110.519	102.591	-0.360884	0.233163
Taok2	14.9814	13.6493	14.5908	15.3515	0.0645939	0.799604
Ndnf	10.4093	12.5431	19.188	11.2268	0.406232	0.219581
Dad1	31.7043	47.8296	34.0593	26.7067	-0.388213	0.214104
Dcaf11	15.2495	20.2149	18.0031	14.1729	-0.1403	0.630498
Rab27a	32.2757	30.7297	41.7851	34.7832	0.28131	0.285024
Zfp36l1	46.4874	37.007	45.5746	52.5358	0.232657	0.396313
Nars	56.1078	49.3071	50.9657	50.5294	-0.0546888	0.831117
Tmed7	16.0688	15.5656	15.5659	14.4065	-0.0778474	0.758256
Tfcp2l1	14.2451	11.4622	18.192	13.2632	0.291159	0.322588
Galnt1	22.8652	21.3922	28.2048	25.5967	0.281738	0.270087
Ttc7	20.5163	22.1861	26.111	16.9688	0.0127935	0.9665
Ccng1	39.2133	34.7852	38.7402	41.769	0.121616	0.636847
Serpine1	67.917	35.2798	15.8777	23.4835	-1.39068	0.000188385
Mfap4	44.6104	105.705	44.1017	91.5827	-0.147763	0.742995
Trir	143.584	202.61	142.822	115.793	-0.420686	0.158019
Ldlr	15.8406	13.924	15.307	11.175	-0.168529	0.556088
Tmem63b	24.0744	28.6941	30.3421	22.8952	0.0128497	0.964024
U2af2	37.957	32.5259	31.2801	30.1777	-0.19769	0.446006
Gsto1	74.6048	69.4337	51.8234	80.659	-0.120754	0.693651
Atp2b1	9.87854	5.97856	9.77606	9.66358	0.293814	0.354377
Gm10123	202.468	558.14	257.614	104.232	-1.07165	0.0314602
Pon2	16.2708	19.9928	20.6423	16.6181	0.0392033	0.888362
Fuca2	24.8085	21.4251	21.6484	19.9299	-0.153109	0.556728
Limd2	28.9247	51.5794	38.4118	27.5552	-0.287218	0.414242
Mgat1	28.1052	32.7029	27.3174	26.3509	-0.180161	0.486868
Szrd1	37.2601	45.7508	42.7991	36.5472	-0.0650657	0.811491
Sik1	33.6935	27.3665	28.492	29.961	-0.0629973	0.812957
Clec4n	138.329	92.227	90.2428	60.2152	-0.615701	0.0637611
Lztr1	19.4318	23.0965	22.4589	23.1546	0.101059	0.698997
Slc25a10	26.4637	49.7201	47.4792	31.96	0.0604716	0.869611
Ecm1	68.2097	50.0274	49.2957	46.6819	-0.300937	0.285761
Gorasp2	31.7947	34.9336	34.4657	28.7137	-0.0787797	0.766358
Trim44	23.741	17.7106	27.7259	25.457	0.359506	0.199633
Stom	52.0867	45.6787	50.9555	41.2712	-0.0841022	0.756509
Adcy7	17.7001	14.467	23.233	23.7603	0.546826	0.0389708
Acp5	136.803	51.7812	34.4854	45.5178	-1.23717	0.0035335
Erbin	20.8951	12.3316	17.1162	17.163	0.044933	0.889159
Flot1	44.3742	59.7547	44.2948	38.4228	-0.33203	0.243251
Far1	14.3889	10.8963	18.0207	22.8398	0.692328	0.0173798
Snx4	27.1482	34.0659	39.0966	33.8095	0.252245	0.358169
Nfkb1	15.3818	10.3134	9.34115	9.6927	-0.432981	0.145767
Psmb1	27.2361	37.5031	29.0171	23.6007	-0.299002	0.308845
Prkar2a	21.8379	18.5808	24.5995	18.6103	0.0963758	0.733743
Etf1	40.2631	34.2034	36.0404	33.9854	-0.0887143	0.734089
Vps35	17.5592	12.8395	15.3844	14.2629	-0.036133	0.898472
Retreg2	46.2847	51.5125	43.0695	38.2298	-0.266497	0.304753
Itga6	13.7724	10.0373	17.5071	17.3696	0.550657	0.0510498
Aox3	15.8864	16.8222	21.093	21.8252	0.391917	0.12026
Sri	29.3121	31.3304	27.1733	22.758	-0.28032	0.286652
Tram1	42.9238	47.1066	40.5937	38.8614	-0.180243	0.478535
Gng12	35.0231	22.781	27.406	27.6972	-0.0690884	0.819702
Fxyd5	35.8276	38.7978	30.3457	23.0841	-0.481932	0.0817874
B4galnt1	49.771	40.5059	33.4556	31.5966	-0.472769	0.0758697
Paip2	43.7504	57.9251	43.9183	46.5147	-0.169028	0.542016
Scaf1	26.3827	20.8596	21.1362	21.6132	-0.144214	0.592448
Nek9	28.1757	20.3606	24.874	25.2899	0.0475346	0.866962
Msl1	26.0989	24.3688	23.3124	24.2757	-0.0847826	0.737444
Ssr4	44.1452	54.2883	38.8216	35.5323	-0.404687	0.130863
Atox1	239.307	324.014	229.791	195.185	-0.4065	0.156934
Anp32b	78.2649	97.0539	71.4296	64.3751	-0.368386	0.172287
Abhd12	47.7928	47.9667	50.4401	41.574	-0.0575052	0.82736
Cdipt	46.1974	64.4058	51.6045	43.0798	-0.224112	0.444959
Clint1	22.8513	14.7206	17.818	20.841	0.0410675	0.894743
Sec31a	18.5867	14.9062	16.6422	16.9796	0.00549944	0.983593
St13	13.723	13.0299	11.9812	12.7496	-0.11342	0.653953
Polr2m	48.3036	61.9174	58.3392	49.8396	-0.0269055	0.92305
Tspan2	25.3422	29.7038	32.1283	23.8216	0.0235894	0.934324
Tle3	12.9821	9.88564	10.5113	12.0401	-0.020171	0.942627
Grk2	37.2202	30.5064	26.5009	24.4849	-0.409632	0.124164
Atp5g2	68.346	109.136	77.7993	62.0811	-0.343391	0.284965
Apc	8.53154	5.12926	9.44405	10.0387	0.512075	0.108952
Tcp1	26.5495	28.0012	26.2963	24.0364	-0.116066	0.648477
Cyp2b10	81.0146	85.572	44.9069	41.3563	-0.949414	0.00018849
Emc10	39.7171	57.518	44.5281	39.3675	-0.212809	0.471686
Ube2r2	29.1626	38.3537	31.9716	26.4148	-0.209519	0.462919
Cct8	43.5071	44.3625	42.1312	40.4477	-0.089575	0.721605
Puf60	26.8678	34.0671	27.8402	22.3367	-0.280159	0.323325
Arl8b	28.9579	29.2171	29.7306	29.3026	0.0211335	0.932834
Chtop	36.0401	39.7722	35.526	33.2425	-0.140646	0.582375
Eng	31.1742	37.2235	25.1527	36.9197	-0.14006	0.642539
Ano1	14.1723	16.7635	25.611	26.4678	0.751452	0.00402129
Nmt1	27.9983	27.207	26.4238	22.88	-0.163069	0.528059
Ssbp4	39.4794	50.4975	38.0813	38.2412	-0.237412	0.381101
Stx7	30.6295	28.947	30.5407	26.824	-0.0545505	0.832517
Ttc9	25.7066	26.551	32.9795	23.7551	0.118669	0.676862
Yipf3	44.1478	63.0914	48.1372	39.7571	-0.286904	0.33655
Stip1	61.7615	68.8192	52.1211	59.2987	-0.228961	0.37989
Rnpepl1	13.6855	16.6316	12.8441	12.3485	-0.267086	0.312545
Rps10-ps2	239.793	361.382	257.327	201.956	-0.388302	0.214012
Ykt6	45.2618	44.2691	47.063	38.2217	-0.0700432	0.792206
Golph3	38.4686	39.7391	41.5121	40.2967	0.0649612	0.796133
Gnai3	43.1345	35.6331	39.0233	42.0389	0.0413747	0.876071
Ddi2	14.9423	9.38939	13.147	16.9196	0.305224	0.344808
Sec14l4	33.8368	34.9637	47.5436	32.1149	0.211495	0.475624
Golga4	9.83887	6.73608	10.3059	11.1936	0.375224	0.203721
Cox6c	30.4189	49.0872	36.1516	31.2013	-0.239245	0.45079
Srgn	86.3811	77.8878	24.306	53.6535	-1.07543	0.00453384
Flot2	47.7347	49.7985	51.4714	40.8536	-0.0791028	0.769088
Msrb3	27.1324	31.4367	39.0319	30.2535	0.242494	0.384417
Brk1	110.524	154.352	123.048	89.1707	-0.319662	0.302596
Ubxn1	111.231	171.581	116.601	90.8654	-0.446869	0.159046
Larp4b	18.3048	12.641	14.3661	16.0333	-0.0257741	0.93037
Riok3	44.1071	33.5719	33.8177	30.6262	-0.269489	0.332493
Nap1l1	22.3442	30.1724	26.9031	24.6607	-0.0263472	0.925508
F2r	31.8571	33.7168	42.8876	46.205	0.442174	0.081808
Ranbp2	12.1267	7.36155	11.3108	13.1743	0.329206	0.305985
Idh1	44.394	44.7471	49.0537	48.3099	0.127299	0.611891
Plod3	33.8542	33.3329	24.0935	24.0891	-0.479675	0.0558342
Hacd3	37.0423	54.5095	56.1109	42.8144	0.111853	0.719647
Grk3	15.7277	10.648	16.1208	16.6368	0.312557	0.290865
Dab2	25.6946	13.368	15.7622	15.7034	-0.312064	0.371045
Ypel3	64.7193	93.6247	68.7901	54.2544	-0.363785	0.233265
C1qa	121.02	162.325	89.7233	129.16	-0.372453	0.230854
Col18a1	14.6842	12.4236	20.2931	25.4964	0.756225	0.00635886
Sh3d19	12.6188	10.3755	18.3224	16.0701	0.580812	0.0313157
Ptov1	23.751	41.3962	31.3957	26.3516	-0.173863	0.602826
Amotl2	19.2664	22.7178	19.5577	20.5914	-0.0644652	0.805182
Ube2h	24.4855	27.6875	28.4813	26.9092	0.0863767	0.737233
Celsr1	11.6932	8.74173	14.0069	11.9114	0.342922	0.229628
Yy1	21.517	18.7037	19.2905	20.6288	-0.0108969	0.966502
Trpc4ap	15.9558	16.3679	13.7169	12.9042	-0.279998	0.267375
Acvrl1	30.5443	36.975	28.9787	24.5537	-0.334813	0.218775
Bst1	69.798	29.6191	27.6571	28.9933	-0.811465	0.0384745
Acvr1b	37.0863	23.7367	29.0629	26.1278	-0.140219	0.649995
Ivns1abp	23.6636	19.9225	22.0674	28.3606	0.21027	0.45357
Mmp12	4.41009	4.88939	3.33216	57.9256	2.71964	0.081494
Hpcal1	75.3176	95.2824	76.3293	56.1684	-0.364543	0.216852
Serf2	18.1173	30.0052	24.8089	20.7732	-0.0781556	0.809611
Cct4	30.3888	35.9737	27.5371	28.0683	-0.255123	0.328557
Zbtb7a	23.231	14.4165	18.023	19.1027	-0.0202012	0.94859
Slc23a2	17.1418	12.17	17.3845	16.9926	0.229919	0.423466
S100a8	480.724	210.995	20.8976	44.7784	-3.39718	4.09158e-14
Fkbp5	24.483	10.2879	10.2239	9.10384	-0.847236	0.0322268
Srsf11	15.935	10.8892	14.1399	19.0665	0.307821	0.327345
Dcaf7	21.6586	18.2594	21.567	21.2202	0.100109	0.701711
Shroom3	10.3567	8.72969	9.6157	9.62308	0.0114423	0.965072
Man1a	12.7812	11.4444	13.8609	14.3959	0.222038	0.385594
Trim28	28.2395	34.9432	30.246	29.0109	-0.0925011	0.729112
Mia2	11.4602	9.4627	13.0933	10.917	0.198583	0.468784
Psmc3	49.3514	60.2629	44.1131	42.2853	-0.343316	0.195796
Farp1	23.6429	20.6482	26.5547	20.6635	0.0923681	0.739187
Arrdc1	43.6823	60.1306	52.5279	46.2272	-0.0719835	0.80227
Fermt2	22.6564	22.4488	26.7998	25.4872	0.213169	0.397554
Rbpjl	13.3698	24.7875	26.526	23.3463	0.386367	0.26143
Mbtps1	12.0504	10.9869	12.5546	12.4054	0.115635	0.649128
Uqcrh	83.0385	144.384	105.725	78.6371	-0.302729	0.378654
Prkcsh	31.2938	36.9348	26.4735	24.6575	-0.416129	0.112796
Gdi1	27.8181	30.1166	28.8587	31.0966	0.0494505	0.846405
Pnrc1	75.8771	65.9559	45.0886	56.3718	-0.483369	0.0776798
Hcls1	87.1836	52.1794	34.7993	28.4381	-1.13998	0.000513515
Mgrn1	25.1612	24.4427	25.8093	23.7671	-0.000781104	0.997544
1700020I14Rik	15.2615	11.162	15.8223	18.1647	0.363077	0.20605
Stk25	19.1259	21.4192	22.6923	23.3176	0.182428	0.475973
Dlc1	7.47463	7.7994	10.0176	8.79119	0.300371	0.244143
Cyb5a	51.9819	76.4472	55.9269	51.8914	-0.252305	0.394707
Coro1a	64.7702	62.5427	30.3506	26.2478	-1.16948	6.38002e-06
Mical2	8.35469	6.42996	10.0667	7.90849	0.281922	0.330665
Sipa1l3	8.00079	5.7226	8.91204	7.49472	0.25764	0.380205
Gm4366	99.0516	125.28	97.5796	54.6031	-0.559689	0.103132
Nedd4l	9.20304	8.58712	8.5079	8.60154	-0.056304	0.823805
Srsf2	40.8019	39.5291	42.9764	45.8775	0.145451	0.565431
Zswim8	17.2413	10.4593	14.1455	16.3279	0.137549	0.668699
Napa	33.2188	38.5986	30.6679	30.4772	-0.23207	0.370488
Ndufb11	115.633	198.931	141.316	98.6751	-0.390259	0.263396
Erp29	13.6093	17.3024	13.3695	11.2136	-0.330402	0.23724
Gga1	33.3159	40.284	30.613	29.2674	-0.297575	0.260303
Ubl5	29.619	50.9445	35.8101	28.5395	-0.324099	0.334173
Mxra8	31.0737	47.9463	40.6796	51.6265	0.224217	0.478628
Tnpo1	11.8812	7.35213	11.0992	13.9364	0.380271	0.240297
Pak2	21.8586	15.9278	17.9323	17.6847	-0.0853426	0.762816
Xiap	14.6341	9.44659	13.4118	14.9676	0.236882	0.441393
Eif5b	12.8757	14.264	12.7814	11.303	-0.172248	0.50803
Gda	27.6655	15.8208	20.2774	17.4067	-0.206627	0.535774
Phb2	32.2447	39.6368	35.3469	27.0409	-0.204258	0.475995
Heg1	8.83783	8.01013	10.4054	11.6913	0.39121	0.13173
Ldb1	30.839	42.3716	33.2126	33.1533	-0.141564	0.616833
Mroh1	9.04232	6.72814	7.14353	7.35007	-0.12186	0.662783
Tspan8	52.1878	90.9126	91.4833	56.9097	0.0525162	0.885901
Ube3b	22.2515	22.8242	26.1498	22.4123	0.107532	0.679077
Cebpg	24.8548	20.6524	21.6096	21.3538	-0.0830142	0.752471
Ctps	41.388	38.7042	36.2844	33.7988	-0.192582	0.449403
Mfsd1	54.2046	35.9682	39.4548	33.8509	-0.298778	0.3276
Psmd3	25.454	30.207	23.6586	21.0649	-0.315572	0.235367
Nsd1	7.728	5.20967	7.66296	7.62279	0.240551	0.417616
Acaa2	64.1074	113.877	87.1106	63.6308	-0.239571	0.493404
Mta2	31.6773	30.8858	29.7184	28.9662	-0.0923256	0.713678
Arpc4	57.1081	65.2187	51.6378	40.4249	-0.409956	0.138158
Psma7	39.8411	50.514	38.8468	32.7978	-0.334666	0.229702
Zfp91	13.3593	10.3011	13.3062	12.0807	0.10159	0.713167
Hspd1	49.3977	46.1837	42.5145	49.4507	-0.0556995	0.830943
Fhl1	22.4092	33.9045	34.3543	41.8614	0.436623	0.158125
Kif1b	7.31494	4.8864	8.24864	7.34154	0.35356	0.241252
Myo1d	18.9766	17.3676	20.9002	18.8221	0.128235	0.619168
Rnf149	78.788	30.9788	32.37	32.7205	-0.753974	0.0645834
43715	10.813	10.0531	10.4507	11.0589	0.0437915	0.863289
Man2a1	21.3841	9.88668	14.0434	22.7913	0.236132	0.559233
Src	23.9666	27.169	32.7615	28.2598	0.25505	0.334728
Pigr	55.7768	25.7965	9.71072	33.2132	-0.926363	0.332295
Celf1	15.25	12.3052	15.1219	15.4415	0.149436	0.575953
Rin2	11.7096	9.41829	11.0109	11.457	0.0886703	0.740722
Leprot	57.6174	65.8496	69.7341	65.3957	0.130264	0.615175
Ensa	19.7464	25.1628	24.2964	22.693	0.0653835	0.81032
Zadh2	31.644	37.3364	42.4026	35.9211	0.183337	0.496906
Dhx9	13.3336	9.26845	14.6109	13.5476	0.317073	0.27856
Mtdh	10.0582	6.34049	8.05053	7.47658	-0.0788276	0.799885
Col5a2	12.4108	9.37795	10.3367	18.9759	0.427816	0.225286
Phlda1	40.3904	66.5205	69.8235	44.8449	0.10118	0.774119
Maea	45.944	47.5963	49.3252	43.5227	-0.0106743	0.966917
Slc31a1	35.5231	26.4881	26.7208	25.9713	-0.234975	0.400077
Egfl7	26.8171	47.8465	31.4021	31.7212	-0.242177	0.467897
Itgb5	30.5388	37.9446	33.6845	35.8269	0.0215161	0.936155
Atp9a	17.2397	23.219	24.1944	17.8382	0.0551668	0.855579
Serpinb6b	41.0917	63.7956	59.2458	51.9661	0.084555	0.784603
Vars	25.5213	22.8152	19.6348	19.5425	-0.303113	0.236072
Tmem43	33.6606	30.9231	32.9925	25.3516	-0.146518	0.595979
Suds3	9.7142	12.882	11.4507	9.16085	-0.132533	0.648353
S100a16	60.0635	105.288	84.1144	53.4193	-0.265629	0.465872
Gsap	13.9472	10.9506	11.725	10.2128	-0.182595	0.509255
Col6a2	20.3169	13.5688	10.9877	14.1457	-0.431178	0.168234
Rnf114	39.8773	41.026	34.7494	30.2865	-0.314911	0.222843
Cd300lf	49.4494	15.6638	14.4054	16.1152	-1.09323	0.0159814
Hopx	75.0137	124.495	72.7734	52.7329	-0.668572	0.048266
Antxr1	8.10526	11.4675	16.924	13.9691	0.658532	0.0268543
Naxd	23.2437	31.4365	26.8918	21.9173	-0.163773	0.574266
Dlst	13.4744	12.2632	13.1699	11.9123	-0.0371981	0.885422
Pcbp2	22.1576	26.1394	23.1413	22.0356	-0.0963031	0.713023
Aars	14.8421	14.072	12.7473	10.678	-0.303658	0.248873
Serpinb9	31.0409	40.7352	37.1869	29.7876	-0.0997955	0.72991
Chmp3	32.3353	38.0608	42.8316	34.9378	0.143789	0.59974
Sympk	12.4928	11.4002	10.9859	11.0585	-0.116198	0.647915
Ociad1	21.2566	24.4007	22.6419	19.3052	-0.122203	0.646815
Zfp207	19.7656	15.632	16.9279	20.1062	0.0651166	0.815289
Slfn2	153.812	70.7439	34.2239	36.6053	-1.66472	9.68779e-06
Clec4e	80.8248	13.9749	2.00446	3.14805	-4.20161	0.000213295
Usp9x	9.29181	3.47393	9.35046	9.53562	0.564963	0.176741
Unc93b1	59.2581	45.2275	32.5005	34.207	-0.647437	0.0190875
Nfix	15.6314	16.6929	17.7158	15.4216	0.0358963	0.890131
Lbh	23.1653	45.1424	36.7575	45.1263	0.261565	0.465695
Lzts2	35.2792	51.1793	42.7054	36.1345	-0.132993	0.657135
Ckmt1	47.4802	48.9049	51.4934	44.8473	-0.000616381	0.998099
Osmr	11.7687	7.17245	9.23434	11.469	0.128236	0.694036
Arfgef1	13.6219	7.4099	10.845	10.4712	0.0193136	0.954718
Sppl2a	17.8911	12.7413	12.2266	12.8018	-0.291553	0.310667
Dynlrb1	98.5124	156.047	122.618	100.871	-0.187699	0.554623
Arhgef7	7.94251	7.11913	7.91154	7.49203	0.0323829	0.899661
Psmc1	64.842	73.4265	60.7046	50.5845	-0.313081	0.242846
Ptprc	10.2755	5.4647	5.19527	5.44731	-0.56467	0.101828
Tspan14	43.0388	41.9975	47.522	48.2259	0.171152	0.496643
Smpd1	33.5387	46.5022	35.0237	29.6048	-0.308479	0.290974
Ifitm2	216.047	251.248	127.007	148.931	-0.76003	0.00455439
Cadm1	9.08945	11.8579	13.7165	11.0832	0.243651	0.396508
Lpp	5.81443	3.69426	5.91486	6.19727	0.349057	0.25837
Dusp11	14.4155	10.2351	13.8708	16.0483	0.279355	0.340342
Cxadr	13.7912	15.9412	16.7996	18.1398	0.232826	0.372423
Eif3e	16.2195	22.0289	17.8883	15.4627	-0.197584	0.491163
Ablim1	10.18	8.17665	10.3435	11.207	0.231356	0.391346
Necap2	40.2063	47.3439	36.0858	31.8305	-0.366286	0.168712
Ralgapa2	7.24546	4.61594	6.9411	6.47613	0.177765	0.565035
Rpl21-ps15	192.344	338.367	267.864	194.162	-0.199838	0.566948
H2-Q6	69.554	74.2837	40.3276	47.9992	-0.70358	0.00759704
Smurf1	17.9259	16.6994	22.2588	17.9573	0.21599	0.42202
Afap1l1	28.1833	35.3861	38.7052	26.9204	0.0460384	0.87953
H2afy	17.398	19.241	17.8143	15.6567	-0.130411	0.617352
F7	78.5455	63.1637	59.0945	56.4063	-0.29505	0.271738
Nek6	11.4198	11.0565	11.6985	10.2548	-0.033928	0.895431
Rela	48.7851	51.1483	38.9133	37.6432	-0.384422	0.12824
Ncln	34.5717	39.7355	33.2635	30.3288	-0.224596	0.390226
Rpl17	82.3634	292.118	169.848	76.2225	-0.605791	0.518268
43530	13.3833	10.2729	14.7656	13.1588	0.239294	0.390145
Ddit4	92.0091	63.5839	56.1259	60.9014	-0.411003	0.162407
Fis1	59.0162	98.1763	69.1557	52.9978	-0.363729	0.274881
Snx7	15.8232	20.678	21.8223	18.7637	0.153124	0.586579
Tmem234	28.2231	29.5501	27.6603	25.9063	-0.109033	0.667618
Esrp2	23.3401	25.0401	32.2998	28.0485	0.318952	0.220843
Spi1	67.9234	51.2535	32.3201	26.8319	-1.01056	0.000428682
Prrg3	18.0281	16.0105	22.8409	20.3912	0.344937	0.186718
Nrp2	14.6611	6.4143	8.82792	10.0816	-0.15653	0.686644
Flt1	10.7285	7.0997	8.70202	8.46292	-0.0547465	0.855597
Zdhhc5	26.1687	19.4565	25.0448	22.7531	0.0670918	0.812155
Ccdc47	16.2218	17.5519	20.8277	18.814	0.231165	0.36954
Ppp2cb	75.9933	86.2238	86.1035	73.1965	-0.0261079	0.921879
H2-DMa	48.9548	111.488	74.8498	54.487	-0.310824	0.434808
Gng5	38.6246	51.922	42.8998	37.957	-0.163213	0.56522
Plekhb1	24.7142	40.9147	37.0668	24.5268	-0.0914261	0.793686
Gm44250	24.9732	27.1814	31.2367	27.8825	0.180884	0.484653
Srp14	84.3697	129.608	97.7671	85.2479	-0.225413	0.464273
Dhx15	15.1547	12.099	14.1719	14.0304	0.0493233	0.854454
Scarf2	20.1848	38.0013	29.9121	35.0858	0.159758	0.64733
Rab21	23.9888	22.6389	24.0588	22.6711	0.00316989	0.990048
Nampt	44.5238	19.8891	14.4995	15.5085	-1.10207	0.00393888
Irx2	28.8412	43.5171	38.2931	33.1264	-0.0187505	0.951009
Plcg1	14.2988	14.6303	16.9321	13.9194	0.0928826	0.726151
2510039O18Rik	44.0544	49.8721	41.5651	37.6721	-0.2453	0.346418
Prkaca	44.6594	55.0808	51.6761	38.0626	-0.152334	0.602994
Gstp1	158.871	224.968	142.143	102.144	-0.651793	0.0378562
Rnf213	12.0131	4.04418	5.40699	6.49764	-0.431781	0.330338
Itgav	11.8911	8.62914	11.6381	11.4756	0.17165	0.545489
Dgkz	24.0671	18.3019	17.0258	15.8075	-0.367863	0.1854
Sema4a	26.6328	21.7388	20.0852	18.7165	-0.318047	0.234449
Ptp4a3	10.4371	16.32	11.9664	11.6955	-0.177291	0.564114
Ifngr1	47.24	42.5805	38.288	37.1383	-0.251984	0.324751
Ppp1r15b	25.5512	17.554	20.4822	20.1091	-0.0867395	0.7678
Adam15	17.8811	24.1911	18.701	15.8148	-0.28552	0.322083
Lrp6	7.93624	5.89552	9.6932	10.4403	0.541533	0.0544153
Wdr81	20.2684	12.4848	16.1832	17.3811	0.0352096	0.91121
Acer2	17.1105	16.6849	15.5294	16.0856	-0.0962377	0.702956
Nrd1	18.1324	13.9607	17.0123	16.1863	0.0488264	0.859084
Ndufa4	68.3018	115.766	90.7279	64.6453	-0.24438	0.477903
Tuba1c	51.9436	59.7488	50.9549	41.7295	-0.269046	0.32199
Rab11a	37.0573	44.6958	39.5597	34.6932	-0.138753	0.606628
Tgfbr1	22.3181	12.2453	17.9131	18.5459	0.0769579	0.820153
Cgn	20.0452	18.4596	21.1276	17.4843	0.00405238	0.987866
Gltp	72.7228	69.9225	65.2201	56.7981	-0.225293	0.384553
Baz1b	9.57	6.73659	8.09722	9.58299	0.116585	0.694073
Herc2	8.19168	3.72749	8.18008	8.3671	0.473217	0.209939
Cggbp1	27.4136	23.1471	25.7798	26.3503	0.044064	0.866452
Irf1	37.2372	40.1598	22.0141	19.0312	-0.914985	0.000462657
Cyfip1	12.5141	7.94209	9.66298	8.7083	-0.155115	0.618193
Supt6	18.4412	13.8821	16.8984	15.9715	0.0241574	0.930951
Lap3	35.7741	39.0668	38.0003	36.5926	-0.00475861	0.985119
Ube2q1	18.9402	19.7535	18.8872	17.1584	-0.102235	0.68936
Otud7b	14.2099	10.545	13.2071	12.2675	0.0413231	0.883403
Nus1	29.8453	19.7395	20.8328	24.7375	-0.121902	0.691903
Scgb3a2	56.3689	244.908	109.468	121.979	-0.380401	0.690127
Rbbp4	12.6259	14.5365	13.7261	11.9921	-0.078752	0.766369
Myo9b	21.51	11.4913	13.7305	14.9638	-0.201835	0.558759
Npepps	19.8156	13.9906	14.8084	15.5724	-0.154194	0.594297
Cd53	96.2348	60.7392	52.1745	57.7141	-0.514563	0.099356
Itpr1	7.21224	4.2759	7.3504	6.16323	0.234235	0.475811
Golgb1	11.2301	6.38265	9.84565	11.2466	0.259994	0.436746
Slc4a2	13.9044	12.7083	14.366	14.3458	0.109511	0.667342
Mgat4b	40.7083	50.3649	42.6245	36.452	-0.203694	0.458588
Reep3	12.6306	12.3281	16.0144	14.3111	0.281019	0.273614
Cnppd1	21.7297	22.4603	18.2576	19.7181	-0.218668	0.389963
Myo5b	11.2027	10.0094	15.3251	10.2382	0.26926	0.372885
Ppm1a	9.43732	8.80996	9.20961	8.44595	-0.047543	0.852812
Pdgfra	14.051	9.17499	10.3272	12.3916	-0.0319556	0.918093
Rab18	50.2598	50.7335	53.0267	49.6574	0.023977	0.924643
Col4a3bp	15.2415	11.1488	14.1287	15.1822	0.151351	0.594228
Tbc1d9b	17.7551	17.5264	19.5552	16.5749	0.0343428	0.895562
Cited2	43.7367	50.8679	50.2509	42.3036	-0.031528	0.906912
Cdk16	26.2897	24.9921	26.8804	26.7865	0.0655775	0.795337
Atp6v1c2	38.0433	68.3329	62.2113	42.8835	-0.0173624	0.961369
Wdfy3	10.3246	3.70342	7.86814	7.85151	0.164188	0.700671
Carhsp1	40.62	43.6097	41.5633	35.1778	-0.134261	0.610212
Tmem184b	29.3395	23.9847	22.2151	22.4868	-0.254493	0.33859
Cdc42bpb	16.4165	10.8288	17.537	17.0544	0.344347	0.253592
Srrm1	17.0292	13.5077	16.665	15.4433	0.0723708	0.790041
Smarca4	18.4932	16.7607	18.0238	17.4795	0.0101596	0.96831
Aldh3a2	19.8166	19.7274	22.1244	19.7169	0.0815049	0.750861
Mtmr3	18.693	12.1856	15.6267	13.7706	-0.070951	0.817443
Utrn	6.66386	3.87374	8.05467	7.88661	0.597142	0.0674386
Ddrgk1	43.7823	70.9994	56.0817	49.6105	-0.118937	0.708163
Isyna1	47.3453	56.5811	39.8943	45.4046	-0.28498	0.288335
Lnpep	10.2867	5.05588	7.89932	8.99654	0.13904	0.702444
Plxnd1	18.5835	11.0062	14.0681	18.9084	0.156228	0.644988
Rer1	58.4816	82.6841	62.4126	49.8988	-0.329779	0.273102
Chmp1a	34.6398	40.9616	34.4976	30.1507	-0.225725	0.399155
Psmb8	54.4431	57.548	29.5352	28.1268	-0.957658	0.000163115
Adam17	23.8574	12.5035	13.9054	13.8349	-0.390463	0.262012
Rxra	19.0144	21.2988	25.0886	17.9355	0.0939945	0.745979
Rnf13	10.5837	11.5275	12.2213	11.1635	0.0808415	0.753583
Anapc2	33.6436	36.4372	32.9504	29.6775	-0.162162	0.529852
Psma6	106.683	112.176	83.7171	69.5522	-0.513851	0.0522405
Rad23b	21.9704	17.4991	20.9945	18.7876	0.0113801	0.966785
Ppib	31.8833	41.3302	34.7451	30.1279	-0.174406	0.533425
Odc1	31.6712	37.4458	31.2641	33.6849	-0.0897286	0.733642
Copg1	10.9654	9.41628	10.5641	10.3039	0.0339982	0.896141
Emb	15.5743	20.6309	15.4332	14.5181	-0.273513	0.326337
Hdac5	12.7794	14.764	13.0789	11.2518	-0.178853	0.502803
Dap	52.301	70.4456	59.2336	54.6634	-0.107883	0.702136
Pim3	46.1531	59.7842	42.1801	40.3073	-0.36091	0.188935
Arl6ip5	77.2518	95.5494	74.5613	69.0518	-0.266865	0.321691
Smdt1	66.2771	100.945	77.1533	63.9053	-0.245368	0.429233
Tmem106b	18.1523	13.2836	16.9546	16.88	0.106031	0.707659
Fnbp1l	9.12368	7.22368	9.91442	10.2	0.29912	0.26904
Rfk	44.9637	43.3633	48.7395	36.7166	-0.0475942	0.864245
Tra2a	14.9474	15.0501	14.6423	20.6256	0.233431	0.417861
Lsp1	19.2204	31.1763	22.597	15.1044	-0.418578	0.225183
Copz1	28.6326	39.0958	31.265	25.2324	-0.261473	0.374689
Mef2d	20.2371	15.2181	19.0091	21.0075	0.174523	0.534631
Cav2	31.2268	38.128	37.4295	28.9747	-0.0626179	0.826073
Eif3k	35.5762	59.0912	41.7582	32.3567	-0.352992	0.287855
S100a9	567.08	294.246	3.34053	35.5789	-4.46821	0.00165581
Tuba1a	51.8946	90.5891	57.5803	52.6254	-0.37052	0.263265
B230219D22Rik	25.8932	19.2707	26.0102	25.4657	0.188682	0.500535
Nt5e	13.3967	9.32437	15.8217	13.4353	0.364725	0.221293
Pomp	23.3025	27.5238	20.0912	16.1374	-0.488348	0.0776201
Hibadh	8.98241	11.0987	13.6922	10.2383	0.253121	0.38485
Naxe	97.9279	161.104	135.18	102.979	-0.121093	0.715344
Hbb-bs	87.3748	230.239	136.619	137.194	-0.214024	0.606641
Jcad	21.0973	14.7525	16.7784	14.2967	-0.206211	0.487694
Pcnt	9.12255	7.93302	11.2118	8.53678	0.211553	0.453074
Smpdl3a	54.9328	56.4797	54.847	51.9147	-0.0614924	0.808304
Cpeb4	21.3177	10.7623	18.1435	20.0585	0.251878	0.480909
Adgre1	65.8623	22.0695	28.1217	23.5391	-0.767342	0.0844279
Maf1	43.373	58.8857	46.7625	38.2899	-0.265697	0.363254
Enpep	14.8235	31.5778	29.2093	19.8399	0.0801831	0.83777
Ccnd3	11.3329	15.5102	13.5468	10.9492	-0.131906	0.654558
Plin3	28.5967	31.9414	28.9941	29.3479	-0.0532912	0.835427
Stard3	29.3312	36.5125	31.8292	28.8464	-0.117859	0.664109
Mafg	25.6844	16.2355	15.4347	22.9076	-0.128832	0.704848
Arhgap35	11.769	9.89259	14.9301	12.0669	0.317686	0.251199
Ifi27	78.5214	109.451	64.1293	57.0952	-0.632757	0.0290291
R3hdm4	18.3272	22.0017	22.4002	17.5025	-0.015229	0.956938
Ybx3	36.7819	42.2037	35.0203	32.3963	-0.228431	0.381354
Psma2	27.0879	38.7366	31.7503	24.9066	-0.216261	0.478142
Ppp3r1	36.6399	35.5185	34.5594	32.3276	-0.109422	0.66674
Crlf1	39.9809	99.6511	68.9959	65.0973	-0.0583187	0.885364
Apobec3	14.1959	11.8975	10.1985	11.2666	-0.281757	0.290002
Skap2	11.6669	9.46882	9.30229	9.03062	-0.205271	0.442623
Usp7	15.0403	11.7981	15.3616	15.1717	0.186036	0.49384
Atp5j2	26.7957	45.5481	36.034	27.3516	-0.190599	0.573312
Cfh	14.946	11.2717	12.0748	15.0585	0.0494218	0.86515
Cpm	19.1713	19.9369	22.3136	13.3503	-0.132882	0.6791
Atp6ap2	50.5389	38.5466	38.0306	43.8285	-0.122134	0.664732
Trim3	25.1803	23.8716	24.3325	24.3688	-0.0103604	0.96736
Baz2a	12.0039	7.45672	10.6941	11.272	0.174647	0.57794
Pltp	40.9076	54.7244	42.3812	37.017	-0.2683	0.345465
Zfp664	12.7883	12.4559	15.9707	15.4371	0.315176	0.212721
Pim1	61.6789	45.673	30.2938	33.2495	-0.756611	0.00759222
Uggt1	10.3384	7.08248	8.75562	8.45879	-0.0172518	0.953348
Mxd1	32.7309	13.7246	8.17897	9.38656	-1.40319	0.000419846
Snx17	31.191	46.9575	36.9855	29.5962	-0.230984	0.458393
Lsm14a	18.8503	17.9364	17.6402	18.2504	-0.0355966	0.888326
Kdm5c	16.1879	10.1828	14.6913	21.3237	0.44953	0.183462
Ankrd46	21.1456	22.2536	23.8354	17.9533	-0.0544592	0.845188
Psmb5	129.609	151.777	120.164	96.4414	-0.377382	0.17173
Sgms1	10.4571	8.25342	12.3103	11.9223	0.373056	0.169163
Selenok	56.1254	74.1949	54.5634	51.8538	-0.292271	0.293429
Irak1	24.6166	19.0826	26.7124	23.4045	0.197681	0.478252
Areg	53.8634	96.1956	125.002	87.5525	0.502428	0.157991
Ank3	2.6803	2.60022	4.13855	3.2118	0.477195	0.0816298
Npdc1	24.4765	36.8307	26.9382	26.1631	-0.207246	0.490423
4833439L19Rik	32.6174	34.6884	38.1268	33.6811	0.0934652	0.718264
Sgpp2	20.0144	25.4261	35.8992	28.6025	0.505459	0.0773514
Llgl2	21.0879	25.0567	25.5851	19.8441	-0.0224387	0.936608
Cdc42se2	31.9825	30.8452	31.0993	27.2233	-0.107304	0.678658
Chka	9.49332	8.72572	8.7898	9.87545	0.0348511	0.893218
Eif3i	26.8757	40.569	29.5026	23.3207	-0.352421	0.260515
Map3k11	31.7777	31.0092	28.3538	25.5917	-0.218927	0.392851
Gtf3c1	8.61415	8.54503	10.1567	9.36399	0.186046	0.465213
Rps6ka3	15.614	9.56683	13.6096	14.1691	0.141574	0.654617
Ppp1r14c	24.4274	58.1253	51.9891	34.3068	0.0640954	0.877376
Ptpn12	37.0979	27.6322	33.3191	27.7737	-0.0834302	0.772789
Cdv3	16.0341	13.378	15.5691	14.6302	0.0380902	0.885703
Fam91a1	16.7523	12.5656	19.0223	17.9041	0.332829	0.23444
Paqr8	16.6258	19.4599	26.3182	17.4987	0.280176	0.360032
Dync1li2	16.5395	15.8501	20.288	20.2814	0.324852	0.199144
Arhgap44	16.1935	18.285	23.9587	16.8588	0.243597	0.40688
Prkci	17.0778	16.7819	23.5753	21.4409	0.410901	0.108184
Capn1	32.4678	41.054	35.7977	29.2253	-0.177122	0.530929
Fkbp9	28.6342	32.4494	37.41	33.9995	0.225387	0.388049
Dnajc14	17.3335	14.6647	19.0279	15.8704	0.125186	0.646129
Ei24	19.9415	26.6184	23.5194	20.549	-0.0792595	0.780289
Ceacam1	28.1223	15.0149	16.9141	15.9702	-0.391582	0.256384
Selplg	37.9319	30.8526	19.7122	15.7971	-0.95382	0.000703142
Ptpn6	64.9742	36.9325	32.4368	23.7401	-0.859165	0.0137493
Foxp1	8.12171	6.8356	8.1591	8.72211	0.17451	0.508998
Tgfb1	26.1288	23.6121	18.0937	19.7578	-0.394141	0.127648
Scaf11	11.9246	8.50746	11.4101	10.4079	0.0946485	0.743816
Rhoc	66.4452	83.9036	63.7959	58.3584	-0.299539	0.272651
Prelp	20.5829	36.5146	33.0362	31.0414	0.16648	0.617969
Rbm5	7.49725	6.43923	6.9332	7.50294	0.0507607	0.846762
Rnf19b	57.1819	34.7074	28.6845	33.1175	-0.572338	0.0758637
Emilin1	31.6027	21.7519	16.8589	19.2003	-0.565335	0.0578807
Oxct1	25.3325	31.0993	31.8779	29.7735	0.127686	0.634114
Nfic	17.7533	14.7141	17.6537	15.7257	0.0399699	0.881837
Zbtb7b	23.8261	18.2971	19.5575	16.609	-0.219948	0.436755
Nacc1	25.9614	24.0663	27.635	23.7872	0.0396993	0.879716
Pfdn5	69.0596	118.657	70.5691	58.4363	-0.541023	0.104654
Eif6	43.4742	49.2551	37.0687	32.8533	-0.407211	0.121445
Qars	16.4091	18.0399	17.1494	14.8712	-0.105386	0.688266
Copb1	20.4917	17.9547	19.9015	19.6994	0.0426578	0.86901
Cdk19	19.469	18.7163	21.469	14.7679	-0.0754584	0.797746
Lpcat3	32.5055	32.8154	41.9059	25.4893	0.045215	0.886883
Zmiz2	29.1467	21.509	21.6445	21.5682	-0.229316	0.4156
Stk38	11.421	8.40478	8.73055	9.20608	-0.144531	0.609443
Tpr	11.5395	7.9243	11.3499	10.5072	0.167264	0.571753
Top1	11.0075	9.12933	10.2349	11.3758	0.101843	0.704101
Marcks	34.6888	32.0349	18.2499	23.962	-0.660665	0.0175972
43532	10.7359	9.92088	12.8996	11.4235	0.235729	0.364471
Arl5a	22.2869	16.8844	21.7567	19.2501	0.0660546	0.814576
Nedd8	77.0956	108.833	88.805	71.4169	-0.214569	0.475112
Arih1	15.6908	10.3367	14.9881	15.1327	0.210654	0.485679
Cox5b	72.0761	83.0825	62.9518	57.4996	-0.365232	0.163939
Man1b1	20.1797	19.7551	20.4409	20.2438	0.0268407	0.91538
Gmfb	16.9418	13.3514	16.2007	16.8058	0.123695	0.649087
Fbxw8	19.0294	21.038	21.6848	16.7575	-0.0596354	0.82974
Vamp3	35.8834	41.1232	38.6441	34.7207	-0.0698298	0.790591
Park7	38.3939	54.6029	44.6923	37.9041	-0.171004	0.564567
Plcb3	26.6297	23.2453	26.3121	26.8208	0.0912543	0.724759
Tecpr1	7.8197	8.29595	8.73456	9.04154	0.141477	0.577823
Hif1a	22.5292	16.9315	17.471	16.701	-0.207631	0.457265
Adrm1	25.9939	28.8735	22.8541	19.9272	-0.358896	0.172202
Wsb2	20.9951	17.5842	17.2315	18.2093	-0.122466	0.643292
Cldn7	45.7921	74.155	56.5692	46.5135	-0.218489	0.498252
Epb41	7.58855	5.89304	7.09911	6.48527	0.0109401	0.96839
St3gal4	35.7418	36.5026	37.5544	37.9184	0.063071	0.802885
Kmt2b	12.9776	8.18856	11.2487	12.4556	0.163296	0.601541
Glrx	18.6793	18.764	24.7953	15.8563	0.118714	0.699979
Mtch2	11.7972	13.9644	13.6158	11.4629	-0.0386699	0.886915
Cdk2ap2	60.7574	95.426	58.2846	51.8997	-0.503234	0.106484
Eif3l	28.4748	32.9872	30.2121	26.9837	-0.10372	0.694925
Fads1	23.9312	37.2364	35.1345	28.346	0.053658	0.865517
Comt	36.1855	51.4106	46.142	36.5478	-0.0830424	0.784123
Fh1	25.613	36.482	33.5531	31.3203	0.063225	0.828349
Rab8a	25.6175	24.9106	22.1563	19.6442	-0.273523	0.288938
Myo1b	8.8545	9.5753	10.3962	10.9432	0.211478	0.408259
Egln2	35.8384	46.6311	38.9763	32.59	-0.204482	0.471968
Abcf1	24.4428	27.7356	24.5347	21.0048	-0.196257	0.461196
Kdm2a	8.96111	5.49031	7.62005	7.89228	0.102125	0.747039
Il1rn	47.2518	19.0983	4.37985	8.87854	-2.32346	3.48617e-07
Rhog	103.062	95.1504	60.8008	46.683	-0.882824	0.00145039
Ephb4	21.8106	27.1276	22.1911	21.6974	-0.157071	0.559079
Zfand3	32.2833	33.4743	29.4953	26.7457	-0.22549	0.379245
Kif13a	11.8763	9.56767	17.3244	13.6083	0.528576	0.0640995
Rock2	7.50745	5.92454	8.34576	8.91165	0.361473	0.18498
Gsta4	79.8628	94.8968	83.3143	81.4474	-0.0849491	0.746821
Ccny	25.3113	22.4277	29.3596	29.0336	0.290606	0.259805
Eef1d	14.5164	22.6304	15.064	14.2985	-0.339188	0.270816
Ppp1r37	22.7193	31.4314	25.4977	24.8421	-0.105221	0.712465
Arap1	16.7469	11.4275	10.4801	12.3199	-0.305451	0.311666
Clec2d	84.9552	112.244	82.2913	75.4557	-0.321963	0.249929
Smim14	5.55388	7.2849	7.281	6.60096	0.112783	0.686376
Cast	10.1958	7.12644	9.69268	10.0799	0.190804	0.512978
Sorcs2	12.3811	10.0951	13.0414	12.7749	0.199846	0.454278
Ralgapb	8.55968	5.95304	9.49672	8.58767	0.317386	0.281537
Eml2	28.9323	33.2312	33.0459	25.5842	-0.0843233	0.763124
F3	46.3535	37.5684	45.4086	38.9669	0.00778692	0.977401
Lypla2	50.5863	66.1657	50.5439	41.226	-0.347247	0.227305
Rbck1	22.3974	26.4338	23.3868	20.5325	-0.152875	0.568091
Clk1	13.9844	11.9174	10.9726	15.6025	0.0369039	0.900988
Rras	94.7618	127.76	83.316	77.2194	-0.47098	0.095665
Bptf	8.65884	4.28531	7.97091	9.0727	0.396824	0.274241
Mapk14	28.6858	21.5026	24.0644	22.9118	-0.0954569	0.733165
Resf1	13.7359	9.2229	9.80117	11.4676	-0.110412	0.716856
Ubxn4	23.8388	19.3478	23.4608	24.3224	0.14586	0.586231
Slc26a4	41.9472	36.5601	23.7208	35.709	-0.401778	0.187715
Tns2	18.0664	20.4858	19.1747	20.245	0.0321094	0.901454
Hsd17b10	61.5625	109.538	92.3026	64.0686	-0.129739	0.715971
Inf2	24.7387	19.2768	22.2127	20.7817	-0.0338914	0.901785
Abi1	32.5329	20.849	25.7061	26.0182	-0.0455746	0.882245
Safb	16.0057	13.3749	13.4532	15.5977	-0.0163629	0.951826
Ahcyl1	17.5374	12.0114	16.7135	16.8628	0.184274	0.53226
Gm6793	65.3104	61.5898	73.7127	62.7082	0.104413	0.691486
Atp6v0c	41.8036	29.4708	28.404	25.9604	-0.390741	0.180762
Tmem127	24.3474	19.3837	22.1361	21.9486	0.0115764	0.965831
Acaca	6.92989	5.93361	7.14158	4.69831	-0.119539	0.698034
Tmem248	25.7891	27.8424	27.1671	22.6704	-0.105772	0.690933
Tlr2	76.1226	31.7441	20.6162	13.8339	-1.6466	7.57749e-05
Limk2	16.3131	16.9189	17.3986	18.4742	0.110301	0.664793
Nabp1	12.0986	9.50245	14.7541	12.8802	0.355351	0.200716
Cmpk1	27.9825	33.7124	32.6317	28.9132	-0.00343393	0.989832
Mgll	18.4948	21.483	20.1721	22.836	0.105398	0.691729
Inhbb	25.8013	24.7621	24.0191	24.4601	-0.060747	0.810595
Steap4	58.1404	40.7419	13.0221	24.4643	-1.39957	0.000126816
Stag2	13.3849	11.2005	12.9242	13.2639	0.0910617	0.730205
Fam32a	24.3731	25.4553	25.6206	19.9669	-0.128236	0.63972
Zfp36	40.3166	36.2886	22.8342	23.0914	-0.738169	0.00404949
Supt5	21.268	15.2443	18.4983	17.7854	-0.00911045	0.974709
Inppl1	16.6896	15.7704	16.6494	16.5018	0.0303808	0.904787
Sec16a	13.315	7.72839	11.8395	12.562	0.213514	0.515228
Tex261	24.7789	27.7926	26.8834	23.2328	-0.0689289	0.7946
Trim25	21.4039	16.791	17.4143	17.3209	-0.137023	0.614985
Met	13.6545	11.0887	15.1757	14.3677	0.255776	0.34095
Ago1	11.5755	9.84743	15.7395	13.9781	0.472157	0.0767506
Yap1	10.2203	10.7307	12.2671	11.8391	0.202412	0.425874
Polr2e	33.7468	55.7129	40.205	27.8924	-0.393501	0.252394
Lyn	33.0903	26.1841	24.6329	19.1197	-0.437989	0.129886
Stx12	31.3279	35.9642	33.192	30.6856	-0.075068	0.774248
Klf3	10.3215	7.08131	9.54414	10.0381	0.170145	0.564726
S100a10	87.6468	108.177	82.7803	67.5527	-0.381288	0.17362
Ralgds	25.5634	15.1573	13.0168	14.4578	-0.567757	0.0811241
Api5	26.3045	18.9741	23.7404	22.4948	0.030121	0.916328
Uqcr11	122.368	224.586	171.317	134.47	-0.182104	0.603456
C1qc	51.3281	60.8853	44.7772	59.8977	-0.100391	0.727244
Abhd17c	25.5237	24.4738	21.847	18.8534	-0.296761	0.255808
Wwtr1	20.1243	20.196	23.3967	23.0671	0.204607	0.418656
Erbb2	18.1137	21.4943	21.6898	18.4412	0.019017	0.944162
Usp4	12.4879	11.9139	12.7671	10.9652	-0.0400899	0.878317
Yipf6	12.4644	11.6274	15.6701	18.0179	0.483633	0.06455
Snrk	19.8144	14.7661	17.2698	19.9154	0.104675	0.714389
Srrt	19.2713	18.5654	19.0106	22.3367	0.127942	0.626043
Basp1	57.8332	38.0303	42.4671	68.4184	0.209873	0.545225
Egln1	29.2799	30.8426	31.0045	24.3668	-0.118675	0.663871
Scarb1	11.9395	12.5933	12.6891	11.5954	-0.0146258	0.954589
Npr1	18.9574	25.9653	21.7766	20.2798	-0.0950415	0.739008
Ppp2r5c	12.328	12.5905	12.9347	12.189	0.0118588	0.962816
Pkd1	6.0998	3.29465	6.28618	7.935	0.598033	0.0888634
Ppm1b	19.4234	18.6505	22.5273	22.4906	0.241689	0.340523
P2rx4	17.5449	12.4657	12.4353	16.7	-0.0428351	0.889848
Srp72	18.9875	15.7759	18.9331	18.6151	0.111135	0.674866
Dram2	28.141	27.4189	28.4971	26.1292	-0.0244195	0.923973
Ube2b	44.6795	58.5087	44.2311	48.3493	-0.156484	0.574677
Ep300	9.04407	4.4735	7.37202	7.97475	0.183004	0.612865
Pros1	21.7395	25.6045	27.1434	26.5726	0.182217	0.487597
Vps4b	13.4148	10.1725	11.5007	11.3572	-0.0453695	0.870256
Arid5b	11.5541	7.5456	9.5715	12.3609	0.199391	0.53103
Prkab1	39.4884	32.4307	32.4182	30.6172	-0.19023	0.476738
Rps6ka4	35.5332	32.9571	35.6172	28.0777	-0.104654	0.702093
Nedd9	15.7309	14.812	16.2358	17.8158	0.156842	0.542273
Icmt	19.9757	18.3677	21.3659	18.0683	0.0405118	0.878586
Inpp5b	21.4051	19.8974	25.3887	21.3912	0.1797	0.497852
Fxr2	28.736	29.2765	26.144	25.5244	-0.167068	0.509496
Snx2	48.2478	50.3035	56.5807	48.9624	0.0989462	0.704671
Hexim1	26.8528	33.9504	31.1039	26.083	-0.0883638	0.752711
Plp2	71.5259	86.429	83.8497	66.9574	-0.0667006	0.812107
Cd177	79.2168	39.2574	11.7109	18.3721	-1.97777	3.84613e-07
Tnfaip3	40.6306	7.92658	3.55501	6.10738	-2.32928	0.02552
Klhdc4	28.5076	32.4667	30.2119	19.9727	-0.280818	0.358382
Fam234a	25.4925	29.5451	26.5483	21.8941	-0.184051	0.499592
Gm6472	125.588	209.597	174.957	122.306	-0.17308	0.615714
Ppp6r3	12.0909	8.89007	11.4875	11.1814	0.111582	0.693377
Clmn	7.88412	5.09769	9.90862	9.82097	0.603786	0.0485831
Pigt	27.8808	29.2212	25.4235	24.1656	-0.203486	0.424428
Cul4a	15.9557	14.5606	17.9866	15.2303	0.122371	0.644946
Fbxw11	24.9665	20.958	26.8925	21.5352	0.0766036	0.783574
Nfkb2	49.5139	30.7878	21.6209	23.9009	-0.818961	0.00958216
Kmt5a	25.0743	17.5162	17.1501	17.6018	-0.293507	0.31476
Ndufa13	67.5904	115.747	80.2676	65.41	-0.331611	0.321334
Snrnp200	14.5017	10.8649	13.5659	13.2227	0.0786385	0.778774
N4bp1	16.0217	6.12223	5.42231	6.2984	-0.917941	0.0280046
D230025D16Rik	19.679	21.7367	22.721	22.6238	0.130782	0.610338
Wwc2	6.77425	5.95159	8.83381	7.85411	0.391049	0.138362
Megf8	10.3072	8.42067	10.4788	10.8829	0.189788	0.4781
Csgalnact2	18.3396	18.3756	19.6542	18.6571	0.0614098	0.809017
Ccdc141	8.24857	6.03143	9.66259	10.5775	0.503131	0.0785893
Dock1	9.92685	9.48668	12.4173	11.5888	0.306349	0.230837
Ppm1g	20.9848	23.7796	21.7247	17.4577	-0.192048	0.48348
Cant1	25.5506	22.8955	23.9393	21.0339	-0.107288	0.683538
Nr1h2	32.0679	35.1714	28.7722	25.7677	-0.301928	0.246266
Use1	39.609	66.3117	45.4265	34.4937	-0.406226	0.22712
Psmb3	42.1448	59.2392	42.4752	33.9984	-0.406679	0.176403
Birc6	4.17976	1.94388	3.72936	4.11552	0.357259	0.34092
Pik3ca	11.9863	9.13025	11.6014	11.7507	0.145119	0.600685
Hras	22.1046	38.0213	29.2234	19.6173	-0.299757	0.398555
Cxcl14	58.5068	58.7248	50.7714	54.3497	-0.157338	0.536964
Trabd	17.3713	21.0637	17.5417	16.683	-0.167326	0.530499
Gm9800	256.593	318.728	328.726	298.673	0.125093	0.645518
Akr1b3	10.5661	15.1489	12.5045	10.1932	-0.179954	0.551604
Ephx1	33.2206	68.9089	54.6791	51.0393	0.0499187	0.891805
Psma1	34.9248	39.5425	32.82	30.1644	-0.241552	0.354964
Ppp1r16a	20.1598	31.8907	26.5055	19.7878	-0.168974	0.606515
[truncated: 52,534 more rows]

## Sheet: KL vs KL5
Supplementary Table5_2 gene expression matrix of KL vs KL5
gene_name	KL rep1_fpkm	KL rep2_fpkm	KL5 rep1_fpkm	KL5 rep2_fpkm	KL5vsKL_log2FoldChange	KL5vsKL_pvalue	KL5vsKL_padj
Sftpc	25054.5	17984.1	20677.2	14713.3	-0.282271	0.307714	0.652667
Ltf	78.4216	569.537	5834.04	8846.75	4.50186	7.06758e-05	0.00162642
Sftpb	5030.56	7757.15	4507.93	4352.51	-0.529311	0.0457455	0.232553
Scd1	2154.81	1256.14	1677.17	1526.27	-0.09055	0.760554	0.926449
Lyz2	9459.68	6327.95	4150.58	3416.89	-1.06091	7.82644e-05	0.00177908
mt-Co1	4630.42	4610.4	3891.07	4316.41	-0.171081	0.341858	0.683797
Eef1a1	2248.36	2504.25	3036.46	2926.95	0.327415	0.0716828	0.305216
Sftpa1	2728.35	1690.15	1689.62	1100.77	-0.663088	0.040941	0.21735
Scgb1a1	8368.09	11063	9417.59	9699.08	-0.0235454	0.915529	0.97287
Clu	438.323	2576.08	369.818	1504.17	-0.685767	0.576968	0.84274
Slc34a2	1086.66	960.89	784.625	629.424	-0.534067	0.0127364	0.0992412
Fth1	6208.98	4175.08	3790.94	3215.44	-0.567623	0.0314591	0.183632
Npc2	694.158	725.801	750.577	554.667	-0.121532	0.595472	0.852724
Igha	2187.75	1906.93	485.573	661.147	-1.83623	1.11707e-14	1.70363e-12
Eef2	857.525	1080.35	1185.84	1132.33	0.258501	0.218294	0.557314
Igkc	11004.9	7959.6	1579.59	2047.41	-2.38645	4.18066e-20	1.09585e-17
Psap	1402.73	876.969	1136.78	844.893	-0.202116	0.50028	0.797377
Cd74	3078.79	2305.55	1144.1	1326.33	-1.124	1.60863e-06	6.17536e-05
Sftpd	1601.11	1182.12	889.518	801.253	-0.719072	0.00206273	0.0253698
Chil1	1165.95	1498.2	412.865	380.501	-1.74763	9.83207e-16	1.71815e-13
Actb	874.471	886.596	1015.33	852.7	0.0850691	0.662803	0.884331
Chil3	2013.14	749.589	2450.63	678.189	0.17952	0.837728	0.951505
Tmsb4x	1720.77	1814.12	1834.23	1457.85	-0.102669	0.625188	0.86679
H2-D1	1321.33	865.977	649.52	599.845	-0.807948	0.0022148	0.0267884
H2-K1	1421.57	847.234	491.742	503.659	-1.18857	3.91897e-05	0.001003
mt-Cytb	1886.65	1815.45	1761.95	1862.92	-0.0304134	0.862105	0.957919
Lcn2	1106.02	931.118	290.366	376.904	-1.6102	3.26469e-12	3.55639e-10
Sdc1	245.011	368.909	702.9	594.607	1.07959	5.49347e-05	0.00132602
Cxcl15	1130.38	931.562	632.108	565.19	-0.784208	0.000154058	0.00316205
mt-Nd1	1863.1	1671.24	1966.06	1797.82	0.0907914	0.628462	0.868218
Tpt1	577.955	672.607	883.01	771.971	0.404224	0.0453198	0.231223
Fasn	160.569	179.859	136.694	139.374	-0.302333	0.0977945	0.368013
Actg1	478.407	554.747	775.913	661.515	0.476421	0.0205809	0.13761
Selenbp1	605.162	438.094	686.306	1190.91	0.847516	0.00880693	0.0760523
Rplp0	714.2	829.567	1315	1098.36	0.644578	0.00214615	0.0261994
Sparc	359.048	387.057	528.766	423.937	0.352643	0.0927955	0.356707
Hspa8	279.988	471.059	357.773	350.536	-0.0845457	0.770532	0.929692
Neat1	102.544	45.3198	86.6708	67.6219	0.0614199	0.87228	0.962033
Krt14	2.68713	6.56234	2334.28	1315.03	8.62303	7.237e-33	5.27861e-30
Atp1a1	265.336	327.432	372.832	367.851	0.321368	0.115228	0.4018
Cbr2	314.564	467.088	1685.85	2255.62	2.33408	1.19225e-16	2.27286e-14
Ctsh	400.9	351.631	313.622	279.137	-0.344296	0.0781747	0.321436
Krt5	2.45426	6.16349	1609.5	1272.99	8.38297	1.02103e-97	1.71288e-93
Hsp90ab1	326.874	555.142	537.113	565.937	0.322598	0.271122	0.617896
Ldha	243.125	347.66	655.28	578.612	1.06248	2.09493e-05	0.000588687
Ctsd	756.63	518.448	744.98	516.98	-0.0149035	0.959255	0.988056
Pkm	173.664	201.425	433.069	374.067	1.10556	5.56951e-08	2.94745e-06
Ly6e	268.899	365.53	401.374	465.991	0.451157	0.059402	0.273696
Muc5b	21.6167	153.15	15.6284	153.558	-0.0468396	0.977897	0.993395
Ctsb	238.3	200.926	241.526	197.531	-0.000542225	0.998015	0.999624
App	99.2412	97.7293	90.0682	102.284	-0.0342279	0.853483	0.955937
Ager	704.81	608.184	527.17	429.402	-0.456903	0.0336583	0.192578
Ighg2b	1103.88	540.582	67.1164	64.2662	-3.64576	3.93622e-26	1.78471e-23
Tmbim6	241.148	268.041	267.624	270.839	0.080632	0.656624	0.881831
Aldoa	314.135	318.313	527.009	507.77	0.710303	3.96262e-05	0.00101183
mt-Nd5	695.609	671.829	532.533	712.635	-0.135133	0.550023	0.826778
B2m	2511.18	1592.73	635.508	702.319	-1.61709	3.98675e-09	2.56252e-07
Krt7	67.9232	113.966	276.168	209.919	1.41811	4.36068e-06	0.000145437
Hp	555.607	751.179	612.067	825.853	0.137939	0.60035	0.854572
Atp11a	103.505	102.414	78.6077	105.852	-0.158771	0.484963	0.787876
Atp1b1	358.055	348.684	296.126	407.906	-0.00553245	0.981138	0.994356
Bsg	425.979	534.062	603.004	840.735	0.588621	0.021837	0.143493
Anxa1	152.518	197.977	804.754	529.121	1.92812	9.3566e-12	9.74946e-10
Apoe	607.486	495.397	459.245	409.715	-0.343898	0.10195	0.375959
Anxa2	174.229	268.519	399.055	281.561	0.620329	0.0389658	0.21096
Ftl1	864.85	667.687	907.368	672.452	0.0438574	0.863464	0.958682
Itm2b	336.655	302.961	416.343	428.223	0.401022	0.0276098	0.168798
P4hb	300.645	349.129	372.346	375.976	0.203701	0.28387	0.629006
Scd2	178.739	135.859	229.413	196.878	0.438359	0.0588203	0.272062
Ighg2c	1889.78	876.201	78.1619	101.365	-3.94551	2.52286e-26	1.20924e-23
Ptprf	97.3271	110.928	102.31	122.263	0.108818	0.599208	0.854021
Ctss	1376.52	642.75	514.741	384.495	-1.16704	0.00172637	0.022244
Rpl4	381.568	424.713	611.326	545.179	0.520397	0.00661558	0.0620363
Ubb	596.56	579.944	621.657	530.711	-0.0299006	0.876548	0.962771
Rpl10	401.63	433.829	556.783	514.059	0.358091	0.0496662	0.244699
Jchain	686.387	542.426	120.005	157.269	-2.14787	1.60632e-18	3.84965e-16
Aqp5	265.94	262.853	640.192	344.48	0.896941	0.00480674	0.0488418
Rps2	361.527	455.777	715.614	556.527	0.638287	0.00778688	0.0698501
Rps14	536.884	585.006	924.882	664.094	0.502158	0.0363181	0.201679
Fn1	72.8963	94.0526	66.1804	82.6104	-0.166145	0.486489	0.788562
Rpsa	210.707	263.94	400.11	304.803	0.570565	0.0189003	0.130644
mt-Nd2	999.939	906.64	851.959	811.379	-0.196891	0.279958	0.62543
Ctnnb1	137.48	215.455	161.2	190.889	-0.00349415	0.990004	0.996
Atp5b	178.254	196.285	270.814	229.604	0.418004	0.0363756	0.201931
mt-Nd4	662.184	663.317	670.435	654.049	-0.00110729	0.994873	0.998325
Tgoln1	168.575	271.998	128.393	138.635	-0.722422	0.0099242	0.0825835
Wfdc2	601.274	673.112	762.245	1155.94	0.589926	0.0260619	0.162111
Emp2	108.721	98.0674	114.622	93.8533	0.0117324	0.955055	0.986652
Rps3	162.374	176.26	260.876	204.24	0.457854	0.0347582	0.19653
Rpl3	205.821	254.711	348.644	322.499	0.543283	0.00922433	0.0785121
Krt19	106.932	250.488	873.795	733.537	2.16889	1.95058e-08	1.13621e-06
Spp1	547.615	198.79	1112.21	356.774	0.976791	0.329855	0.673276
Gsto1	52.8086	198.23	1047.73	539.766	2.66074	0.00531628	0.0528979
Bcam	275.189	287.469	282.596	243.867	-0.0959331	0.615664	0.862639
Ecm1	39.8997	93.9744	1050.84	249.778	3.28022	0.00201915	0.0249252
C3	266.177	215.654	88.1905	96.2075	-1.38569	3.41524e-11	3.183e-09
Krt8	261.224	538.536	392.873	550.884	0.238813	0.516448	0.806923
Rpl8	494.479	546.399	832.943	677.276	0.536941	0.0103653	0.0851557
Rplp1	1348.12	1496.78	2314.45	1774.53	0.523349	0.0196397	0.133933
Aplp2	137.384	156.6	136.904	150.664	-0.0318543	0.868914	0.96103
H2-Ab1	933.525	577.712	266.138	296.975	-1.42421	4.62474e-07	2.02043e-05
Rps3a1	723.616	783.946	1069.71	938.954	0.414004	0.0301817	0.178159
Ddx5	162.948	142.019	142.331	140.286	-0.109783	0.559028	0.833169
Gclc	264.432	244.015	194.421	186.333	-0.417223	0.0199907	0.135176
Lamp1	351.945	296.677	321.508	285.046	-0.0967184	0.635786	0.871375
Rps9	274.419	284.066	449.626	328.476	0.478435	0.0397438	0.213605
Calm1	174.999	180.27	180.094	172.834	-0.00954284	0.956341	0.987054
Iqgap1	54.0674	52.566	44.9595	48.4145	-0.191562	0.280842	0.625795
Rack1	124.414	141.518	206.389	178.362	0.532839	0.0079495	0.0710121
Eif4h	158.005	118.588	167.637	153.28	0.214474	0.347855	0.689225
Col4a1	105.336	146.462	79.7467	101.48	-0.474503	0.0667239	0.293424
Rpl41	553.319	560.585	948.723	741.574	0.601649	0.00492366	0.0497886
Hspa5	176.053	206.658	187.138	183.782	-0.0451708	0.814904	0.943558
Ccl6	732.899	355.631	447.219	227.834	-0.689291	0.100978	0.374035
Calr	236.414	292.321	272.471	288.268	0.0847508	0.682203	0.893275
Epas1	154.691	154.755	143.077	131.921	-0.170269	0.338823	0.681193
Rps6	391.453	457.051	601.041	520.217	0.402096	0.0498759	0.24541
Lpcat1	216.93	176.667	161.297	112.169	-0.525338	0.044377	0.227806
Myh9	55.8185	65.6084	55.038	61.6443	-0.0575292	0.775229	0.931007
Eno1	87.0861	110.135	205.015	175.249	0.947141	2.27715e-05	0.000627281
Ptma	405.822	453.759	684.229	564.372	0.538587	0.00954608	0.0804297
Rpl13	226.191	250.079	377.714	316.82	0.544248	0.00727078	0.0666164
Arg1	20.2176	20.3448	1047.61	324.988	5.08061	2.14559e-11	2.0806e-09
Lrg1	515.701	642.675	452.13	461.507	-0.342444	0.0988475	0.369976
Eif4g2	61.5541	72.025	82.8006	73.8531	0.229856	0.252414	0.597938
Msn	132.554	125.51	101.965	103.594	-0.328169	0.0609979	0.277829
Mpeg1	296.263	150.135	123.278	110.05	-0.935941	0.00558388	0.0547808
Itgb1	150.891	184.982	187.864	193.816	0.184413	0.365251	0.702769
Cfl1	289.362	296.536	351.65	295.955	0.144458	0.461164	0.771381
Rpl18	135.774	154.887	242.364	186.855	0.562352	0.0129182	0.100331
Elovl1	326.771	261.217	290.087	180.726	-0.320617	0.271454	0.618161
Dram1	264.801	247.636	200.638	209.363	-0.321732	0.0706385	0.303073
Atp5a1	183.394	199.93	273.127	247.095	0.440539	0.0184661	0.128329
Malat1	132.757	93.5134	66.5917	109.319	-0.363187	0.249545	0.594402
Cyp2f2	60.6063	131.558	365.097	869.762	2.6839	0.000728862	0.0112269
H2-Aa	642.421	410.737	198.577	229.323	-1.29934	2.60115e-06	9.26473e-05
Serinc3	188.308	181.996	164.291	185.424	-0.0825239	0.656798	0.881831
Pdia3	177.855	236.063	231.17	229.154	0.153261	0.493773	0.792901
Col4a2	108.597	130.19	76.4966	94.0624	-0.485481	0.0286122	0.172514
Flna	69.7986	72.7979	73.6464	74.8277	0.0582625	0.738014	0.916426
H3f3b	170.52	160.794	321.714	278.349	0.856929	8.14796e-06	0.000252662
Rpl7	203.547	215.877	314.983	287.786	0.523179	0.00413912	0.043562
Cdh1	104.165	146.038	169.429	177.1	0.46982	0.0499382	0.245486
Lamp3	261.078	236.28	159.862	145.902	-0.70185	0.000184864	0.00367885
Ctsc	145.262	117.63	114.693	87.6258	-0.377818	0.115883	0.403332
Il33	115.903	388.12	216.969	180.771	-0.341679	0.645981	0.876361
Ucp2	87.5753	95.1541	102.161	97.5551	0.128222	0.477143	0.782536
Cd36	230.357	191.582	163.465	152.453	-0.417452	0.0384542	0.209655
Cldn18	182.954	180.753	115.153	108.053	-0.704397	6.44973e-05	0.00150279
Abca3	82.4752	97.8778	48.7803	67.0578	-0.638734	0.00933784	0.0791195
Mgp	635.595	480.545	573.818	544.853	0.00331029	0.988227	0.996
Rps8	304.658	344.226	493.927	388.777	0.443945	0.0437435	0.225797
Spint2	92.6583	144.9	183.128	157.051	0.517959	0.0616772	0.279346
Lrrk2	73.5349	56.6427	41.7288	48.1902	-0.533752	0.0193253	0.132489
Napsa	301.226	229.972	247.455	204.366	-0.233464	0.325118	0.669447
Pmvk	504.216	189.265	502.545	351.885	0.301146	0.48679	0.788636
Rps19	120.306	120.023	176.491	137.112	0.383934	0.0752479	0.313396
Krt6a	0.631489	2.87621	798.691	315.644	8.31018	6.97352e-14	9.52332e-12
Rps4x	326.675	360.815	490.582	405.882	0.382886	0.0629381	0.282918
Muc1	239.764	316.851	247.85	266.63	-0.11361	0.614353	0.861565
Akr1a1	217.519	217.105	263.8	223.202	0.164159	0.399027	0.729122
Rpl5	129.651	147.234	192.227	175.183	0.408074	0.0339924	0.193832
Gprc5a	332.14	307.522	284.01	278.49	-0.185437	0.298105	0.64363
S100a11	780.465	1064.06	1732.21	1365.74	0.748011	0.00323998	0.036317
Pabpc1	70.459	93.1733	108.404	108.004	0.403239	0.0706555	0.303073
S100a6	196.243	441.48	695.201	464.795	0.86306	0.0298638	0.177127
Nedd4	42.6421	62.3808	52.7422	64.2294	0.155406	0.557313	0.832043
Actn4	73.9545	95.2673	111.975	117.076	0.436695	0.0442921	0.22755
Cd9	268.933	233.591	405.172	289.864	0.467919	0.0575548	0.26828
Pfn1	222.434	242.976	302.751	240.093	0.222019	0.301308	0.647462
Mcpt1	58.399	1157.46	515.028	555.271	-0.183985	0.908815	0.971534
Scgb3a1	707.534	1010.02	378.747	1939.14	0.432442	0.65253	0.87983
Tpm1	71.682	85.9014	115.762	94.9049	0.418813	0.0573211	0.267488
Prdx6	118.448	102.82	144.74	132.937	0.327651	0.091672	0.353876
Rps18	185.044	192.199	317.435	268.231	0.63457	0.00121022	0.0168627
Myl6	181.105	175.154	214.769	176.151	0.133951	0.508911	0.801868
Ahnak	26.7933	31.6328	31.5429	37.6259	0.243474	0.253679	0.598639
Gpx3	426.978	310.266	278.957	288.321	-0.378041	0.107112	0.385829
Myh14	76.8075	79.373	91.6702	75.4054	0.0972789	0.630265	0.869108
Ptprn	156.47	134.322	149.652	111.728	-0.153812	0.516425	0.806923
H2-Eb1	869.865	549.865	240.366	293.384	-1.41135	7.58988e-07	3.1595e-05
Txnip	190.516	178.416	196.295	176.214	0.0139384	0.940328	0.982021
Rpl18a	258.889	300.179	412.535	356.652	0.460275	0.0244037	0.155263
Arf1	218.323	242.463	346.18	288.968	0.462968	0.0238213	0.152762
Csrp1	278.495	263.216	355.883	266.845	0.20109	0.375799	0.70902
Rpl6	148.485	164.213	216.655	194.428	0.394633	0.0384329	0.209607
Arhgdia	233.111	227.07	291.102	254.131	0.24468	0.194648	0.527276
Dmbt1	27.317	220.642	3.08575	43.3446	-2.41698	0.150769	0.466827
Ybx1	162.343	243.358	251.214	231.48	0.250633	0.33591	0.679191
Tpi1	114.621	168.484	271.757	262.113	0.915073	0.000298251	0.00544614
Rpl32	411.861	537.352	759.719	612.32	0.531467	0.0272584	0.167259
Rps15	671.369	745.535	1162.67	962.885	0.58507	0.00463012	0.0475658
Ctnna1	116.092	160.232	157.183	160.913	0.20304	0.388118	0.719933
Tagln2	224.81	265.659	292.579	269.501	0.196571	0.324178	0.669212
Sptbn1	31.1965	38.7115	24.0998	29.5449	-0.382055	0.0939983	0.358961
Rpl19	449.248	459.616	663.28	548.595	0.415098	0.0385758	0.210045
Fam129b	86.8851	100.734	159.563	116.449	0.556901	0.0215518	0.142344
Krt18	165.465	426.152	404.092	494.481	0.602909	0.144339	0.456443
Ezr	116.827	153.493	183.928	200.21	0.506897	0.0243143	0.154962
Adgrf5	70.0394	65.5422	44.5804	55.946	-0.431575	0.0417603	0.219684
Hsp90b1	123.73	157.065	117.82	123.765	-0.217034	0.31023	0.655303
Thbs1	46.0197	54.3624	135.283	119.972	1.34637	4.24655e-11	3.93592e-09
Tns1	37.2436	38.4262	25.5764	27.1947	-0.519979	0.0033688	0.0373529
Fau	515.459	552.008	840.374	656.223	0.487477	0.0249091	0.157096
Rps5	221.55	255.251	391.098	337.679	0.612047	0.00267631	0.0310496
Dstn	219.532	270.742	317.059	273.408	0.26822	0.217249	0.55656
Scnn1a	130.99	115.473	123.454	131.115	0.0467251	0.804896	0.941101
Laptm4a	268.673	280.393	321.522	294.579	0.166174	0.359507	0.698123
Scarb2	90.5595	82.2039	76.4257	75.9131	-0.181487	0.316911	0.660954
Rps24	73.9932	68.6497	99.8666	86.8793	0.388693	0.0441088	0.227124
Rps16	308.049	335.649	547.397	438.22	0.61462	0.00384191	0.0410784
Plxnb2	62.4275	72.1965	63.5577	65.5839	-0.0600206	0.753417	0.922646
Itih4	127.943	244.318	81.397	80.6836	-1.19965	0.000240032	0.00455518
Hnrnpa2b1	70.4302	74.5562	84.9913	80.9649	0.194866	0.273859	0.620368
Ppia	154.073	155.033	159.848	111.082	-0.190182	0.440909	0.757548
Atp2a2	72.6778	83.9928	79.6355	95.0272	0.156801	0.455337	0.76725
Lamc2	43.6212	93.0511	50.8158	57.5854	-0.334393	0.352766	0.693082
Ddx17	73.6262	65.0769	60.1052	63.3401	-0.168095	0.371517	0.706561
Eln	65.565	57.9347	57.9857	66.4756	0.0112214	0.955069	0.986652
Icam1	157.947	132.826	80.4129	79.6268	-0.861428	1.20149e-05	0.000356117
Gnai2	124.387	140.635	132.972	125.341	-0.0370302	0.844314	0.953542
Rpl11	144.796	156.51	253.177	183.732	0.536084	0.023898	0.153079
Rpl10a	148.686	170.455	263.064	235.587	0.64379	0.0010928	0.0155495
Lmo7	36.0222	40.5847	48.0568	39.894	0.199191	0.338754	0.681193
Cd63	120.29	114.419	187.687	113.603	0.36029	0.208687	0.546082
Gsn	143.256	160.633	168.218	142.512	0.0320872	0.874631	0.962404
Ywhaz	92.3051	117.385	139.373	122.655	0.321405	0.147021	0.460669
Eif5a	152.706	169.078	290.485	211.327	0.641029	0.00721931	0.0662534
Hc	93.1107	82.8712	67.3801	64.6026	-0.415047	0.0258272	0.16119
Vim	145.062	100.865	83.6848	75.6651	-0.62598	0.0125425	0.098232
Abhd2	29.0327	58.5887	45.4762	46.5913	0.0713449	0.834697	0.950675
Tpm3	69.1404	87.8572	81.8946	73.9936	-0.0102845	0.962453	0.989006
Ptms	256.916	282.478	370.918	272.584	0.254583	0.279751	0.625356
Rpl12	95.7255	116.101	180.355	139.113	0.592742	0.0119846	0.0951955
Por	78.3691	84.4753	122.569	191.936	0.949571	0.000496815	0.00824682
Lrp1	28.2929	18.2602	31.1027	30.3158	0.399871	0.135606	0.440449
Rps23	310.461	285.402	516.24	392.133	0.608328	0.00707522	0.0653241
Eif4g1	55.2982	66.7917	64.3688	70.8514	0.147315	0.474505	0.780168
Rpl27a	125.966	131.121	229.296	199.102	0.736676	0.000113751	0.00244966
Sdcbp	67.1796	66.4372	71.695	64.435	0.0268877	0.883372	0.965798
Glul	131.964	124.318	137.091	165.653	0.240377	0.235718	0.578935
Gnb1	99.5704	103.626	117.282	112.904	0.179907	0.307032	0.652189
Cst3	425.117	338.105	371.444	323.341	-0.135487	0.539057	0.82047
Sparcl1	197.854	167.944	118.449	139.079	-0.506281	0.0161896	0.117371
Jup	37.9451	48.5631	117.94	85.6118	1.23442	1.80319e-06	6.82851e-05
Alcam	63.5845	66.6531	65.3148	59.7838	-0.0580969	0.749793	0.920559
Lamp2	42.2218	39.5994	57.4607	52.1867	0.422349	0.0223132	0.145539
Aldh2	84.1328	98.2285	81.6424	87.5619	-0.108078	0.581532	0.845407
Vegfa	98.2622	90.8134	126.618	106.765	0.303765	0.129338	0.428808
Dag1	68.8393	75.1399	60.8661	74.7705	-0.0861361	0.680357	0.892094
Mcl1	139.926	120.611	151.159	111.577	0.0121554	0.959568	0.988196
Col3a1	54.5759	63.257	28.553	31.6714	-0.968356	1.09541e-06	4.39632e-05
Prdx1	124.898	163.68	150.374	142.248	0.0200155	0.928441	0.976753
Srrm2	40.7314	35.0038	24.8123	37.4665	-0.2822	0.292883	0.638187
Rpl9	115.955	129.541	184.016	149.433	0.441736	0.0374177	0.2057
Kif1c	57.9869	57.4684	64.7966	63.9313	0.156993	0.366107	0.70361
Ace	98.1503	92.1886	66.1669	76.2773	-0.418158	0.030146	0.178136
Rpl14	216.07	226.801	357.413	278.363	0.521619	0.016313	0.117909
Oaz1	146.881	159.338	210.643	174.194	0.329659	0.107627	0.387042
Ddb1	88.7269	108.621	109.138	115.928	0.189546	0.357456	0.696398
Vamp8	179.016	169.552	232.8	181.903	0.250652	0.247258	0.591053
Sdc4	148.471	143.498	218.198	183.414	0.46	0.0200265	0.135176
Aes	113.61	131.528	145.352	134.378	0.190393	0.329502	0.673168
Pgk1	92.9458	137.041	307.853	246.69	1.26964	2.71346e-06	9.62389e-05
Gpx1	301.335	267.916	365.073	270.219	0.158381	0.501745	0.798594
Cdc42	139.08	137.116	159.593	136.704	0.101353	0.59944	0.854176
Lasp1	53.3518	79.3004	60.6482	64.4838	-0.084268	0.743624	0.918173
Slc25a5	238.236	201.294	334.161	260.056	0.435072	0.0586524	0.27151
Itga3	44.3324	79.4125	74.9486	94.3872	0.452437	0.159369	0.477899
Hdlbp	30.8684	39.5583	34.0865	43.1305	0.13274	0.581755	0.845565
Gns	60.4825	45.1084	33.9422	37.2063	-0.569525	0.0139353	0.10583
Tmem176b	179.718	204.929	159.039	156.341	-0.28649	0.128163	0.426478
Rpl27	244.895	220.754	341.042	292.975	0.445318	0.025638	0.160606
Cox4i1	238.892	221.362	354.169	272.935	0.446294	0.0441933	0.22728
Igfbp7	343.648	435.459	292.078	291.737	-0.416367	0.0503131	0.246439
Rplp2	155.172	159.987	273.042	225.063	0.660357	0.00110383	0.0156665
Timp2	120.59	107.525	101.529	97.2518	-0.198545	0.286756	0.632555
Tpm4	154.999	176.379	225.148	201.426	0.364274	0.0636799	0.28501
Cebpa	144.418	173.34	159.296	149.801	-0.0399197	0.84308	0.953542
Eif4a1	75.1425	76.8548	128.555	105.928	0.62543	0.00198364	0.0246136
Ctsl	64.2034	50.1082	81.7138	60.8753	0.318946	0.207896	0.545035
Ifitm3	246.959	279.008	758.961	1215.98	1.90872	1.36549e-11	1.3717e-09
Ccnd1	65.9666	93.7045	88.8104	100.525	0.245766	0.325183	0.669447
Hnrnpk	54.8087	56.7652	75.2539	68.9725	0.370321	0.0412957	0.21806
Mprip	26.8642	29.7178	34.7722	32.1155	0.241358	0.198099	0.531339
Rpl37a	235.64	229.56	379.566	330.696	0.610511	0.00130641	0.0178695
Selenop	182.489	131.021	148.211	116.227	-0.24553	0.346234	0.687688
Grn	142.876	104.854	122.016	102.801	-0.139956	0.567068	0.83713
Rps11	393.761	442.3	565.786	486.546	0.33187	0.0990272	0.370078
Ywhae	128.471	153.125	190.427	161.825	0.322925	0.130218	0.43028
Rps7	160.177	173.02	270.512	207.732	0.521349	0.019315	0.132489
Bgn	72.9718	75.5281	53.2862	62.3547	-0.360821	0.0633105	0.284165
Slc25a3	63.6225	65.7507	87.613	76.6888	0.344797	0.0685606	0.297679
Arpc1b	77.5877	77.9808	81.8275	79.7919	0.055048	0.752261	0.921903
Cldn3	265.569	262.974	425.244	342.27	0.538174	0.00958742	0.080656
Hnrnpu	29.9572	34.2403	37.6235	37.6664	0.229886	0.222875	0.563094
Clic4	60.8804	63.5	54.3438	66.5888	-0.0405698	0.84335	0.953542
Gpi1	40.9054	49.882	85.4372	76.0638	0.830902	8.18192e-05	0.0018384
Serpine1	66.9833	65.4073	76.5525	212.614	1.1271	0.00836476	0.0734302
Rpl26	228.836	241.097	356.018	291.288	0.461976	0.0244426	0.15544
Rhoa	50.6458	52.0682	59.061	51.8494	0.110752	0.556914	0.831763
Emp1	22.4153	72.5212	123.654	49.1244	0.863863	0.351365	0.691959
Sort1	62.9542	49.6443	47.8776	49.6029	-0.207941	0.330447	0.673615
Lamb3	45.9776	68.6906	71.6118	51.882	0.10691	0.712675	0.905285
Cap1	96.376	110.166	125.662	120.884	0.255365	0.178493	0.505707
Tmem30a	87.8866	65.3936	67.6806	59.038	-0.274481	0.246654	0.590281
Actn1	49.0967	71.0693	79.0466	85.774	0.455779	0.0699631	0.301258
Rpl31	185.24	216.094	302.55	246.066	0.450944	0.0388723	0.210721
Gsta4	57.5542	185.193	488.746	531.497	2.07132	0.00647276	0.0611758
Cltc	41.6758	47.076	44.5731	49.5762	0.0851305	0.66188	0.883888
Laptm5	147.358	88.6022	99.1236	77.1599	-0.420584	0.167928	0.49071
Pdia6	86.0178	112.986	106.323	107.658	0.104614	0.638035	0.872452
Tgfbr2	53.1023	51.1736	37.9605	46.1196	-0.31056	0.126362	0.422957
Cd24a	73.1473	160.992	158.806	205.657	0.63832	0.0908363	0.352031
Errfi1	121.037	100.87	103.01	106.78	-0.080951	0.686004	0.895178
Ighg1	409.717	146.973	20.3389	13.4746	-4.04119	4.82717e-08	2.57082e-06
Rpl28	153.135	184.361	268.327	235.145	0.57697	0.00613346	0.0588885
Sqstm1	118.667	107.968	124.283	108.095	0.0361372	0.853871	0.956021
Prrc2a	41.6889	54.098	48.7343	55.3745	0.120119	0.59684	0.852724
Lgals3	174.636	130.48	323.832	208.5	0.803027	0.00632272	0.0600963
Epcam	77.7738	160.892	246.347	267.835	1.10716	0.00157069	0.0205058
Ly6c1	250.307	233.409	234.629	186.425	-0.200132	0.349211	0.690043
Rnase4	284.115	289.868	188.901	152.464	-0.749699	0.000300493	0.00547348
Lcp1	55.4186	46.028	30.1282	26.5216	-0.840533	6.30435e-05	0.00148126
Eif4b	63.2451	88.0735	93.2751	93.5969	0.304372	0.201328	0.535683
Dsp	7.69674	16.0522	75.9497	61.0834	2.52834	2.08639e-12	2.33342e-10
Cd44	50.0266	53.2445	58.1259	59.4081	0.186613	0.29452	0.640021
Mmp14	43.2174	57.1366	79.3888	71.6252	0.589494	0.0100783	0.0836167
Capns1	118.839	136.322	194.975	154.376	0.453224	0.041152	0.217575
Ptgfrn	32.0894	37.4148	36.379	36.172	0.0618387	0.748674	0.920203
Pam	17.2378	37.6831	29.8817	39.4915	0.336941	0.372403	0.707201
Rps17	230.869	259.332	365.913	315.668	0.475467	0.017928	0.125947
Ctsz	376.37	256.702	224.085	167.066	-0.694588	0.0135195	0.103896
Arpc2	157.632	161.949	221.836	187.136	0.355808	0.0711796	0.304165
Retnla	550.616	740.75	569.683	572.775	-0.176831	0.439961	0.757003
Rps26	174.364	200.92	326.27	258.831	0.640652	0.00393303	0.0418128
C4b	100.98	54.4077	60.8645	42.6565	-0.585896	0.0905762	0.351493
Cyb5r3	78.1921	77.7174	97.2578	87.4888	0.244841	0.182961	0.511967
Rps25	116.18	109.671	168.278	152.479	0.506139	0.00630245	0.0599376
Rpl15	112.085	132.506	190.211	157.121	0.50588	0.0200541	0.135176
Npnt	98.3958	61.5033	65.743	65.364	-0.286341	0.302117	0.647874
Col1a1	55.2274	75.0379	42.0478	45.6154	-0.571475	0.0149112	0.110588
Ly6a	191.224	260.601	391.012	373.531	0.758727	0.00114531	0.0161054
Tubb5	80.8046	102.392	134.521	121.126	0.480679	0.0280264	0.170379
Rps20	70.4291	73.0162	108.006	104.736	0.568582	0.00125871	0.017351
Tm9sf3	49.9303	65.7129	56.385	60.0401	0.00964311	0.965811	0.990308
Rrbp1	41.998	45.6873	35.3504	39.1107	-0.23588	0.211117	0.549218
Slpi	500.582	396.757	158.814	135.395	-1.60876	9.46254e-13	1.11009e-10
mt-Nd6	689.642	596.544	770.659	712.355	0.205491	0.293439	0.63879
Myof	25.7042	25.4003	26.6297	36.1343	0.296488	0.200098	0.534428
Tgfbi	89.4992	71.6222	122.026	99.7026	0.460717	0.0453184	0.231223
Gnb2	83.9603	95.1679	130.956	110.631	0.431503	0.036521	0.202404
Pls3	55.801	75.1109	111.692	92.0744	0.63823	0.00920095	0.0783795
Cenpb	61.946	61.3314	90.8242	76.2542	0.438622	0.026757	0.164846
Tspan11	70.5987	83.5097	55.8842	50.391	-0.536191	0.008382	0.0734469
Plin2	119.931	107.726	89.4582	80.9139	-0.418135	0.0292839	0.174716
Sptan1	24.237	29.2725	22.5327	28.5123	-0.0680755	0.767738	0.929527
Ubr4	19.7395	21.8768	14.7516	20.6752	-0.232333	0.342196	0.684147
Prnp	169.993	154.822	138.542	128.624	-0.281844	0.13059	0.431085
Mlec	47.0575	72.8846	49.3388	59.5899	-0.139034	0.619023	0.863739
Col1a2	30.7898	35.9978	19.9211	23.213	-0.630798	0.00250096	0.0295051
Selenof	55.4578	53.9794	71.836	57.7837	0.244191	0.24201	0.586346
2610507B11Rik	31.3701	43.8766	37.6174	43.2314	0.103515	0.675859	0.890529
Agrn	34.9512	39.3149	33.4506	40.3152	-0.00979503	0.962634	0.989006
Zdhhc3	25.1209	30.9291	22.2184	21.2098	-0.368146	0.0757445	0.314917
Gdi2	28.6943	33.513	34.5484	33.4253	0.12783	0.510754	0.803413
Capzb	91.1234	97.792	119.961	108.578	0.274671	0.141801	0.451996
Il4ra	52.6301	71.8071	51.3596	49.3853	-0.304787	0.192249	0.523483
Canx	68.0522	75.1076	73.5083	74.1734	0.0448193	0.80649	0.941308
Eef1b2	104.065	119.918	169.709	149.066	0.509084	0.0117836	0.0941338
Slco2a1	26.4777	26.2917	25.5046	22.2277	-0.144732	0.446198	0.760594
Acly	67.1959	70.831	58.2835	60.115	-0.221322	0.213426	0.552451
Eif1	148.564	141.196	212.259	150.359	0.323608	0.183773	0.513107
Lpl	49.7434	23.2075	39.0104	19.2579	-0.324164	0.456214	0.767801
Plec	14.8053	19.7853	19.1876	21.0765	0.219025	0.343824	0.685503
Eef1g	93.525	128.347	175.25	126.186	0.442046	0.106675	0.384836
Rpl36	702.92	632.662	1202.73	1056.62	0.758494	0.000110984	0.00239932
Rpl34	106.663	106.818	168.288	135.601	0.509437	0.0143006	0.107687
Rtn4	35.745	40.0146	68.784	49.9587	0.648302	0.00714451	0.065819
Dync1h1	21.1797	23.8881	17.8844	22.529	-0.157301	0.473475	0.779874
Gpx4	190.452	167.579	251.526	174.609	0.251258	0.323023	0.667717
Macf1	11.3845	12.2527	7.58175	11.2383	-0.328801	0.202452	0.53765
Acsl4	67.6599	67.2119	56.0006	55.9545	-0.268666	0.123905	0.417479
Calu	55.0949	73.5729	81.2098	76.7445	0.295761	0.19581	0.529093
Tsc22d1	24.1131	41.7469	45.7868	36.1971	0.315844	0.314081	0.657887
Eif3f	90.4161	95.8857	147.292	130.942	0.578627	0.00218796	0.0265787
Ece1	41.8018	46.3749	95.6439	70.6277	0.915033	0.000104681	0.00227478
Gpnmb	74.8936	40.3447	43.1906	46.9876	-0.353691	0.270779	0.617283
Ddx6	35.8277	47.7274	38.745	41.545	-0.0575912	0.801317	0.940281
Rps15a	42.2374	45.2228	64.7506	60.0654	0.513067	0.00517227	0.051834
Actr3	63.2962	72.1997	77.6447	70.2469	0.126236	0.519549	0.808622
Nkx2-1	123.674	116.742	128.006	93.0841	-0.120884	0.609708	0.859606
Furin	33.3363	36.6487	35.7799	36.8316	0.0531074	0.771827	0.930252
Ppp1ca	203.29	218.255	285.508	241.894	0.323185	0.105234	0.381791
Gabarap	168.587	168.032	212.276	159.163	0.142005	0.531415	0.815573
Rnf10	35.8192	43.1731	48.6596	44.7059	0.241102	0.240434	0.584473
Mt1	170.762	317.791	304.657	242.217	0.162603	0.624227	0.866316
Wnk1	13.1684	17.5146	11.2233	14.4717	-0.256017	0.311872	0.656699
Stat3	36.7931	34.6062	31.8729	32.9942	-0.138396	0.439717	0.75688
Ehf	15.2667	25.9209	97.6245	101.003	2.26952	1.23533e-14	1.85035e-12
Prkar1a	61.7304	73.3652	87.918	78.0184	0.296579	0.151161	0.46686
Crip2	149.561	144.851	187.458	138.438	0.146582	0.526603	0.811826
Oat	141.108	135.453	135.695	137.824	-0.0159414	0.928005	0.976554
Rpl23	156.873	161.56	219.561	197.323	0.388646	0.0358032	0.200011
Itm2c	128.075	132.058	127.527	128.626	-0.0222613	0.899152	0.969648
Anxa5	196.023	181.942	185.809	159.533	-0.130201	0.50884	0.801868
Meg3	27.8588	20.429	10.4296	11.6949	-1.12595	2.4826e-06	8.89916e-05
Rac1	65.8866	64.2766	85.4236	71.373	0.268584	0.178828	0.506049
Mfge8	51.905	65.1125	77.3878	79.4871	0.422795	0.045289	0.231223
C77080	43.8714	48.5176	69.2604	61.6334	0.502554	0.00945376	0.0799316
Ube2d3	12.4049	12.7995	14.3207	12.6223	0.0962214	0.610178	0.859721
Cp	32.897	38.2242	10.0436	51.2267	-0.215101	0.836066	0.95093
Vcp	59.0485	69.7434	63.2158	69.2942	0.0409923	0.839115	0.952061
Arl6ip1	126.367	137.531	128.048	118.23	-0.0997305	0.592266	0.850614
Cd164	60.3834	70.482	75.0434	79.486	0.239726	0.221379	0.56109
Pfkl	27.2719	36.8833	62.4349	65.3793	0.994277	1.763e-05	0.000507308
Son	23.6584	22.1139	17.0416	21.8978	-0.233225	0.287778	0.633596
Clic1	118.191	170.143	234.543	182.747	0.533208	0.0482699	0.240427
Xbp1	96.3446	100.537	85.3961	105.183	-0.0469509	0.820884	0.946146
Tln1	33.1404	36.0972	27.3547	31.0111	-0.246468	0.202167	0.537131
Slc44a2	40.5404	39.0476	34.1959	30.2921	-0.303503	0.106828	0.385158
Tubb4b	110.677	132.82	177.969	182.881	0.567409	0.00466129	0.0477398
Qsox1	20.9261	42.5777	29.096	58.0205	0.456026	0.280336	0.625725
Ptp4a2	70.9048	68.3047	75.6684	72.126	0.0863532	0.627886	0.868043
Adgrg1	58.1123	71.7527	49.7516	48.9165	-0.396428	0.0557633	0.262629
Slc12a2	46.0336	49.7821	45.9923	49.6489	-0.00266786	0.988498	0.996
Tmem59	131.337	152.895	169.252	153.832	0.18477	0.354255	0.694163
Ncl	23.0294	25.6591	39.8161	34.9349	0.618455	0.00171345	0.0220944
Csnk1a1	23.2905	26.2319	35.4946	34.2835	0.494627	0.00838797	0.0734469
Dazap2	99.6295	98.7058	122.87	109.514	0.228573	0.219414	0.558556
Slc38a2	32.7885	37.6975	34.5333	35.2201	-0.0151364	0.936849	0.980877
Vwf	18.4938	22.3064	16.3244	19.0234	-0.207023	0.335512	0.679121
Rsrp1	120.468	98.2009	74.3199	72.5957	-0.573691	0.00532988	0.0529704
Aqp1	106.169	134.425	116.235	107.84	-0.102696	0.635136	0.87133
Xdh	49.0846	30.4941	27.0379	27.5679	-0.543245	0.052231	0.252734
Anxa3	79.1788	80.652	88.691	89.2849	0.155126	0.376158	0.709436
Prdx5	159.145	136.462	150.826	128.628	-0.0810184	0.699163	0.900096
Tmem176a	84.8258	96.9597	67.1095	70.1611	-0.405269	0.0340038	0.193832
Myo1c	45.1951	46.4329	45.2143	48.1555	0.0271521	0.879548	0.964238
Serbp1	10.4343	14.5707	18.9372	16.6733	0.509977	0.0383527	0.209305
Eif4a2	65.9705	57.7858	55.3497	47.6387	-0.264971	0.195109	0.527756
Serp1	65.4024	62.4695	67.6947	67.6335	0.0817886	0.643852	0.875371
Calm2	205.407	208.342	216.874	192.152	-0.0165708	0.929545	0.977438
Mtch1	100.822	90.8888	129	101.186	0.263904	0.23195	0.574262
Sat1	99.6997	83.9583	121.16	133.295	0.470474	0.0208527	0.139096
Lama5	23.5945	26.95	20.7062	34.2566	0.120875	0.679306	0.891848
Pgd	41.9364	41.4937	56.1422	47.5362	0.313482	0.110904	0.393928
Ddx3x	54.2093	54.3373	54.179	64.8325	0.132784	0.505894	0.800951
Mapk3	112.263	139.116	143.069	135.096	0.145996	0.486701	0.788636
Anxa4	60.3318	81.4588	54.9831	57.5383	-0.333649	0.149659	0.465502
Rps27	221.016	218.552	387.063	330.811	0.707648	0.000278302	0.00515888
Uba1	50.529	65.3506	63.0217	67.8895	0.175866	0.427821	0.750118
Chd4	31.0853	42.0935	35.6047	38.9323	0.0264362	0.9104	0.971909
Acsl5	55.8103	70.5578	59.7863	56.4656	-0.120462	0.575143	0.841637
Lgals3bp	178.616	134.47	41.157	55.4009	-1.69704	8.87777e-11	7.79757e-09
Arpc5	123.779	118.236	149.163	130.02	0.206135	0.282995	0.627954
Mettl7a1	109.298	127.538	115.37	100.222	-0.135647	0.51173	0.803968
Fat1	10.7961	18.4206	18.746	27.3459	0.657613	0.0465225	0.235576
Nfe2l1	56.285	57.4889	50.9682	50.4866	-0.165345	0.346602	0.688117
Rpn2	62.8398	65.6036	65.9719	70.9122	0.0917986	0.612713	0.861166
Atp1b3	72.6239	90.6389	185.023	150.018	1.03704	7.81395e-06	0.000243656
Nucb1	33.1438	38.5137	35.6243	35.2076	-0.0167899	0.930776	0.978058
Nfe2l2	58.8918	83.8028	85.985	78.7505	0.207113	0.403841	0.732753
Eif3a	49.6989	55.192	59.0779	62.2779	0.210295	0.260097	0.6067
Rps13	87.9153	92.1424	138.703	116.738	0.504504	0.0114714	0.0920344
Actr2	50.7794	50.3434	65.0321	58.2557	0.285927	0.123278	0.416748
Brd2	42.4965	38.4559	40.8165	37.9273	-0.0398583	0.832079	0.949802
Srsf5	86.2325	53.7533	75.2782	78.9421	0.139821	0.616864	0.863001
Rps12	104.544	106.402	190.742	178.104	0.806134	7.27144e-06	0.000229296
Eif3b	79.5043	80.0348	102.231	86.1331	0.23961	0.22596	0.566114
Hdgf	93.3908	93.7383	118.488	99.2824	0.218771	0.271921	0.618457
Hnrnpul2	41.9002	48.6975	55.1481	56.8473	0.305814	0.114708	0.400738
Tapbp	127.428	94.4925	64.1848	62.6507	-0.807009	0.000471734	0.00791382
Igfbp3	20.9619	66.5799	174.132	112.718	1.71219	0.0350857	0.197384
Copa	26.6702	31.8357	29.5872	34.081	0.121916	0.563801	0.835098
Cnn2	120.204	122.364	124.915	99.7585	-0.110565	0.600121	0.854572
Cnbp	79.921	90.4977	112.813	97.104	0.300678	0.139332	0.447768
Rpl30	77.9428	83.8653	131.028	90.1069	0.450618	0.0733502	0.309021
Azin1	35.0325	52.4518	46.6928	47.6986	0.10952	0.673055	0.889849
St3gal1	46.3099	48.3264	29.3005	41.6275	-0.416052	0.0899535	0.350197
Huwe1	11.2233	13.6059	9.4246	13.9134	-0.089406	0.738923	0.916649
Hnrnpab	67.6132	94.2016	131.934	116.114	0.616157	0.0122173	0.0963601
Rab7	114.484	108.795	112.812	98.2501	-0.0811597	0.67362	0.889849
Picalm	19.06	17.2382	18.497	17.214	-0.0234804	0.900618	0.969879
Hp1bp3	34.9346	31.7946	35.6224	32.0499	0.0202937	0.915625	0.97287
Pkp1	0.265938	2.3533	141.163	91.5054	6.47225	8.3936e-07	3.45973e-05
Irx1	145.3	78.4003	119.73	91.3489	-0.083691	0.803098	0.941098
Mgst1	124.14	125.311	137.282	175.361	0.325756	0.131552	0.433153
Pld3	141.878	78.1822	93.5482	73.3956	-0.398447	0.223414	0.563506
Hsp90aa1	56.7844	92.8721	63.4893	68.2857	-0.183681	0.520735	0.808622
Clic5	42.3975	35.4363	22.7971	25.9529	-0.674933	0.00131699	0.0179624
Pcbp1	120.465	153.938	183.396	151.992	0.289444	0.214508	0.553946
Cavin1	58.3457	83.4622	83.3287	83.8129	0.237016	0.336728	0.680022
Tacstd2	94.3336	88.6342	262.454	209.339	1.36661	1.58141e-10	1.31989e-08
Rps29	329.611	280.938	558.545	455.269	0.731691	0.000876448	0.0130354
Secisbp2l	39.499	34.362	29.7236	31.1	-0.28012	0.146028	0.459154
Slc6a6	43.1805	27.3168	29.6087	31.7981	-0.199067	0.471468	0.778393
Akt1	64.1697	61.4148	77.8732	68.0515	0.216589	0.258464	0.604993
Nisch	20.8359	22.6217	17.7306	22.4293	-0.113884	0.599916	0.854418
Txndc5	56.2574	57.7493	67.577	64.9915	0.217603	0.22011	0.55937
Calm3	84.6418	121.379	122.639	124.377	0.261695	0.290881	0.636223
Wwc1	51.9306	58.2472	50.4938	60.6025	0.0119284	0.954409	0.98639
Rnh1	100.161	79.6908	142.973	105.86	0.468447	0.0634406	0.284263
Golm1	40.404	86.2678	43.5769	73.5887	-0.112629	0.780533	0.932115
Cers2	81.2069	78.1918	73.0257	65.1336	-0.206288	0.271507	0.618187
Mal2	80.601	94.0096	105.86	91.3064	0.175199	0.399897	0.730076
Rps21	242.885	299.097	455.592	365.04	0.598402	0.00988092	0.082392
Ssr3	61.2931	61.6198	69.703	70.8381	0.193351	0.271306	0.618065
H1f0	96.6644	89.0264	182.432	173.904	0.940405	2.91308e-07	1.3316e-05
Map1lc3b	34.2277	37.7806	39.189	34.1396	0.0261658	0.894704	0.968608
Surf4	77.8798	80.7849	87.4049	87.3806	0.13958	0.429682	0.751526
Hba-a1	267.849	557.725	168.433	310.839	-0.784619	0.0578197	0.269215
Cox6a1	315.733	381.185	480.57	376.706	0.298698	0.199884	0.534299
Ctsa	74.333	51.4172	58.415	47.4737	-0.247924	0.349835	0.690482
Gja1	23.5211	25.642	33.321	23.741	0.214925	0.379468	0.712634
Pigr	73.8337	114.263	10.7963	61.3084	-1.38332	0.217389	0.55656
Eif5	40.4824	39.0924	40.6838	38.4904	-0.00725891	0.967723	0.990868
Flnb	15.6151	36.6935	27.06	37.137	0.295349	0.460704	0.77104
Elovl5	76.7643	91.1704	63.7153	72.7399	-0.299541	0.152106	0.468465
Shisa5	89.5288	88.2101	72.4471	75.9507	-0.260282	0.143301	0.454703
Tmsb10	198.01	244.337	207.3	189.66	-0.156274	0.460948	0.771358
Tmed10	45.0071	44.1554	47.9733	48.6763	0.11634	0.508884	0.801868
Vmp1	65.8918	56.7252	87.1527	71.644	0.373092	0.0850153	0.339194
H2-T23	143.96	94.5927	72.7739	60.0601	-0.844603	0.00224178	0.0270757
Chd3	24.9577	34.9016	28.6813	38.1566	0.158998	0.556274	0.831357
H6pd	53.5038	68.9281	35.4388	43.5106	-0.63305	0.00790848	0.0707965
Ctdsp2	46.8444	53.211	48.0689	44.8563	-0.106721	0.579372	0.843943
Ceacam1	16.774	31.2074	91.151	48.325	1.53933	9.82554e-05	0.00216033
Far1	12.76	41.4229	34.9158	42.4309	0.513457	0.520452	0.808622
Chp1	71.923	76.7806	86.8798	69.0948	0.0688441	0.7482	0.920158
F3	44.9977	92.6828	89.3405	197.918	1.06098	0.151272	0.467036
Lgmn	135.489	96.2079	134.14	95.5837	-0.0122569	0.965327	0.989995
Sfn	31.5647	48.3412	366.946	236.646	2.91687	5.8844e-20	1.49571e-17
Tcf25	52.2584	45.1451	50.1008	50.5497	0.0473845	0.805898	0.941262
Txn1	255.746	204.121	309.084	251.246	0.285146	0.220267	0.55937
Naca	31.3508	32.6137	50.9936	42.5156	0.547814	0.00660419	0.0619989
Prrc2b	18.7359	24.7704	21.993	28.7177	0.220974	0.386058	0.718176
Timp3	34.7389	32.8977	24.6426	38.0365	-0.109807	0.68329	0.89407
Lrrfip1	37.5008	38.0768	41.1519	48.0203	0.238628	0.220203	0.55937
Pgam1	91.1598	99.5155	217.279	181.251	1.06351	2.25238e-07	1.04961e-05
Cgnl1	26.7358	42.412	29.1588	35.5526	-0.0957656	0.73925	0.91674
Ehd2	44.7806	55.1353	51.8057	55.1142	0.0976486	0.640584	0.873536
Cyb5b	63.5134	62.7772	56.8595	57.9492	-0.137509	0.435098	0.75426
Ywhab	70.5453	81.5537	80.9084	78.6523	0.069017	0.720831	0.908382
Tkt	29.7006	29.5019	47.3386	37.9692	0.527025	0.0121254	0.0960461
Slc3a2	74.4756	60.7911	93.9061	71.8661	0.29347	0.223067	0.563326
Trp53inp2	55.0418	56.2015	49.7169	37.8573	-0.345148	0.122811	0.415628
Herpud1	119.139	78.5583	130.675	128.509	0.390817	0.137706	0.44503
Adipor2	51.0448	48.4638	37.5079	37.7868	-0.402245	0.02406	0.153705
Mlf2	51.5867	66.9544	73.8354	63.021	0.207175	0.372615	0.707201
Rap1b	91.8599	89.3805	97.8054	84.8733	0.0114188	0.952688	0.985831
Os9	91.8763	103.279	100.725	102.529	0.058595	0.754579	0.922923
Mmp15	38.8136	51.1583	48.9125	54.1474	0.195826	0.393339	0.724373
Lpin2	29.0405	18.4233	18.5029	19.7433	-0.31141	0.25856	0.60509
Fam120a	41.6693	50.887	55.7194	55.7506	0.26815	0.190888	0.522063
Myo18a	14.3445	17.4461	15.6533	17.1562	0.045423	0.827977	0.949234
Taldo1	105.302	97.6863	156.287	123.554	0.46325	0.0326207	0.188186
Me1	55.0207	72.3472	70.1649	71.7153	0.155558	0.487652	0.789048
Itgb2	151.046	71.0964	70.3968	48.0349	-0.907356	0.0179179	0.125928
Pitpna	54.8241	57.8129	71.3568	67.6347	0.30328	0.0934831	0.357787
Cbx6	22.0886	21.5289	25.5456	28.402	0.306669	0.098986	0.370006
Arf3	49.5072	56.6752	53.8678	52.2917	-0.000384466	0.998397	0.999797
Sptlc2	34.6984	33.5446	29.6135	28.1998	-0.23926	0.181475	0.509697
Csde1	21.5168	21.8284	26.3849	24.6979	0.236958	0.187809	0.517875
Amfr	61.4822	61.0085	65.894	59.9441	0.0389022	0.832209	0.949802
Sec14l3	106.42	105.728	72.5571	80.4017	-0.471928	0.0107147	0.0872146
Ddost	101.218	114.818	137.879	130.376	0.312258	0.102558	0.377157
Rpl35	163.952	173.694	285.992	205.499	0.541629	0.0244809	0.155453
Rtn3	50.079	50.7023	52.8284	49.281	0.0188803	0.9166	0.973333
Ctsk	220.88	107.064	222.865	134.644	0.124625	0.751573	0.921598
Col6a1	83.7224	49.5869	48.1448	52.3911	-0.406965	0.168794	0.492297
Fkbp4	55.0408	125.057	88.6172	89.5919	-0.0153231	0.967466	0.990855
Ptges	31.5604	66.5424	65.6731	95.3108	0.714419	0.06014	0.275685
Tspo	245.258	220.781	275.444	229.43	0.115523	0.578206	0.843111
Wdr1	25.2713	25.9646	32.3618	30.9884	0.306174	0.085886	0.340943
Gfpt1	13.7105	31.7182	26.0264	28.1945	0.255122	0.5037	0.799978
Atp6v1a	41.8746	34.7301	44.4629	48.0215	0.271872	0.18619	0.515608
Junb	74.6755	111.689	158.312	96.1598	0.449294	0.16968	0.493643
Mknk2	52.1551	53.7547	83.5152	73.0762	0.564149	0.00316581	0.0355963
Alas1	52.555	35.7481	39.1277	37.1834	-0.210464	0.410495	0.737388
Rpn1	48.8907	61.8998	51.5626	60.6985	0.0189285	0.933717	0.979921
Ltbp3	49.5373	50.5029	49.3495	44.8884	-0.0862112	0.639353	0.873154
Rai14	26.9993	30.8251	30.812	30.5222	0.084937	0.655444	0.881418
Fkbp1a	57.6264	79.5925	65.6002	56.397	-0.169732	0.491677	0.791438
Pdcd6ip	32.1016	32.613	42.7871	39.0269	0.338248	0.065244	0.2891
Lmna	29.1957	32.0034	64.8566	48.4179	0.888193	0.000137753	0.00289956
Plekhb2	29.1248	35.414	31.7033	28.8829	-0.0912658	0.662826	0.884331
Adipor1	45.7797	49.7106	56.6354	47.9863	0.131713	0.513673	0.805124
Tmbim1	13.5246	17.2895	29.0979	19.7658	0.665088	0.0157723	0.115273
Cttn	31.2914	60.1938	74.2874	73.4666	0.691431	0.0361869	0.201284
M6pr	58.6448	58.2844	60.432	62.4965	0.0721876	0.683519	0.894121
Tgm2	66.1595	61.2495	39.6581	48.1333	-0.537286	0.00953816	0.0804128
Ywhag	37.1497	48.415	50.8624	44.5928	0.157698	0.492967	0.792374
Atp6v1b2	52.6819	40.8945	53.6096	41.8642	0.0290456	0.906049	0.971114
Ppp2r1a	60.0273	69.7064	83.7182	79.0375	0.327066	0.0952186	0.361973
Wls	24.602	26.3783	29.2418	33.3214	0.295331	0.126903	0.424087
Capg	67.396	63.1038	172.154	96.7679	1.04316	0.000756892	0.0115643
Susd6	36.8701	34.5438	28.3288	30.1344	-0.28864	0.114868	0.400963
Hnrnpa0	67.4949	77.8938	125.304	102.666	0.648853	0.00275092	0.0317178
Gde1	142.417	140.042	163.613	141.048	0.109176	0.573098	0.840778
Scp2	71.6988	70.622	72.7208	69.2327	-0.0037175	0.98338	0.994644
Adam9	56.3557	59.9084	54.8635	68.7973	0.0889522	0.677402	0.891278
Ogdh	44.4372	43.5718	46.828	46.2612	0.0809757	0.646532	0.876766
Chmp4b	117.115	114.172	144.469	111.938	0.148762	0.49795	0.795677
Bhlhe40	40.0801	51.2917	68.878	49.5878	0.374565	0.153024	0.469653
Dnajc3	46.3339	48.8834	44.4332	51.7508	0.0145421	0.940975	0.982253
AC149090.1	94.6343	45.3311	45.5123	48.3124	-0.576934	0.102779	0.37737
Tnfaip1	69.1333	67.0291	64.1994	59.265	-0.141213	0.439058	0.756663
Plxnb1	26.0771	24.0589	23.9664	28.5622	0.0672965	0.74105	0.917074
Il6st	22.6912	28.3447	15.9799	20.2593	-0.494029	0.038133	0.208446
Eif3h	125.39	131.891	193.274	161.669	0.464212	0.0215112	0.142188
Lgi3	79.5974	70.0788	51.2979	48.3767	-0.586488	0.00226785	0.0273211
Rabac1	145.563	146.986	192.468	159.22	0.265613	0.190581	0.521649
B4galt1	48.1789	42.6201	82.0499	60.7372	0.653174	0.00608209	0.0585388
Clstn1	42.5378	39.2953	64.0829	66.0913	0.669751	0.000241075	0.0045698
Ahcyl2	8.34359	25.355	6.39747	11.0989	-0.945658	0.251554	0.597095
mt-Rnr2	136.545	159.761	194.916	122.515	0.0993145	0.727002	0.910639
Tcn2	78.827	100.396	121.315	148.494	0.59006	0.0122074	0.0963271
Hspa9	52.1463	57.0783	71.3179	67.663	0.347526	0.060907	0.277657
Sf3b1	20.7403	19.3683	22.5306	23.19	0.188978	0.29645	0.641818
Atp6v0a1	41.1227	38.0707	35.9971	32.6977	-0.205137	0.277078	0.622424
Btg1	52.8268	54.5569	43.4617	31.359	-0.521275	0.0291661	0.174435
Sirpa	80.5872	42.9592	46.919	27.7648	-0.726112	0.0540281	0.257347
Mtpn	52.597	73.7618	59.2032	57.0523	-0.120344	0.619623	0.864111
Itpripl2	34.712	45.8978	27.0083	31.6009	-0.459919	0.0523532	0.252887
Igfbp4	56.3072	59.7622	56.6482	45.397	-0.185804	0.382108	0.714823
Man2b1	37.6812	23.4725	31.9118	28.4762	-0.018058	0.949214	0.984792
Prelid1	58.6221	69.6039	126.105	103.496	0.840336	0.000144263	0.00300352
Sec14l1	33.8526	37.9454	31.4744	30.2449	-0.218286	0.246601	0.590237
Hmgn1	59.9386	62.4635	97.0133	82.4028	0.551653	0.00535066	0.0531454
Fkbp8	47.1374	49.9067	62.8486	53.6385	0.263425	0.183395	0.512651
Rap1gap	34.3941	39.3445	33.2078	42.6296	0.0404313	0.858573	0.957148
Tmod3	17.6601	18.3546	27.4224	23.2839	0.493555	0.0126676	0.0989171
Caprin1	20.9844	25.6973	23.1461	23.6724	0.00412097	0.984068	0.994782
Cyba	315.785	228.332	219.203	158.492	-0.52662	0.0562322	0.264076
Rbm3	50.9975	31.3399	68.7226	56.1343	0.600801	0.0416692	0.219479
BC005537	38.8	40.7491	41.8159	42.1728	0.0783164	0.660845	0.883303
Cox8a	372.454	391.159	540.165	458.932	0.387752	0.0507697	0.248095
Epha2	25.9104	45.4088	80.6036	53.1177	0.906724	0.00831239	0.0731712
Ndst1	43.4404	40.9369	30.7454	41.1656	-0.230622	0.317454	0.661643
Sdha	52.0768	57.5872	61.2175	59.5015	0.138496	0.455443	0.767277
Kcnj15	43.7864	28.3188	35.3775	44.5825	0.149293	0.601075	0.85498
Vasp	89.5443	97.6086	90.4007	83.6205	-0.105004	0.575686	0.84185
Mapkapk2	90.9303	70.9904	79.5028	71.2427	-0.10307	0.64473	0.875775
Sod1	46.7914	63.4258	63.3787	64.5682	0.215065	0.355202	0.694749
Rab1a	54.5874	56.4921	72.4359	66.7073	0.324954	0.0761081	0.315685
H2afj	122.537	118.82	157.523	119.437	0.198526	0.378756	0.711918
Arf4	54.7492	70.2611	67.075	69.5542	0.1281	0.55785	0.832292
Npm1	60.6443	75.9865	117.635	103.058	0.69163	0.00175224	0.0224565
Rpl37	115.835	114.154	174.182	161.709	0.546436	0.00259013	0.0302711
Reg3g	97.8489	177.805	37.12	120.498	-0.806446	0.358722	0.697326
Cybb	88.7297	45.0094	14.5881	12.0185	-2.32949	1.62247e-11	1.61056e-09
Akap13	13.726	11.9127	8.74951	10.4287	-0.41879	0.0480621	0.24011
Fabp5	79.9963	80.9367	57.2146	42.3661	-0.692525	0.00277215	0.0318969
Aff4	14.9678	18.5357	15.8767	20.2972	0.110549	0.643206	0.875181
Shc1	42.1886	41.4317	42.9318	39.5836	-0.0191774	0.916264	0.973171
Oaz2	90.0077	81.8199	77.3228	63.3438	-0.288638	0.170658	0.494638
Bzw1	44.6288	53.3361	66.6217	68.8471	0.46751	0.0200556	0.135176
Btf3	103.611	118.989	178.406	141.063	0.521154	0.0200395	0.135176
Eif3c	53.5337	61.9417	75.2696	76.1222	0.390605	0.0434294	0.225003
2900097C17Rik	47.8722	47.6519	48.3412	45.8186	-0.0207501	0.907722	0.971266
D17Wsu92e	39.9731	42.3414	48.3065	46.1504	0.198468	0.273269	0.619926
Itpr3	18.0995	26.7393	25.8464	32.8739	0.388981	0.158403	0.476871
Snrnp70	34.1622	25.6801	31.9338	30.9769	0.0722614	0.751189	0.921332
Ube2i	46.8539	39.6544	42.8908	40.6427	-0.0503926	0.80087	0.940139
Nadk	59.8021	68.0522	60.7695	57.586	-0.111448	0.562138	0.834369
Nkd1	64.0063	32.5987	54.1705	55.5246	0.183461	0.585269	0.847151
Rpl35a	58.1913	56.2018	82.7209	67.2845	0.391035	0.0599789	0.275386
Glg1	25.3593	33.8646	29.9956	40.3955	0.249111	0.344634	0.686159
Itga6	11.7481	26.2413	27.8957	36.062	0.751364	0.0495174	0.244181
Diaph1	34.8523	37.3991	37.9791	34.3917	0.00233804	0.990117	0.996007
Fmo2	32.4294	28.467	49.4848	55.5216	0.786145	8.14094e-05	0.00183319
Mxd4	29.8294	27.8841	23.4977	26.5814	-0.204663	0.287417	0.633185
Cotl1	115.226	117.039	191.9	152.85	0.569767	0.00737004	0.0672686
Lrp10	46.6156	53.1105	52.5308	50.8073	0.0512463	0.788759	0.935602
Rab5c	106.373	94.0332	112.671	101.558	0.0962981	0.624483	0.866489
Ppbp	2.77577	8.42374	779.927	81.4534	6.26472	2.06101e-05	0.0005811
Mrfap1	115.267	132.783	160.948	138.978	0.273887	0.185058	0.515151
Sik1	36.4302	27.9504	70.0232	69.6927	1.11798	4.73686e-07	2.06404e-05
Rgcc	328.196	127.008	309.169	237.641	0.264648	0.528747	0.813262
Kif5b	26.2104	27.5001	32.2803	36.0625	0.34755	0.0654978	0.289774
Tjp2	33.8445	42.5893	45.3992	46.2906	0.262424	0.218541	0.557423
9530068E07Rik	60.3989	64.6789	76.5009	71.0807	0.238639	0.197621	0.530793
Arcn1	13.2673	14.7484	15.1529	16.991	0.198242	0.311	0.656185
Chchd2	82.3952	90.943	120.382	102.376	0.361826	0.0751791	0.313265
Axl	63.5308	40.0321	41.0792	33.6162	-0.471308	0.102631	0.377245
Cd151	66.6574	74.4916	103.74	82.9744	0.403551	0.0643905	0.286763
Tmed2	78.6469	80.8971	98.9367	96.9598	0.296115	0.0957742	0.36325
Prpf8	27.5902	31.7092	25.8714	34.1549	0.0175181	0.940465	0.982088
Ppp1cb	16.9914	17.3491	26.8783	20.9874	0.479067	0.0279169	0.170118
Tinagl1	52.874	35.8408	60.1843	57.9055	0.412793	0.107703	0.387234
Sec61a1	28.2318	36.2125	31	35.8836	0.0534884	0.815051	0.943558
Tjp1	28.8158	30.833	23.6938	29.77	-0.157965	0.463018	0.773012
Sdf4	36.8313	34.1663	39.9255	34.46	0.0672964	0.733595	0.914271
Col18a1	11.6625	48.2342	28.8467	34.7456	0.0863353	0.926253	0.975847
Atp8a1	18.8722	19.008	10.7814	12.6969	-0.690127	0.000473275	0.00793173
Hnrnpa1	65.6958	64.0442	76.1558	76.2611	0.232419	0.189978	0.520762
Etv5	62.5099	57.7605	50.6859	43.4615	-0.353246	0.0766285	0.317099
Pttg1ip	50.7938	52.8758	65.8622	59.0254	0.26861	0.153217	0.469837
Rpl17	99.3126	315.35	386.241	335.582	0.799649	0.305955	0.651034
Ccni	60.8632	71.3663	67.3379	66.6946	0.0194417	0.921206	0.974718
Pbxip1	50.851	48.8048	42.7091	44.7826	-0.18778	0.297718	0.643289
Tceal9	220.593	196.423	232.394	197.583	0.0442225	0.829836	0.949802
Tns3	17.2868	19.5111	18.1384	23.4061	0.174977	0.440701	0.757548
Add1	20.9461	24.5765	29.0281	27.5875	0.314508	0.11283	0.397654
Pxn	23.9778	25.5394	28.6793	28.4639	0.206605	0.252126	0.597663
Atp13a3	25.4573	21.27	18.6276	22.2009	-0.19461	0.373715	0.707655
Cdc42se1	53.9854	57.6983	88.0219	68.9875	0.491394	0.0249479	0.157163
Fam168b	41.2528	41.0745	42.1707	41.949	0.0310763	0.860583	0.957326
Arl4c	27.7335	33.1481	53.2413	45.215	0.693363	0.0013526	0.0183141
Rps28	117.174	115.353	191.247	173.235	0.648466	0.000470763	0.00790543
Ywhah	50.9074	62.9367	60.6991	57.7569	0.0571761	0.78574	0.934506
Ap2m1	45.4816	48.1089	62.2955	54.5537	0.320175	0.0978715	0.368137
Atp5f1	51.0762	46.9293	62.6294	50.6705	0.209261	0.325591	0.669706
Tuba1b	96.1717	92.7946	140.35	135.417	0.545352	0.00234047	0.0279457
Soat1	25.7128	25.0574	20.0218	16.4566	-0.476925	0.0202521	0.136063
Trip12	12.0004	13.6498	12.1036	13.9721	0.023663	0.907792	0.971266
Lrrc8c	32.5614	38.1466	17.7927	21.6733	-0.841328	0.000125981	0.00267188
St14	20.8874	27.9518	32.1782	31.4342	0.381116	0.0969847	0.366115
Spred1	30.6811	32.4735	34.3369	28.5341	-0.00652534	0.974542	0.992523
Cav1	53.8269	62.042	72.7346	59.9866	0.195828	0.364175	0.701586
Srebf2	24.144	28.547	34.133	32.5914	0.340544	0.0883685	0.347012
Srebf1	31.2523	27.8978	51.7875	42.4458	0.671936	0.00162366	0.0210971
Cdkn1a	53.8678	48.0602	71.7727	68.5642	0.461433	0.0148079	0.110211
Bpifa1	46.08	181.698	52.2033	264.826	0.476953	0.715406	0.906034
Sgk1	49.8871	26.4584	45.2447	55.0654	0.394001	0.237628	0.58157
Krt17	0.430713	0.870424	428.706	145.133	8.78012	6.50415e-26	2.79779e-23
Hnrnph1	38.4381	31.2882	38.4207	38.0659	0.133624	0.519479	0.808622
Atp6ap1	73.0103	61.8381	78.9834	67.9839	0.124251	0.55754	0.832143
Lrp5	13.2841	24.6098	20.5342	28.0342	0.357909	0.294616	0.640051
Rpl29	152.601	153.903	236.724	214.321	0.557362	0.00266039	0.0309291
Serpinb6a	30.0381	41.22	48.9743	35.4374	0.24428	0.37372	0.707655
F11r	68.0722	65.4743	102.662	82.9422	0.474915	0.023866	0.152932
Coro1b	89.2378	78.9568	100.556	88.2437	0.166802	0.406927	0.734906
Epn3	55.9297	44.1389	54.6047	53.7836	0.115347	0.592072	0.850614
Sel1l	26.8955	26.2723	20.5505	24.2625	-0.246623	0.214183	0.553471
Nono	35.9376	49.0545	51.082	56.0817	0.334266	0.161323	0.480683
Pi4k2b	70.5093	54.7497	52.2655	45.5142	-0.357201	0.118584	0.407896
Rab14	15.5662	14.3541	16.7564	15.2495	0.0972705	0.608159	0.858449
Samhd1	34.2675	25.8202	15.6734	15.1568	-0.962624	2.47482e-05	0.000676182
Phc2	20.1297	27.7405	38.9146	32.4505	0.57594	0.0216598	0.142689
Psmd2	44.6326	49.4607	59.2967	54.5307	0.274609	0.151167	0.46686
Ptbp3	25.5936	28.4291	28.276	29.4378	0.0952763	0.611678	0.860493
Atp5d	92.34	99.6437	129.826	112.975	0.338732	0.0849445	0.339092
Lman2	23.3644	25.6307	29.4914	27.0296	0.206083	0.278844	0.623968
Ski	35.9978	44.5287	34.7917	33.3709	-0.240593	0.252661	0.59795
Sf3b2	57.4493	62.5741	72.471	66.1662	0.207937	0.27345	0.619946
Cd81	64.6059	71.2762	79.9166	74.0198	0.179908	0.343281	0.68501
Tnks1bp1	24.7689	31.9394	40.3663	38.1366	0.469034	0.0340671	0.19402
Rpl22	59.6829	62.0043	89.1677	77.3111	0.452132	0.0200226	0.135176
H2afz	109.539	120.657	128.594	109.487	0.0485341	0.811255	0.942429
Kpnb1	25.6252	30.7352	34.6191	35.4111	0.313173	0.121364	0.413058
Tmed9	51.3938	52.2229	73.4609	65.8933	0.427487	0.0224437	0.146049
Serinc1	43.9922	39.8772	39.0159	38.2571	-0.118112	0.524717	0.810471
Synpo	14.9713	21.1266	20.1618	30.9759	0.502362	0.0967247	0.36571
Snd1	18.7992	22.4026	21.3392	22.2393	0.0808027	0.688454	0.896077
Tnks2	16.6913	20.168	20.5397	22.1594	0.212059	0.305835	0.651034
Cstb	351.823	270.698	463.516	298.787	0.292329	0.31557	0.659815
Tnrc18	13.2966	17.8135	16.1123	20.0427	0.216687	0.38603	0.718176
Wasf2	27.343	33.366	34.1307	37.1733	0.231952	0.269874	0.616562
Tmem164	33.7103	31.2781	29.5058	25.7593	-0.233769	0.232893	0.575491
Ifitm1	54.1285	70.9006	145.586	508.494	2.38717	0.00372474	0.0401563
Csnk1d	34.5287	38.5313	46.925	44.8134	0.328359	0.0821018	0.331348
Malt1	27.1988	14.2514	15.0395	14.1485	-0.505883	0.124986	0.41969
Vat1	82.9783	69.4848	82.1469	63.8197	-0.0627426	0.788917	0.935626
Podxl	42.0653	48.6924	24.0817	32.918	-0.671117	0.00604959	0.0582929
Gsr	49.2762	60.0428	98.3895	94.1182	0.816215	7.88567e-05	0.0017877
Pdia4	69.4371	108.968	78.1768	82.1884	-0.153937	0.575367	0.841678
Hnrnpl	33.93	31.5019	37.0607	36.1729	0.16257	0.37308	0.707201
Eif4ebp2	30.2685	37.7342	35.1334	38.4896	0.11444	0.595909	0.852724
Rbm39	31.8616	28.2706	28.809	29.2743	-0.0499336	0.791875	0.936452
Sfpq	36.5397	42.6436	47.1391	46.5687	0.242864	0.215219	0.554918
Paics	48.7353	77.4278	62.4818	70.0863	0.0712939	0.80003	0.939868
Ear2	498.206	127.623	351.77	183.494	-0.225495	0.818774	0.945402
Ganab	49.842	55.9943	49.667	55.1165	-0.0144981	0.94112	0.982287
Sar1a	51.8251	53.1501	57.9396	55.1091	0.106876	0.552901	0.829203
Ghitm	50.3593	57.5854	56.1046	51.7446	-0.00136543	0.994453	0.998179
Atl3	30.5622	32.1697	26.2118	32.0262	-0.107266	0.605862	0.857211
Arhgef12	12.4057	15.7692	13.5598	17.7898	0.153932	0.536987	0.819103
Colgalt1	46.2388	50.2532	42.8487	47.6103	-0.0932006	0.627146	0.867927
Fus	18.3972	13.6949	18.0643	19.8125	0.23924	0.307719	0.652667
Vdac1	53.8545	65.9712	109.419	82.4865	0.679352	0.00559307	0.0548131
Tmem252	67.0207	89.0148	98.3575	73.3375	0.137866	0.599101	0.854021
Morf4l2	53.1202	58.9703	74.5664	72.7478	0.394146	0.0350221	0.197316
mt-Rnr1	195.514	218.086	271.849	160.326	0.0633481	0.8322	0.949802
Ostf1	35.7278	29.8615	57.542	48.2105	0.689281	0.00167262	0.0216511
Erbb3	27.3404	38.013	34.8668	33.3879	0.0625191	0.795372	0.938008
Foxo3	22.6137	18.761	31.6644	35.1664	0.691905	0.000967705	0.0141167
Dynll2	65.1747	74.7623	76.418	78.3324	0.145067	0.452049	0.764654
Saa3	168.254	103.907	18.1639	12.5448	-3.14767	7.03529e-23	2.28042e-20
S100a14	37.0241	96.5541	227.106	111.131	1.34029	0.0983442	0.369253
Tm9sf2	59.4503	63.4124	68.2141	68.6349	0.155486	0.390519	0.722788
Ywhaq	49.7122	66.8779	73.2795	73.2052	0.329146	0.15442	0.471275
Rnf181	66.8036	73.3232	75.411	65.3908	0.00687461	0.972498	0.992511
Ubc	66.0086	61.3578	81.9942	70.1523	0.256528	0.199329	0.533494
Clta	104.076	107.343	123.807	111.347	0.153482	0.413204	0.738534
Cd47	37.3235	29.9198	32.781	28.0651	-0.144119	0.520333	0.808622
Ptprb	16.9459	17.7594	9.51213	15.371	-0.480001	0.0896229	0.349492
Rnf145	21.6093	18.616	29.4944	34.4761	0.669416	0.00144973	0.0193502
Pafah1b1	19.2703	20.8802	21.7137	21.3189	0.0999493	0.58553	0.847235
Sf1	29.7241	30.9904	33.1162	35.1552	0.169207	0.352691	0.693082
Net1	21.9697	21.6743	60.0638	52.6357	1.36864	1.01616e-12	1.17813e-10
Itga9	34.0551	29.5854	19.2521	19.9647	-0.698394	0.000327519	0.00585762
Cmtm6	55.7205	61.793	58.2271	55.3682	-0.0489969	0.794852	0.937724
Ptgs1	65.4571	55.8983	45.1776	37.2575	-0.557836	0.0107647	0.0874733
Fosl2	18.6184	18.6715	23.498	21.7739	0.279828	0.12523	0.42034
Cpd	16.8544	21.3731	28.1379	29.6866	0.596909	0.00597138	0.057705
Ap2b1	19.3974	23.8123	22.319	25.1452	0.135365	0.530155	0.814458
Asah1	68.5068	57.7204	55.1374	52.8604	-0.224919	0.263069	0.60934
Hmga1	33.3457	71.0004	154.284	119.806	1.39303	0.000168426	0.00342072
Phldb2	28.6477	36.1532	16.943	20.9254	-0.775107	0.00103737	0.0149434
Gtf2i	16.9926	19.2055	20.714	20.8564	0.199549	0.293061	0.638412
Nop53	40.163	43.7174	65.153	58.5134	0.559976	0.00363066	0.0393972
Nckap1	31.6735	40.9347	42.9692	43.8104	0.257077	0.244222	0.588001
H13	22.4942	24.848	20.9195	20.1871	-0.203825	0.275611	0.621336
Atp6v1g1	172.664	148.213	210.704	169.053	0.243146	0.276959	0.622407
Ppp2ca	21.2974	22.5578	35.2638	27.0897	0.50769	0.023549	0.15158
Gm10123	116.176	175.662	678.79	686.607	2.22566	2.58417e-17	5.22313e-15
Rpl39	106.781	101.162	198.698	149.624	0.744268	0.00117143	0.0164314
Pgs1	40.0668	34.8498	39.1776	33.556	-0.0425795	0.838182	0.951613
Vdac2	37.7112	39.3229	46.3228	41.7312	0.192857	0.305091	0.650582
Atp5g3	77.6684	74.2606	115.766	95.1475	0.47329	0.0221212	0.14485
Dynll1	32.2978	43.4234	76.2022	51.1609	0.750055	0.00904329	0.0776048
Qk	17.0068	12.9089	12.8518	12.2719	-0.251726	0.267114	0.614102
Numa1	20.9932	26.1092	24.8283	26.665	0.128451	0.547861	0.826075
Hipk1	17.4971	17.8986	17.695	18.5064	0.0324575	0.856795	0.956546
Nudt4	56.4724	56.2034	69.3039	62.1047	0.221887	0.236968	0.581024
Man2a1	18.7155	33.7678	24.7095	29.7388	0.0528774	0.869389	0.96116
Glud1	41.7324	44.5928	50.8838	48.5299	0.203606	0.266745	0.613547
AA986860	61.8877	42.652	59.7712	51.5253	0.0905031	0.727954	0.911356
Wdr26	22.989	24.5053	25.6524	26.1325	0.124724	0.49199	0.791739
Cox7a2l	162.537	146.27	204.271	169.698	0.276287	0.187743	0.517875
Itgb4	2.82288	15.8333	46.3974	48.4514	2.34586	0.0197242	0.134171
Serping1	121.765	101.562	51.9619	55.1782	-1.05958	2.32893e-07	1.08228e-05
Slc38a10	31.0706	33.1625	28.3245	27.9382	-0.191185	0.292429	0.637444
Cep170b	18.1517	22.9396	28.1649	28.161	0.454806	0.0342761	0.194591
Rab27a	30.8394	50.6127	52.9252	65.8825	0.544428	0.069516	0.300335
Rab15	28.4812	64.415	34.3509	36.8584	-0.383684	0.308186	0.65285
Aqp3	1.69579	8.99168	252.36	180.361	5.33874	1.29058e-07	6.27559e-06
Arf6	112.293	115.049	159.029	120.87	0.300027	0.18379	0.513107
Srpr	52.3694	60.9757	54.0641	62.2362	0.0370379	0.858892	0.957184
Ncor1	13.718	19.2782	11.2701	15.4021	-0.30707	0.268863	0.616052
Pecam1	33.2286	40.1414	21.5007	27.556	-0.580819	0.0137211	0.104868
Srsf6	42.2011	34.5906	43.7803	40.8503	0.140354	0.502058	0.798874
Entpd1	44.0996	37.3468	28.2651	27.9007	-0.536064	0.00708164	0.0653474
Bag6	27.3249	30.8651	33.3446	32.5846	0.180052	0.343855	0.685503
Adam10	33.1289	43.0583	35.1626	44.9375	0.0721402	0.771742	0.930215
Ano1	19.2732	35.7143	32.4441	34.6427	0.286752	0.372961	0.707201
Pcyox1	43.0342	37.368	38.3607	36.7964	-0.0972292	0.617695	0.863136
Mdh2	44.1133	47.1349	66.6489	58.5721	0.456555	0.0188406	0.130338
Dapk1	20.9251	21.5444	16.4408	26.056	0.000913662	0.99737	0.999332
Mbtps1	13.2932	15.0768	24.5786	20.3679	0.663752	0.00183978	0.0233289
Cdc42bpg	30.1917	31.2979	31.9033	32.169	0.0593277	0.740313	0.916921
Ptbp1	31.6502	38.9853	44.4371	46.8236	0.369457	0.0787847	0.323073
Acox1	40.5621	38.9699	34.7568	35.9206	-0.170257	0.344725	0.68626
Mllt6	29.8302	26.0416	23.4522	22.8309	-0.271545	0.159747	0.478216
Pnpla2	73.7715	59.6987	63.5467	55.7337	-0.162048	0.459175	0.769865
Afdn	14.7823	17.2396	20.7081	22.1284	0.419662	0.0350288	0.197316
Tmem123	64.6917	70.2272	49.6067	58.3568	-0.321599	0.1122	0.396353
Hnrnpm	32.136	37.9598	48.0039	44.2258	0.395778	0.0515103	0.250708
Efhd2	71.9661	75.2392	91.6819	81.3	0.232757	0.223188	0.563461
Bnip3l	49.2996	43.7934	53.4383	51.3201	0.170414	0.371006	0.706187
Spint1	58.7536	60.8696	81.5564	74.8917	0.387154	0.0364271	0.20215
Ptpn1	39.5154	28.3035	35.9996	34.3798	0.0536207	0.825024	0.947938
Capza2	32.2271	32.1584	34.5422	29.8466	7.7816e-05	0.999681	0.999886
Rab1b	96.4739	105.608	112.011	98.6345	0.0598113	0.761074	0.926716
Mbnl1	10.97	10.5417	8.74005	10.0931	-0.191823	0.325974	0.669917
Mrc1	50.2184	16.8751	36.3039	16.9722	-0.332657	0.707652	0.903914
Ppp3ca	17.6028	17.4977	21.3657	19.2289	0.209802	0.262315	0.608841
Myl12a	54.0365	50.3338	65.4738	55.0239	0.207345	0.309075	0.653797
Mob1a	38.2213	44.0332	36.7335	36.9538	-0.158775	0.412843	0.738455
Rhob	79.3453	73.7563	88.3473	79.6365	0.133891	0.483101	0.786306
Cct2	53.3899	71.1804	87.7423	82.2392	0.448246	0.0523023	0.252778
Ogt	26.7677	22.4102	20.8163	23.3793	-0.154004	0.462781	0.772876
Mdh1	54.7062	60.831	94.9011	84.0193	0.630868	0.00143778	0.01925
Stt3b	41.635	45.7656	42.3635	47.5173	0.0402994	0.836487	0.951139
Hnrnpf	49.8467	57.2766	73.6162	65.8415	0.380449	0.0592233	0.273023
Parva	15.4703	18.9788	16.7075	22.4348	0.184166	0.459028	0.769834
Cab39	25.9655	24.6257	27.9125	27.5106	0.131649	0.465996	0.774646
Ppp1r9b	36.2641	42.2782	35.1029	32.263	-0.221546	0.270551	0.617162
Tnfrsf1a	66.078	75.8042	76.2584	69.5175	0.038963	0.844661	0.953542
Tpd52	19.2091	25.0148	29.6423	25.8808	0.328113	0.15669	0.474569
Ankrd13a	29.7164	27.4123	34.5646	33.6695	0.25635	0.163745	0.483369
Zfp36l2	43.6886	44.5142	61.2353	63.1901	0.496365	0.00560212	0.0548635
Wbp1l	31.38	36.4184	42.0442	57.9255	0.560156	0.023359	0.150604
Dusp6	44.6698	57.6945	82.9224	52.531	0.403991	0.17109	0.495633
Ctbp1	36.5978	39.3196	47.5781	42.8893	0.252908	0.185149	0.515151
Tmem50b	74.1699	88.7608	71.3012	66.9658	-0.236911	0.246961	0.590679
Purb	18.6646	23.2851	22.212	24.9566	0.169033	0.44082	0.757548
Tax1bp1	16.5201	19.9616	19.0094	18.5095	0.0403194	0.843888	0.953542
Mapk1	23.4222	25.1328	27.8375	27.9842	0.201142	0.269991	0.61666
Rpl23a	192.614	182.283	261.964	244.256	0.433323	0.0190031	0.130869
Pmepa1	24.2324	43.2081	42.8921	39.5094	0.288876	0.354364	0.694163
Drap1	99.2982	92.6054	134.438	100.863	0.294167	0.203638	0.539263
Anxa7	24.6031	27.963	38.6066	32.7164	0.440142	0.0352853	0.197975
Calcrl	47.0229	43.8093	26.4848	32.6261	-0.619746	0.00342436	0.0377227
Ctgf	69.3821	59.7705	64.8915	64.7397	0.00544436	0.977774	0.993395
Stard10	57.3431	90.3435	76.6082	78.1152	0.0669841	0.808017	0.941593
Tardbp	21.9427	21.2998	26.7566	24.9422	0.257711	0.159178	0.477694
Slc25a39	60.7368	64.4673	79.207	62.6941	0.180568	0.405536	0.734253
Serpinh1	66.37	105.364	59.8943	63.5882	-0.476014	0.0880666	0.346159
Arhgef2	20.3199	21.4607	16.1204	16.1558	-0.372403	0.0394727	0.21298
Pink1	66.8179	62.8418	80.1243	65.8584	0.17111	0.411064	0.737651
Spag9	19.1438	14.6574	15.7669	16.1472	-0.0827361	0.711975	0.905199
Sdc3	39.112	26.0119	31.5661	26.482	-0.165795	0.5433	0.822781
Cxcl12	37.5794	22.4965	12.5815	16.7069	-1.03635	0.000938422	0.0138217
Gas6	77.9987	59.7112	82.8749	69.0893	0.142235	0.551688	0.828441
Hectd1	10.4243	12.7984	11.0007	14.6378	0.142677	0.563328	0.834962
Cct7	21.0072	28.9955	30.8969	26.6315	0.202112	0.414556	0.739692
Fstl1	47.8334	38.6455	27.2302	34.4994	-0.486296	0.0408295	0.217067
Thrap3	18.7994	18.7936	20.0898	21.5262	0.146674	0.42097	0.744878
Alkbh5	27.1939	30.0111	30.8314	33.9148	0.178574	0.355076	0.694719
Ifitm2	98.6391	140.218	457.002	446.306	1.9187	6.75702e-15	1.06939e-12
Arhgef1	25.7962	22.5026	23.6411	22.4033	-0.0688635	0.724047	0.909398
Jak1	26.1528	26.9733	22.5148	24.4191	-0.178816	0.332786	0.675917
Cct5	49.1315	63.3172	80.376	70.2297	0.421353	0.0660392	0.291273
Polr2a	25.7659	27.034	22.8599	26.5941	-0.0944842	0.632447	0.870195
Hspa4	26.0682	32.799	35.8216	36.3705	0.294222	0.169794	0.493755
Egfl6	75.2458	80.5187	57.1981	51.9713	-0.512843	0.00683236	0.0636184
Snx25	51.747	38.6341	41.1478	31.6072	-0.312862	0.226544	0.566815
Rab2a	72.28	82.8364	94.0196	90.5021	0.250329	0.196973	0.530336
Rab10	42.5825	47.5943	62.0977	54.0517	0.365065	0.0704894	0.302669
Hyou1	22.9212	26.351	24.9002	25.4302	0.0305496	0.874856	0.962419
Grina	117.642	85.8178	74.5671	70.8077	-0.484829	0.0418301	0.219913
Sorl1	15.1188	18.556	14.707	14.8547	-0.18807	0.366622	0.703982
Ddx39b	46.8213	43.4729	52.1914	48.7686	0.161143	0.387977	0.719763
Sbno2	19.4252	18.9449	14.6108	13.7681	-0.435143	0.0167876	0.120354
Srsf1	28.8056	30.077	34.8752	32.6421	0.197376	0.282336	0.627264
Dnaja1	16.866	25.7009	21.2567	18.774	-0.0887802	0.743643	0.918173
Bmpr2	9.51259	12.1231	7.95059	10.0566	-0.264944	0.275719	0.621363
Clec7a	130.688	65.9863	49.6022	25.4113	-1.39051	0.000814764	0.0122258
Prrc2c	10.1441	13.2197	8.52623	12.4006	-0.15902	0.566025	0.83603
Arpc3	59.6374	59.5431	78.6662	63.3317	0.252724	0.231208	0.572931
Slc25a4	76.4727	65.8419	92.0102	72.544	0.209569	0.357171	0.695939
Reep5	62.2759	53.3638	73.1844	60.4766	0.209041	0.33825	0.681128
Flii	32.8403	35.6815	37.6713	36.0151	0.104764	0.572829	0.840778
Prdx2	47.0441	62.4916	67.374	57.3834	0.187575	0.43431	0.754087
Hnrnpul1	17.7656	18.9186	22.4338	23.9288	0.337741	0.0681349	0.296987
Saraf	60.5543	59.2768	64.809	59.4886	0.0528151	0.775158	0.931007
Rpl17-ps10	491.956	140.715	393.673	290.406	0.112745	0.89506	0.968744
Rcc2	30.2149	38.8029	58.0005	45.6065	0.585935	0.0171352	0.122168
Map4	11.2273	12.2597	12.0904	11.4327	0.00213612	0.990904	0.996488
Ddit4	56.1727	70.0247	141.242	145.368	1.18318	2.50655e-08	1.4206e-06
Ckmt1	38.9802	56.4806	121.384	71.9299	1.01782	0.00196318	0.0244126
Plxna1	18.4353	21.9009	19.6482	18.2522	-0.0899766	0.659433	0.882908
Nt5e	15.166	25.6436	22.0789	18.9177	0.00642952	0.983018	0.994596
Crk	33.1496	34.008	41.7728	41.7261	0.314181	0.0791349	0.323876
Osbpl9	27.87	24.5541	25.7933	23.0885	-0.100845	0.613754	0.861315
Acadl	82.4395	87.533	100.07	83.5847	0.111655	0.585411	0.847235
Lrrc59	46.2417	56.5657	58.3473	69.5366	0.31476	0.160097	0.478703
Cds2	20.279	21.1073	17.8211	17.9505	-0.210372	0.242326	0.586616
Hexa	98.685	99.7948	80.6213	72.791	-0.371585	0.047193	0.237901
Cd177	132.33	84.4704	10.9465	15.6333	-3.0279	1.85079e-22	5.74978e-20
Zfp106	16.444	17.1069	16.4299	17.653	0.0226604	0.90206	0.970315
Ncor2	14.2787	17.0348	15.7379	20.1759	0.197659	0.398605	0.728557
Lama3	7.45173	26.7542	13.9517	15.6329	-0.209448	0.805348	0.941101
Slc2a1	26.1177	35.6241	78.9874	63.207	1.20332	2.47601e-06	8.89453e-05
Abcd3	28.2045	27.0602	24.6431	26.6126	-0.108616	0.556938	0.831763
Aco2	40.3408	40.9385	41.2953	40.5929	0.0107547	0.95207	0.985811
2021-09-09	21.0547	22.226	24.9836	24.7214	0.199616	0.270375	0.617117
Sypl	19.8644	20.2515	23.1889	20.9264	0.137089	0.464697	0.774003
Sft2d2	29.005	33.2187	29.4635	30.8818	-0.0443261	0.819912	0.945724
Atp2a3	30.486	53.258	20.9205	24.4398	-0.88469	0.00449535	0.0464658
Selenot	47.8696	46.3987	56.9964	53.7079	0.231895	0.203448	0.538931
Klf6	44.9132	35.7298	42.4022	37.3253	-0.0163378	0.941524	0.982399
Stt3a	16.9953	19.7783	19.6533	21.9319	0.177289	0.385198	0.717645
Cndp2	101.716	77.8235	87.4998	64.0727	-0.244192	0.354364	0.694163
Sh3bgrl3	173.489	216.608	217.744	245.424	0.247554	0.260886	0.607357
Dcaf8	12.7296	13.2935	13.8937	13.9867	0.0994146	0.581111	0.844922
Sidt2	30.3493	34.0174	36.3131	35.3795	0.155412	0.412527	0.738428
Bag1	99.2185	122.699	167.716	130.1	0.424271	0.0790717	0.323775
Dnm2	32.6856	33.3113	30.6736	34.1764	-0.0253074	0.893156	0.968411
Igf2r	15.2922	16.0642	22.0872	22.0387	0.492815	0.00636681	0.0604127
Skp1a	60.9464	77.9898	100.508	75.9948	0.345142	0.172551	0.497373
Atp5c1	79.5281	83.5137	110.674	92.9258	0.320453	0.114255	0.39967
Celsr1	11.3711	16.1194	15.4922	20.2919	0.380227	0.162524	0.482162
Hipk3	24.4588	21.6868	18.7754	22.205	-0.171187	0.412177	0.738348
Ehmt2	29.4786	30.893	33.1427	33.3722	0.139764	0.438745	0.756663
Sh3d19	15.3383	19.0511	22.3124	21.6592	0.354446	0.09411	0.359107
Myo5c	18.2364	18.567	13.724	20.9943	-0.0841538	0.753126	0.922361
G3bp1	18.6234	25.1923	27.2705	27.1762	0.313215	0.179636	0.506802
Zbtb4	21.504	23.1136	19.7892	20.6764	-0.140978	0.445211	0.760438
Lipa	73.7369	56.1357	60.7342	42.7187	-0.328026	0.230229	0.571978
Clint1	18.1978	23.9004	26.3792	31.4772	0.45855	0.0557512	0.262629
Ubl3	24.5243	19.4193	22.8122	18.9673	-0.0727329	0.754226	0.922828
Rpl38	240.081	244.478	423.07	383.768	0.735587	8.262e-05	0.00185298
Acaa1a	38.3227	38.0275	42.5109	37.9562	0.0757749	0.688679	0.896161
Nectin2	47.2389	53.5201	49.2764	46.9772	-0.0660925	0.731826	0.913331
Map4k4	16.4187	18.6463	17.179	19.6911	0.0723241	0.723129	0.909114
Srsf3	20.2309	17.4226	27.1814	23.1657	0.41924	0.047802	0.239024
Psme1	87.9381	76.2084	76.6457	70.9399	-0.153329	0.440522	0.757448
Perp	15.6204	18.9669	200.655	131.369	3.26261	3.76132e-31	2.52399e-28
Ltbp4	18.0516	23.6357	31.3147	34.1528	0.650973	0.00435527	0.045241
Pcx	32.0342	40.857	32.0364	42.6363	0.0347205	0.891198	0.968162
Atf4	68.9648	68.9986	90.7456	63.3878	0.159894	0.520887	0.808622
Slk	17.7066	19.9858	23.828	21.4675	0.264994	0.181128	0.509153
Ttc9	26.0156	28.0753	50.8033	40.1581	0.749808	0.00062299	0.00989705
Cnot1	9.68289	10.7487	8.55634	10.6806	-0.0869919	0.690548	0.896459
Ran	50.8367	55.9999	82.2799	70.863	0.519388	0.0102249	0.0843796
Akt2	22.8447	23.877	25.382	23.6238	0.0688204	0.709462	0.904216
Clip4	23.0626	17.9179	21.6121	17.8922	-0.0527944	0.823873	0.947535
Leng8	35.2933	21.373	20.651	30.2242	-0.155398	0.633316	0.870803
Ndufs2	64.9428	66.3791	89.4497	75.3737	0.327796	0.102986	0.377629
Bcap31	139.158	137.731	157.712	124.767	0.0288442	0.893666	0.968411
Sh3glb1	24.1556	21.9479	23.8371	21.3378	-0.0292792	0.88091	0.964819
Set	30.3653	39.2414	52.9796	45.258	0.496883	0.0331671	0.190617
Gramd2	38.4114	19.6085	25.8773	28.2529	-0.0999527	0.767772	0.929527
Atp2b1	9.36276	12.1671	10.5393	12.468	0.0956058	0.685594	0.894991
Ewsr1	29.8483	25.9159	30.5593	29.2509	0.101168	0.60521	0.857211
Epn1	56.4621	58.5114	66.3109	60.8842	0.14571	0.43317	0.753623
Edem1	30.2066	32.1295	20.1422	21.5818	-0.579236	0.00185782	0.0234866
Coro1c	14.5758	14.7401	22.3275	19.1761	0.501543	0.0107979	0.0876795
Rassf2	16.09	12.6485	12.3988	15.7073	-0.0319853	0.895394	0.96881
Fuca1	57.1554	50.7003	50.8826	48.5167	-0.1177	0.539996	0.820857
Eya2	22.3527	32.5291	95.3778	83.9547	1.70789	4.44872e-11	4.08482e-09
Arfgef2	22.0738	20.1378	15.2576	19.5412	-0.278553	0.212439	0.551174
Slc1a5	40.7417	34.7631	42.258	45.3865	0.215221	0.285102	0.630818
Wbp2	52.8685	53.555	54.8039	51.6034	-0.000232461	0.998981	0.999886
Rnf44	29.8299	34.2174	32.4073	33.2805	0.0363744	0.851412	0.955404
H3f3a	40.8126	45.8135	55.1152	51.7091	0.30226	0.116625	0.404403
Tef	21.4899	15.4134	24.7027	25.4272	0.442121	0.0679523	0.296789
Bcr	18.4553	28.5336	16.7269	17.2753	-0.466845	0.0852755	0.339725
Selenow	208.567	217	279.134	214.764	0.2148	0.337124	0.680313
Hnrnpc	28.8818	42.4244	43.6963	40.4276	0.238299	0.356629	0.695838
Ubr5	11.2656	11.8652	9.02031	11.4274	-0.177906	0.414028	0.739269
Slc39a4	53.4011	58.1906	44.4705	59.9459	-0.0959291	0.684343	0.89419
Gm9794	342.14	336.854	483.845	440.4	0.444892	0.0170054	0.121552
Ets2	23.3631	28.9767	34.0249	30.1793	0.29461	0.178454	0.5057
H2-Q4	127.306	66.5968	29.5553	33.9808	-1.60958	1.56549e-06	6.03739e-05
Dhrs3	50.5208	46.0673	75.143	59.7948	0.482446	0.0275919	0.168785
Slc25a51	32.735	29.3349	30.7807	29.128	-0.0510383	0.789298	0.935712
Stat6	33.2565	34.135	43.4862	42.264	0.347545	0.0536936	0.256409
Ptpn13	6.39931	8.10626	19.5447	22.5339	1.53622	1.21798e-11	1.2459e-09
Ralbp1	29.696	33.8809	39.3866	37.1774	0.268045	0.169319	0.493114
Nptn	20.9109	21.105	35.2578	32.5651	0.690828	0.000178541	0.00357075
Rpl36a	91.3972	80.7075	133.014	103.463	0.458494	0.0442295	0.227396
Cast	10.7789	11.153	20.4652	16.648	0.758865	0.000298343	0.00544614
Pum2	21.4857	23.6725	22.7599	23.9668	0.0491715	0.794513	0.937522
Cav2	33.4376	48.957	61.8491	56.4414	0.521504	0.0435897	0.22542
Ltbp2	28.1963	23.5142	13.7308	15.3848	-0.828572	8.76704e-05	0.0019532
Cebpd	51.3599	39.3919	47.308	40.8215	-0.0421569	0.857114	0.956546
Fbxl5	20.7328	16.6622	16.2278	14.8671	-0.266039	0.218715	0.557649
Slc9a3r1	60.5074	71.1514	123.452	94.351	0.726107	0.00219005	0.0265849
Lamc1	19.3475	22.0623	17.0439	21.7629	-0.09374	0.679824	0.892094
Rrp1	41.7111	46.2796	57.074	55.3304	0.353174	0.0610397	0.277829
Uqcrc1	33.6153	32.9258	52.3462	43.5598	0.527395	0.0097427	0.0815994
Mapre1	18.3329	20.7561	23.3586	22.9105	0.243172	0.204266	0.540469
Cyb561	42.6225	45.6023	47.1316	46.8606	0.0912931	0.61761	0.863136
St3gal4	29.8577	44.2269	99.3378	56.9185	1.07651	0.00156169	0.020436
Rab11fip1	13.1928	14.2276	19.6466	14.7617	0.327462	0.158159	0.476459
Bcl2l1	33.9616	33.3542	38.537	39.4985	0.213204	0.235522	0.578888
Larp1	21.9963	24.286	25.1551	25.7569	0.137454	0.463551	0.773111
Abcc5	23.6775	16.4314	11.0702	10.5966	-0.8883	0.000429333	0.0073645
Klf13	20.0726	15.0798	25.1479	29.0192	0.623984	0.0088787	0.0764438
Fgfr2	17.2239	20.6689	13.7026	11.6784	-0.578274	0.00805471	0.0716848
Atp6v0d1	99.9845	84.4666	101.002	85.4212	0.015451	0.943191	0.982858
Rin2	12.8532	12.232	17.4874	16.6833	0.44598	0.0147695	0.110024
Gm43085	76.8467	61.1559	35.8014	35.579	-0.950979	9.72811e-06	0.00029565
Cald1	12.6138	14.5551	14.7942	12.8086	0.0227593	0.913023	0.972315
Uhmk1	19.0844	23.1643	18.6788	20.1775	-0.120886	0.564287	0.835409
Ncstn	37.7653	37.3798	46.3883	45.3498	0.287853	0.108802	0.389579
Hspg2	11.2597	14.5688	8.18319	11.5541	-0.388141	0.14991	0.465764
Ctdsp1	45.7418	49.2784	54.0124	48.9111	0.115201	0.547155	0.825521
Tmc4	30.4028	43.7105	38.5387	40.5859	0.0942104	0.708006	0.904123
Cd14	132.587	166.685	50.1034	57.6917	-1.47326	6.69422e-11	6.03775e-09
Ssr1	15.3933	17.2801	15.0365	15.1489	-0.114362	0.547198	0.825521
Rab5b	40.1976	41.7669	38.8016	35.452	-0.142568	0.445873	0.760438
Rad21	31.6834	38.9089	44.0068	40.943	0.266942	0.207666	0.544845
Capn2	23.7719	26.8993	25.4534	27.3542	0.0594734	0.760421	0.926383
Tspan9	25.043	33.6078	37.1518	36.2831	0.324126	0.162109	0.481694
Trak1	12.2026	13.0399	9.61261	17.3927	0.0973698	0.758007	0.924807
Dctn2	31.4862	29.3494	40.8424	35.7913	0.33313	0.089753	0.349914
Csnk1g2	29.1334	31.6618	41.1365	33.948	0.30449	0.146828	0.460393
Degs1	53.7574	50.715	72.5334	78.0478	0.527482	0.00464829	0.0476649
Tgfbr1	20.2727	27.0479	28.2503	24.2211	0.1489	0.536037	0.818515
Dnajc5	24.1913	21.8994	22.4534	25.7377	0.0643685	0.748121	0.920158
Zmiz1	12.235	12.8842	11.9553	15.1589	0.110225	0.613503	0.861315
Ppic	131.871	108.796	122.002	148.674	0.169653	0.454474	0.766565
Rassf3	41.1941	45.7858	43.7202	39.4347	-0.0649647	0.74034	0.916921
Copb2	20.8719	25.0381	27.6898	29.4164	0.314687	0.12603	0.422433
Per1	34.0314	14.6683	31.2131	38.5779	0.51932	0.183349	0.512644
Slc39a1	64.1271	66.9199	74.431	71.0763	0.150965	0.408033	0.735599
Hk1	15.5701	19.6111	18.7243	22.5287	0.229554	0.322817	0.667518
Acot7	77.8656	82.6481	80.0784	64.9967	-0.145935	0.490663	0.790946
Acin1	15.5113	15.708	15.3647	15.2368	-0.028843	0.872211	0.962033
Morf4l1	15.9969	16.0846	18.5216	16.28	0.117402	0.541656	0.822314
Fads3	48.9868	50.3459	48.1431	51.5331	0.00495375	0.978486	0.993598
Ppp2r5a	16.9371	16.0965	20.1932	14.6127	0.0754305	0.754007	0.922827
Rdx	34.1496	34.7104	34.2076	37.1624	0.0516357	0.780293	0.932115
Wars	56.0642	63.6021	32.8815	32.7081	-0.867562	6.48826e-06	0.000206934
Itgav	13.7146	14.8348	15.0634	16.8235	0.159433	0.410316	0.737224
Actr1b	36.5301	35.7124	40.8736	38.9836	0.144597	0.425658	0.748535
Taok3	15.4452	16.1235	12.3997	13.7557	-0.271422	0.15201	0.468429
Gnpat	50.1646	47.9925	41.8198	39.8819	-0.264686	0.147692	0.461736
Ergic3	61.9802	72.2916	90.893	81.0058	0.356275	0.08353	0.335079
Anxa8	10.4825	28.7022	192.965	123.869	3.01512	4.60064e-05	0.00115023
Metap2	16.2527	18.3544	25.4535	25.0496	0.545176	0.00435529	0.045241
Cs	23.557	26.2633	33.393	29.075	0.326287	0.106558	0.384614
Cic	14.4949	15.2647	15.1613	17.993	0.155796	0.442361	0.758136
Svil	14.4698	17.3755	12.6811	15.4702	-0.177987	0.429889	0.75178
Psmd8	53.0708	45.286	61.6512	52.7551	0.21819	0.305911	0.651034
Anapc5	26.1033	24.7696	28.0154	27.1059	0.115764	0.525763	0.811353
Maged1	27.812	39.7534	34.655	45.8631	0.252865	0.360122	0.698911
Ubqln1	31.656	35.8496	38.086	41.1562	0.23115	0.237903	0.581673
Lima1	12.6944	17.6911	27.2967	27.9274	0.861668	0.000369494	0.00648392
Clptm1	23.8507	26.4564	27.1704	26.3609	0.0895253	0.635287	0.87133
Usp47	10.7541	12.4053	11.1349	12.4945	0.0288728	0.887401	0.966503
Anxa6	61.1688	61.8117	48.3833	47.3326	-0.361608	0.0443344	0.227656
Myo1b	9.94396	11.8386	20.1915	18.387	0.824453	6.92725e-05	0.00159851
Slc7a2	36.5385	12.7365	11.9031	9.92259	-1.17472	0.00808809	0.0719437
F2r	38.1906	51.027	42.9456	60.4725	0.212953	0.438341	0.756311
Erbin	17.5385	20.0453	19.567	24.0157	0.213551	0.329029	0.672626
Spop	47.883	52.5134	51.9842	51.0363	0.037139	0.842247	0.953542
Rpl7a	60.2824	62.1574	155.627	88.806	0.997355	0.00114412	0.0161054
Fndc3b	12.3686	14.8394	12.6516	16.0003	0.0744858	0.748869	0.920203
Hadha	17.3377	18.5946	19.2885	18.2452	0.0628443	0.735366	0.915035
Map2k1	38.0637	46.1699	53.7767	51.4553	0.320945	0.121544	0.413344
Gnptab	31.9329	32.1897	20.9066	22.905	-0.549528	0.00319489	0.0358751
Cldn4	37.3379	53.8632	178.694	89.9031	1.55815	2.22179e-05	0.000618121
Myadm	35.3509	42.0331	29.7598	34.5887	-0.26624	0.215677	0.555535
Hint1	162.522	150.503	234.097	192.911	0.448052	0.0326794	0.18846
Ptpn11	20.5593	22.7156	19.5628	22.2845	-0.0484746	0.808114	0.941593
Galnt1	23.5688	32.3336	28.0678	31.3513	0.08784	0.717834	0.906954
Gnai3	40.3004	45.6255	55.829	54.9198	0.366003	0.0563248	0.264309
Bmp1	21.3946	15.1879	19.0552	16.7798	-0.0296132	0.906235	0.971127
Rere	17.5861	19.2557	16.6062	21.2748	0.0400701	0.857901	0.956797
Cux1	7.10367	7.45916	8.50382	8.89574	0.256708	0.160793	0.480089
Idh2	45.0618	48.7189	69.2818	85.984	0.727305	0.000724059	0.0111746
Tcp1	24.2663	33.7853	33.3805	35.0172	0.236417	0.330097	0.673482
Serpinb9	42.2405	43.439	59.215	37.9265	0.181128	0.508539	0.8018
Tnpo1	13.2953	15.6422	12.7866	14.8605	-0.0659317	0.756978	0.924711
Litaf	29.6611	34.0863	28.7458	30.3553	-0.109294	0.57827	0.843111
Sec63	17.8823	18.1667	16.8177	19.52	0.0114921	0.95339	0.985949
Arrb1	14.1934	15.7123	11.6919	15.0227	-0.162857	0.470295	0.777675
Jund	94.9188	81.8689	109.908	96.6278	0.224495	0.277909	0.623156
Slc9a3r2	73.2983	82.3274	65.217	58.3041	-0.333407	0.0941222	0.359107
Mink1	23.8053	22.6287	27.9915	26.9772	0.243485	0.182567	0.511567
Socs2	20.4765	11.2544	16.2834	19.3774	0.168635	0.602469	0.855783
S100a1	243.81	226.301	250.323	192.274	-0.0869619	0.701034	0.900639
Serpina3n	95.3875	86.0218	56.5353	66.8862	-0.555591	0.00736039	0.0672172
Rpl14-ps1	201.536	214.323	301.764	257.237	0.426701	0.0339826	0.193832
Dst	3.57804	3.54476	3.5766	4.73662	0.222965	0.328938	0.672549
Rab11b	24.0186	25.9161	27.8896	25.771	0.10375	0.583396	0.846265
Pacsin2	32.9876	32.3912	31.7102	31.7803	-0.0422654	0.814017	0.943547
Aco1	33.8985	42.5023	30.0207	32.9098	-0.279969	0.200977	0.535034
Cep85	23.383	39.0776	16.8905	38.9696	-0.161218	0.702563	0.901661
Eif4g3	15.2169	13.0129	12.7352	16.3559	0.0434515	0.85154	0.955419
Met	13.7452	22.4235	17.7159	28.1436	0.342321	0.311815	0.656699
Plet1	81.3662	76.777	82.4759	84.428	0.077843	0.670087	0.888945
Arid1a	13.0768	15.4535	12.0572	14.0657	-0.127297	0.553019	0.829306
Spcs2	36.4461	34.6877	40.9043	37.7813	0.145613	0.435309	0.75426
Larp4b	16.4337	18.4733	18.0898	21.4357	0.179173	0.392124	0.723921
Dctn1	20.7245	24.4303	25.5498	25.8739	0.18741	0.348474	0.689225
Tpp1	35.187	31.2212	27.6494	27.2793	-0.273703	0.152222	0.46862
Ndfip1	150.231	157.437	198.325	170.277	0.260647	0.189732	0.520642
S100a16	48.3661	78.0502	156.655	108.658	1.06928	0.000781951	0.0118291
Etnk1	12.156	14.0472	8.21171	9.282	-0.582999	0.0045949	0.0473489
Sh3bgrl	54.9511	46.74	43.4551	44.4814	-0.209537	0.294054	0.639552
Sec24c	20.4273	24.1312	26.3882	28.4988	0.300615	0.140785	0.450211
Rian	11.2527	10.9241	5.98459	5.5705	-0.940504	3.68013e-07	1.64634e-05
Man2a2	18.2737	18.5972	10.8356	12.0628	-0.687253	0.000282918	0.00522137
Marveld1	38.5704	34.3894	34.2672	37.7525	-0.0186162	0.924658	0.97568
Nrp1	19.7695	18.7094	11.2859	13.2796	-0.6474	0.00131388	0.0179346
Pmp22	57.2035	52.9535	90.3023	66.5908	0.510277	0.0316655	0.184606
Pdlim2	35.9419	26.4647	38.7582	39.0146	0.317768	0.176504	0.502515
Mat2a	34.1017	36.4505	32.812	34.8998	-0.0593459	0.750221	0.920858
Tbc1d20	42.7061	33.7401	38.7086	34.3677	-0.0648903	0.772099	0.930463
Arfgef1	12.5511	14.9499	12.2898	14.893	-0.0169112	0.939547	0.981863
Cdh5	35.3874	51.3053	25.2592	33.1699	-0.569358	0.0409914	0.217366
Cdc37	15.4727	18.8174	21.6749	19.8537	0.276152	0.191587	0.523036
Dnaja2	44.3807	49.4357	60.0574	55.2052	0.296909	0.126368	0.422957
Itga2	7.55924	50.6026	7.47919	16.1466	-1.29974	0.275275	0.621336
Ube2z	33.1642	35.1782	47.7954	39.7407	0.357045	0.0839191	0.336102
Ubtf	19.2776	22.3968	28.1801	25.0739	0.353598	0.0855952	0.340191
Atxn10	81.2689	84.2487	78.4199	75.284	-0.106865	0.557371	0.832043
Serpinb6b	52.4421	63.499	92.0454	67.2376	0.458085	0.0694253	0.300098
Mbnl2	12.4733	12.9214	12.2694	13.9576	0.0464847	0.81028	0.94221
Mtcl1	15.9815	21.7453	14.4404	13.9736	-0.409147	0.0836418	0.335287
Hopx	91.153	69.4875	158.102	94.845	0.655116	0.0355824	0.199043
Sars	24.6843	27.3688	36.4168	32.2045	0.398574	0.0452856	0.231223
Npc1	19.9009	13.5451	11.9066	12.247	-0.469431	0.0682382	0.297264
Etf1	37.4505	38.8142	46.1716	44.4767	0.249226	0.170606	0.494572
Ppl	11.1037	11.8878	39.7182	28.844	1.57624	6.85358e-11	6.14843e-09
Raly	36.5704	43.3953	57.8837	50.1844	0.434343	0.0419961	0.220302
Ifi30	203.028	161.888	149.7	111.759	-0.480876	0.0572051	0.267244
Clptm1l	50.7186	49.2573	51.5185	49.4468	0.0142376	0.937574	0.981166
Dab2ip	17.1737	19.1787	17.3683	19.6719	0.0269503	0.893024	0.968411
Adssl1	76.9634	67.0805	91.3129	60.0111	0.0711967	0.794189	0.937393
Spock2	31.771	33.2721	20.9669	23.9412	-0.534456	0.00615891	0.0590411
Myo1e	25.6319	31.2204	24.8532	25.1481	-0.185394	0.372001	0.706975
Atp6v1e1	39.9034	35.7439	42.5164	31.3676	-0.0339628	0.887461	0.966505
Actr1a	48.8828	51.5477	66.8234	57.2743	0.305231	0.126388	0.422957
Ptk7	16.3606	23.198	39.1038	36.3779	0.931868	0.00017858	0.00357075
Rbms1	26.5917	25.138	29.6329	31.1976	0.233864	0.205009	0.54134
Cat	59.0024	63.502	57.9094	53.0748	-0.142542	0.453652	0.765596
Setd3	24.0363	23.3393	28.7941	25.5155	0.19709	0.30467	0.650107
Psmb4	69.0439	68.5886	96.2276	81.3916	0.367974	0.0667191	0.293424
Ltbr	54.994	66.8045	74.2321	63.413	0.176316	0.424184	0.747606
Sgpl1	32.0106	24.4008	22.2561	20.7336	-0.391845	0.086605	0.342985
Pcbp2	26.1466	27.9049	31.7579	31.8456	0.234702	0.20037	0.534524
Golph3	37.7691	44.8916	55.4978	49.7692	0.348629	0.0955459	0.362806
Agpat3	20.8264	20.8961	18.4409	17.9276	-0.198138	0.272182	0.618717
Ptpa	26.3786	27.3075	34.8599	29.5314	0.262289	0.192134	0.523453
Ddr1	19.1207	31.338	41.398	36.2845	0.622245	0.0333395	0.191346
Smg1	6.67885	6.5943	4.73991	7.37835	-0.131326	0.630629	0.869108
Ehd4	38.1544	44.5445	34.1079	34.1378	-0.277253	0.161767	0.481341
Papola	20.3312	24.0001	22.6133	25.3892	0.114649	0.582762	0.845904
Arhgap31	17.5303	15.6208	9.27234	11.8551	-0.649874	0.00404711	0.0427816
Pgm2	52.5359	45.6158	56.8507	54.779	0.185767	0.343598	0.685379
Cldn7	47.5454	67.6022	106.608	93.4116	0.796416	0.00174443	0.0224162
Cltb	23.9761	27.4806	40.1901	34.097	0.529632	0.012255	0.0965209
Uhrf1bp1l	17.9552	18.1271	14.3686	15.0436	-0.294887	0.104616	0.380702
Sec62	34.6313	36.1435	35.1767	33.7896	-0.0373876	0.837855	0.951505
Snrpb	63.0751	70.2467	93.243	82.0581	0.39482	0.0490836	0.242899
Dbnl	54.4086	64.992	66.3193	72.7812	0.220168	0.290622	0.635935
Tor1aip2	15.5502	17.1087	17.0099	15.9724	0.0141328	0.940816	0.982245
Tmem245	11.0986	9.55842	6.73142	7.89893	-0.497572	0.0193918	0.132783
Gak	23.2767	22.847	23.4926	24.6011	0.0603563	0.740001	0.916801
Zdhhc5	22.237	27.8758	36.1221	34.3122	0.490903	0.0229377	0.14863
Nsd1	7.95599	9.35525	8.08365	9.13006	-0.00827833	0.968388	0.991134
Kng2	66.5837	39.0245	65.174	53.1067	0.163685	0.597235	0.852927
Limk2	18.9177	17.1917	33.0564	31.4123	0.836346	1.0008e-05	0.000303608
Inhbb	25.2097	32.5741	42.8912	42.0117	0.554933	0.0125403	0.098232
Gkn2	17.258	653.157	5.60079	7.45901	-5.68185	0.00185584	0.0234793
Ankrd11	8.70588	9.60076	7.93888	10.0844	-0.0225771	0.919274	0.974036
Ces1d	54.3033	63.2386	49.9936	87.4122	0.225208	0.470032	0.777372
Dock9	12.1337	11.7711	9.49477	12.0587	-0.149355	0.493695	0.792901
Mid1ip1	74.8267	73.9762	91.141	42.7323	-0.15253	0.672418	0.889849
Mark2	16.156	18.9302	20.8359	20.031	0.219886	0.271219	0.618034
Mta2	31.547	32.0043	43.6883	40.9567	0.413488	0.0242578	0.154733
Nbr1	20.0909	25.1973	20.2297	21.5838	-0.115324	0.59516	0.852638
H2-Q6	158.415	80.0147	19.516	28.0739	-2.32474	2.3944e-10	1.92194e-08
Cpt1a	40.9921	40.3771	26.1106	31.3485	-0.501941	0.014044	0.106366
Gm2a	51.8445	35.4678	29.3204	29.0373	-0.5811	0.0231938	0.149826
Kmt2d	8.08488	8.94719	5.70864	7.14102	-0.406589	0.0640174	0.286159
Tmem243	30.8998	19.0706	21.9561	16.289	-0.385647	0.211789	0.550337
Usp19	20.1009	21.1863	22.4054	21.5863	0.0914788	0.617878	0.863136
Id2	49.8111	44.3163	92.761	62.842	0.72526	0.00588701	0.0571635
Thbd	46.4608	47.1404	30.978	34.9674	-0.505269	0.00844403	0.0738566
Xiap	16.171	17.6186	13.025	16.0826	-0.215251	0.316673	0.660916
Agap3	25.9165	24.6874	34.1253	28.4737	0.306935	0.134986	0.439643
Dennd5a	20.9576	18.5856	13.9902	15.0929	-0.443153	0.0235555	0.15158
Tspan14	39.3259	54.3253	75.5854	57.1547	0.503055	0.0616278	0.279273
Dlk1	31.0493	32.456	25.797	15.1644	-0.632621	0.0340715	0.19402
Mxd1	14.8575	15.9197	39.8444	14.8709	0.830064	0.0494254	0.243976
Pea15a	28.6721	41.196	44.0399	40.4234	0.273478	0.281036	0.626035
Tsc22d3	36.6808	24.0314	42.1085	36.6027	0.374799	0.171457	0.496226
Atxn2l	34.6351	31.0546	27.9717	30.8705	-0.158727	0.41949	0.743593
Apc	9.95048	11.3981	6.99794	8.97329	-0.418743	0.068009	0.296883
Cd68	196.675	90.1841	112.74	76.4	-0.600752	0.126252	0.422912
Usp9x	8.84843	12.8158	6.55742	10.6344	-0.333708	0.298083	0.64363
Atrx	7.55109	7.41031	5.06235	7.09986	-0.298832	0.221512	0.561257
Dcxr	104.985	86.5045	181.024	153.286	0.804101	0.000293157	0.00537487
Hs2st1	18.409	19.0072	17.4819	17.0126	-0.117332	0.518083	0.807978
Arl1	60.5877	60.5619	66.3101	62.7449	0.0911971	0.617441	0.863136
Tram1	41.6957	45.27	50.1403	50.3427	0.208344	0.261755	0.607946
Src	29.1476	33.5815	38.4576	34.2733	0.213307	0.296479	0.641818
Ivns1abp	22.9673	22.4911	36.3096	28.0016	0.500544	0.0251547	0.158051
Smurf1	19.8594	25.5752	23.3004	24.2343	0.0650098	0.769959	0.929553
Grb2	54.1806	50.7306	50.4783	47.21	-0.102846	0.58292	0.846013
Zfp706	25.463	31.013	33.6213	28.3596	0.134041	0.548672	0.826229
Esd	37.4108	35.5258	57.4036	46.7288	0.513754	0.015055	0.111408
Snx1	36.2688	34.97	34.3596	30.2383	-0.141143	0.466604	0.774948
Serpine2	19.3988	19.1245	16.9896	15.428	-0.248941	0.185121	0.515151
Kctd10	33.481	39.5628	32.649	39.8807	-0.0103079	0.96322	0.989223
Dhx9	14.4746	14.8976	15.3987	16.7636	0.130889	0.483214	0.786306
Trim28	25.8552	34.131	43.6002	38.4706	0.452035	0.054543	0.259061
Cct4	27.6124	34.512	39.5405	38.7128	0.332802	0.120183	0.410826
Hip1r	20.3326	19.0865	20.995	19.644	0.0440344	0.813829	0.943547
Dcaf7	21.7927	25.1076	23.4627	25.4008	0.0590332	0.767732	0.929527
Stom	48.6283	57.161	55.0526	46.1017	-0.0647516	0.766753	0.929108
Vars	20.4635	24.6568	27.3802	32.6554	0.41189	0.0641173	0.286301
Mcfd2	57.9471	59.2035	56.3347	50.8449	-0.128353	0.497098	0.795129
Luc7l2	14.2076	11.971	10.6839	11.6978	-0.225941	0.27518	0.621336
Tfcp2l1	18.0088	15.5482	13.0523	15.5023	-0.232789	0.278478	0.623899
Atp9a	20.7335	25.4434	27.4995	25.2855	0.19279	0.366678	0.703982
Aff1	16.5329	16.2377	13.1734	15.8034	-0.17749	0.38528	0.717683
Txnrd1	20.9359	22.0773	19.2669	20.0035	-0.13139	0.474537	0.780168
Tuba1c	34.0924	46.0975	94.8988	84.4505	1.16099	1.32944e-06	5.21043e-05
Atp6v0b	81.0791	64.8854	83.0704	57.1023	-0.0583082	0.830078	0.949802
Tmed7	15.7635	15.2828	17.6625	17.674	0.186774	0.30185	0.647632
Glyr1	17.6391	17.2109	17.5416	17.1822	-0.00520378	0.977063	0.993395
Cope	36.4601	37.5669	53.7208	47.5909	0.452646	0.0187073	0.129631
Iigp1	111.793	53.7557	4.69296	14.3347	-3.12107	0.000439991	0.00748609
Sec31a	14.9614	19.3134	18.301	21.349	0.209995	0.368594	0.704845
Rad23b	19.6094	22.1997	29.9387	30.7063	0.536429	0.00539194	0.0533396
Btg2	52.7443	57.8227	54.9881	46.079	-0.129677	0.53365	0.817059
Qars	18.1007	21.3825	25.3491	24.0145	0.322051	0.112159	0.396353
Ap3d1	16.3053	15.9665	15.5715	17.5253	0.0364352	0.849215	0.955008
Ube2h	26.3141	35.9374	29.5358	28.9424	-0.0904013	0.703431	0.902278
Nupr1	39.7261	46.0196	60.6528	87.4716	0.788569	0.00244685	0.0290711
Ppp1cc	42.3097	40.7904	44.2356	42.8303	0.0672973	0.711824	0.905144
Idh1	42.568	56.7956	56.5852	53.1163	0.142598	0.540105	0.820948
Stxbp2	39.0202	32.1259	35.7884	33.1704	-0.0448993	0.831166	0.949802
Lamb2	23.78	26.1589	21.937	23.1858	-0.146396	0.441188	0.757716
Cdv3	16.3847	16.8989	23.5256	22.1587	0.456851	0.0130363	0.100968
Csf2rb	38.6745	18.878	11.2034	10.834	-1.38479	7.96157e-05	0.00180247
Pip4k2c	25.5114	26.1161	29.343	25.4454	0.0857131	0.662341	0.884019
Irf2bpl	27.5612	35.1897	42.1793	36.7461	0.33067	0.148487	0.463274
Hif1a	22.4179	27.4213	24.4388	23.563	-0.0543518	0.795545	0.938044
Psmb1	26.8959	28.4989	37.7227	33.6491	0.365541	0.0584235	0.270974
Rtcb	49.6146	59.2294	57.3087	54.8175	0.0427102	0.834587	0.950675
Pak2	17.6612	21.6922	23.1611	22.6831	0.220074	0.294936	0.640473
Pon2	18.6017	17.3417	24.0612	19.2345	0.268556	0.215831	0.555649
Klhl24	16.9303	16.2346	11.0258	12.107	-0.519682	0.00594721	0.0575709
Gaa	31.635	33.2719	26.8707	28.2844	-0.234927	0.203315	0.53875
Arhgef5	10.0915	16.2172	15.9541	15.327	0.249527	0.377753	0.710845
Rnf11	32.3485	37.2345	36.0757	29.0909	-0.0946974	0.67078	0.889161
Rps10-ps2	232.812	242.573	375.379	321.914	0.552626	0.00557611	0.0547366
Gna13	24.583	23.3443	19.88	21.6515	-0.206592	0.272923	0.619794
Tnfaip2	46.3382	25.6918	22.3618	21.3251	-0.721235	0.0223595	0.145727
Appl2	15.9938	18.7392	23.8379	39.2756	0.861548	0.00368636	0.0398212
Ybx3	24.611	37.2247	70.1542	57.0748	1.04063	0.000191709	0.00378721
Aamp	35.2288	38.5675	50.8273	42.1282	0.332913	0.113949	0.399056
Lrrk1	13.5924	17.4523	11.806	12.2112	-0.370444	0.0948502	0.361291
Nap1l1	22.2723	28.5894	34.2427	29.988	0.336491	0.142592	0.453139
Ranbp2	12.4297	13.196	10.2556	12.8523	-0.149248	0.491039	0.791168
Mlph	14.9466	24.9263	34.0861	33.6323	0.763862	0.00904968	0.0776163
Golga4	9.69632	11.0862	9.73762	11.5387	0.03377	0.873746	0.962033
Tspan1	33.1293	100.509	31.5276	73.9799	-0.341038	0.713302	0.905421
Tle3	9.56548	13.1124	13.6678	12.6765	0.216001	0.369496	0.705279
Limch1	16.7937	16.9571	9.67809	11.7381	-0.656225	0.00152559	0.0200574
Lpp	5.63616	8.14265	4.97839	6.90323	-0.213869	0.457599	0.769015
Usp8	41.1391	35.8267	29.9346	28.951	-0.38619	0.0489673	0.242609
Areg	84.5158	114.885	161.145	110.106	0.443803	0.122046	0.41429
Derl1	42.928	42.7292	45.4971	40.0081	-0.00255772	0.989448	0.996
Prr15l	35.0305	32.7551	39.7463	38.2244	0.202029	0.275791	0.621363
Ppp1r2	30.2744	28.25	37.8271	32.5044	0.265202	0.18713	0.516842
Abcg1	57.8799	23.8054	37.3465	22.5318	-0.447906	0.301504	0.647559
Btg3	44.2932	29.0569	35.8488	33.4974	-0.0807844	0.764175	0.928164
Cflar	12.2936	12.655	9.25269	10.3831	-0.345498	0.0715189	0.30475
Slc39a8	21.5423	19.9105	16.0482	16.3526	-0.355367	0.0560318	0.263598
Cd93	22.0254	28.6866	14.9049	17.9332	-0.627094	0.0091621	0.0781808
Polr2m	51.1027	57.6182	63.425	62.1027	0.207251	0.280892	0.625795
Atp6v0d2	94.5904	37.7317	50.2848	27.9902	-0.757388	0.308202	0.65285
Syngr2	73.5366	77.1438	89.0243	79.7839	0.163845	0.393015	0.724316
Map2k2	22.1943	24.663	28.2362	24.4982	0.170374	0.402309	0.732139
Mif	112.535	136.183	281.555	237.207	1.06035	1.94272e-06	7.29105e-05
Arpc1a	50.1705	52.751	60.5342	56.4102	0.184223	0.323707	0.668536
Ano6	13.7251	12.0306	8.84282	11.1334	-0.366522	0.103417	0.37831
Vps35	14.499	14.7476	17.3799	16.8343	0.226306	0.212643	0.551269
Ip6k1	23.2516	21.5113	22.4066	19.5892	-0.091987	0.643451	0.875204
Arf5	58.7766	65.0011	98.7022	73.9211	0.4798	0.0420564	0.220549
Pthlh	3.91991	18.3703	212.959	125.746	3.92517	9.37843e-05	0.00207359
Szt2	13.8354	15.3853	7.25843	9.79896	-0.776651	0.00116535	0.0163597
Anp32b	63.0107	66.9435	113.702	86.48	0.623255	0.00652858	0.0615646
Plp2	73.0418	85.2239	150.442	115.541	0.748852	0.00150629	0.0198878
Smarcc2	25.8352	25.5024	23.8477	25.6266	-0.0533206	0.773195	0.930471
H2afy	15.081	19.1241	25.2147	23.1501	0.499533	0.024225	0.154583
Cct3	17.5286	21.8229	26.0692	22.5341	0.304459	0.175139	0.50071
Ttc7	20.3108	22.0324	22.8096	23.5226	0.129794	0.487168	0.788797
Hsd17b11	46.6646	50.0316	35.5759	37.5218	-0.403699	0.0309328	0.181634
Zfp91	13.6938	12.6607	14.0486	15.4393	0.162159	0.399507	0.729752
Zyx	25.0093	31.635	22.9359	22.9722	-0.303348	0.163243	0.482915
Prkcd	30.0382	23.9601	25.3431	21.3177	-0.210556	0.360585	0.699083
Trim8	35.47	43.2024	49.4	44.4553	0.25441	0.235687	0.578935
Pitpnm2	12.5692	13.952	7.5073	8.71441	-0.709297	0.000535806	0.00873535
Scgb3a2	136.318	187.721	141.419	161.846	-0.095774	0.698703	0.899943
Socs3	49.681	57.905	45.6808	37.3351	-0.374131	0.0921185	0.354852
1700020I14Rik	16.2235	18.8986	13.9612	17.5157	-0.158193	0.486471	0.788562
Ccng1	38.4642	44.4162	33.5434	41.0932	-0.151253	0.493582	0.792901
Rpl17-ps3	211.894	213.526	318.036	263.935	0.452053	0.0280421	0.170385
Runx1	7.37677	8.89982	15.1608	15.2737	0.902676	1.16363e-05	0.000346732
Nfkb1	10.6859	10.8168	12.7591	11.8651	0.195541	0.290923	0.636223
Scamp1	32.804	31.8655	29.2561	26.7476	-0.207534	0.269493	0.61611
Avpi1	76.7871	86.2551	166.098	124.702	0.834678	0.000430547	0.0073778
Cyhr1	14.2982	15.4463	19.1821	16.5227	0.263422	0.191336	0.522466
Cct8	33.9334	44.3942	52.9281	47.9311	0.36454	0.114085	0.399226
Celf1	14.7682	16.4734	16.842	17.3116	0.128455	0.500951	0.79795
Sod2	21.155	14.5686	9.93922	9.15411	-0.903652	0.000446784	0.00757096
Cldn2	8.5101	65.8004	33.9275	53.5724	0.235666	0.852062	0.9555
Ablim1	9.45232	10.4629	13.6215	12.8056	0.408032	0.0335043	0.19216
Srrm1	16.5332	16.6969	20.6316	21.962	0.358132	0.0517005	0.251318
Trim44	24.4797	24.2851	22.1232	26.5727	-0.00203622	0.992077	0.996813
Nars	42.3505	47.2205	65.1385	55.3309	0.427454	0.0399503	0.213986
Prkar2a	24.5392	20.7179	20.4703	20.5256	-0.14252	0.480409	0.784976
Snx5	35.1165	29.0003	38.8504	29.2479	0.0870388	0.723503	0.909157
Cd82	45.1762	49.8679	44.3029	42.6758	-0.128034	0.50004	0.797136
Tprgl	61.2104	57.46	68.6386	57.8926	0.0925918	0.651022	0.878788
Rps27a	51.4432	45.3494	118.174	67.7896	0.942119	0.00236451	0.0282127
Atp5e	69.8362	69.8218	95.0925	79.0052	0.318001	0.121897	0.414123
Odc1	29.8914	50.822	43.0723	35.3656	-0.0414574	0.893226	0.968411
Creg1	77.6762	48.0458	55.2134	52.5863	-0.221684	0.437121	0.756007
Ppp6r1	28.3841	28.822	28.0753	26.6288	-0.0645328	0.724859	0.909788
Serinc2	26.0704	46.8021	88.0262	78.1112	1.18859	0.000175276	0.00352569
Psma7	41.0822	38.219	53.995	46.2825	0.338657	0.0938535	0.358571
Arpc4	53.72	56.9143	68.371	57.2197	0.182877	0.374683	0.708565
Ube2r2	29.2976	30.9193	38.6349	32.098	0.232163	0.262903	0.60934
Man1a	12.4003	15.2198	13.4482	15.3125	0.0582138	0.790833	0.936342
Tyrobp	300.323	174.005	193.996	153.375	-0.449234	0.156287	0.473862
Slc48a1	53.4061	46.9178	53.8409	44.4441	-0.0295177	0.891613	0.968229
Cyp2b10	55.15	64.8322	68.8449	69.391	0.20415	0.308335	0.652862
Reep3	15.3725	15.4337	18.3494	16.7621	0.188719	0.314271	0.658121
Nek9	26.4365	27.3366	22.0164	24.9284	-0.195954	0.312028	0.656699
Aldh1a1	25.8797	36.1506	21.861	24.8689	-0.408807	0.102684	0.377348
Fam91a1	19.4626	20.5939	20.0378	22.034	0.0707588	0.710516	0.904519
Ubap2l	6.6976	7.46986	6.99714	7.96627	0.0787533	0.696734	0.899128
Cnot6	16.5385	19.5204	22.1364	24.3174	0.365276	0.0773533	0.319311
Igkv1-117	291.144	758.15	39.9758	176.028	-2.28031	0.0403161	0.21519
Ube3b	23.7052	26.6757	25.3214	26.6278	0.0441045	0.819989	0.945724
Gorasp2	29.0561	31.9088	34.5754	35.5443	0.201735	0.284845	0.630584
Rxra	21.3512	19.6161	29.3641	29.9353	0.533657	0.00432848	0.0450462
Copg1	10.4179	13.2676	11.4872	13.9009	0.0999823	0.67281	0.889849
Lrp6	8.55078	10.9606	8.75482	11.1563	0.0291016	0.906406	0.971151
Slc26a9	31.2817	34.8744	17.0387	18.5622	-0.894043	5.18836e-06	0.000169668
Maz	42.1371	44.8552	49.5421	45.4094	0.126237	0.50678	0.801284
Eif3l	29.5428	33.4115	42.7416	43.7171	0.457561	0.0178592	0.125671
Plvap	62.3177	100.37	49.0117	54.4677	-0.652945	0.0230278	0.149041
Szrd1	35.2964	40.5164	46.5603	40.0493	0.191959	0.360999	0.699083
Dusp1	51.6446	37.5425	76.1024	37.211	0.345512	0.349402	0.690246
Atp5h	88.952	86.8463	104.844	88.5973	0.138001	0.494968	0.793539
Sppl2a	17.721	15.3725	14.0544	15.1026	-0.182584	0.361317	0.699083
Tacc1	13.8707	11.7891	9.88292	9.5685	-0.399499	0.0474184	0.238224
Sipa1l3	6.41893	10.1861	6.48608	9.11956	-0.0897287	0.773229	0.930471
Mdfic	22.4803	18.4472	16.6844	14.8338	-0.376743	0.0818621	0.330761
Eif5b	12.2998	13.5989	15.4901	13.9308	0.183857	0.351299	0.691959
Dpp9	17.4996	20.5302	13.8859	15.7997	-0.357493	0.0895727	0.349377
Lamb1	7.15488	15.7996	12.3828	18.6966	0.436966	0.27363	0.620117
Elf3	26	58.5139	86.9572	72.5682	0.916236	0.0162613	0.117637
Arl8b	28.6898	30.6893	31.0334	29.7378	0.0333575	0.857842	0.956797
U2af2	26.4514	28.805	39.2427	37.12	0.466619	0.013718	0.104868
Dap	56.5166	67.1985	84.1743	72.2458	0.338247	0.118421	0.407599
Lrp2	10.4314	9.06333	6.06929	6.36395	-0.648768	0.00105477	0.0151109
Smarca4	16.7433	21.3111	22.6504	22.1612	0.235603	0.282972	0.627954
Prkci	21.3956	20.8345	28.404	26.6901	0.383659	0.0378755	0.207376
Ndrg1	8.16742	15.2079	35.8376	23.257	1.33774	0.000221886	0.004259
Dusp11	13.7852	16.0434	15.0085	16.2197	0.0660075	0.74435	0.91842
Sfta3-ps	23.2603	16.467	13.1275	13.7966	-0.561054	0.0238421	0.152837
Foxp4	26.0961	30.2132	25.8839	25.7573	-0.124988	0.526903	0.811991
Map7d1	39.8773	39.7897	35.6705	30.2336	-0.27361	0.174089	0.499121
Cxadr	18.0228	22.412	13.4225	17.5005	-0.387044	0.116396	0.403794
Foxp1	7.53351	10.2193	10.1259	10.8979	0.243751	0.306342	0.651653
Klf3	9.95675	11.753	12.4666	13.3721	0.251027	0.219796	0.559105
Yy1	17.8511	21.1243	22.5191	21.6011	0.178711	0.378833	0.711918
Cggbp1	26.8974	31.3564	29.6443	29.7235	0.027177	0.891306	0.968162
Mvp	17.1986	18.7788	17.4869	16.2026	-0.0948775	0.620974	0.864233
Slc25a10	30.7156	44.77	37.3394	40.4495	0.0431441	0.867236	0.960314
Acvr1b	27.131	34.5855	26.9501	31.0829	-0.0889551	0.698776	0.899943
Lgals1	153.138	118.471	175.413	147.88	0.251502	0.288329	0.63368
Vapb	17.1904	19.494	19.8458	17.9427	0.0426582	0.831514	0.949802
Piezo1	14.8794	14.791	9.91462	13.6707	-0.331133	0.16817	0.49133
Chmp1a	34.5335	37.5966	49.2847	41.8062	0.336621	0.101933	0.375959
Nmt1	26.7736	25.9469	26.4391	26.9458	0.0181066	0.920839	0.974603
Mtdh	8.9918	8.18092	8.71891	8.81503	0.0301341	0.872957	0.962033
Tmem50a	103.286	101.598	116.894	97.1138	0.0628703	0.760188	0.926205
Midn	26.534	31.6014	33.6803	31.3426	0.161365	0.43497	0.75426
Riok3	39.7662	33.0431	36.5101	36.1567	-0.00265853	0.989696	0.996
B4galnt1	37.0655	42.5681	34.7526	38.422	-0.122162	0.546669	0.824976
Tspan2	30.4364	25.6988	29.9052	25.7846	-0.0113519	0.957944	0.987372
Camk2n1	14.4954	22.066	51.3257	32.8905	1.20353	0.000187578	0.00372404
Srsf11	19.2257	14.071	13.8159	15.7587	-0.170833	0.486213	0.788562
2021-03-06	13.8563	15.5809	13.5759	14.3494	-0.0761864	0.695061	0.89808
Rpl21	36.0824	39.6706	33.4073	46.0329	0.0685023	0.779046	0.931994
Usp7	15.41	15.9088	18.1419	18.7524	0.236327	0.196349	0.529489
B3gnt3	21.0704	46.6146	53.103	51.5971	0.629085	0.0903297	0.351024
Zbtb7a	15.4968	19.7519	20.9726	21.2128	0.258961	0.238604	0.582182
Mcam	42.9737	39.6155	37.7135	36.8598	-0.147207	0.431409	0.752557
Dcaf11	15.61	15.8976	16.5991	17.2574	0.103712	0.570311	0.839794
Phb2	27.8498	35.9805	41.2203	36.5039	0.283917	0.217735	0.556647
Nbl1	65.7662	68.7198	60.8326	62.6733	-0.122924	0.503196	0.799696
Slc43a2	13.6755	14.8941	10.4127	13.0607	-0.283522	0.196664	0.529721
Kif1b	7.41714	7.89482	6.75374	7.69966	-0.0833122	0.67288	0.889849
Ssr2	58.0333	64.8545	81.1528	78.936	0.381396	0.0465485	0.235636
Vapa	35.938	32.2172	44.1242	39.0611	0.287624	0.152611	0.46893
Stx7	26.8507	27.4471	35.4337	27.9749	0.223769	0.305629	0.651034
Ndnf	18.8858	14.8892	8.46361	9.16864	-0.937595	2.495e-05	0.000679483
Mical2	9.43174	9.56483	6.89976	8.37903	-0.314223	0.131007	0.431896
P4ha1	30.6088	29.872	29.4248	37.9375	0.155481	0.485603	0.787936
Antxr1	12.3132	16.6951	12.4591	12.8864	-0.194938	0.410124	0.737145
Slc23a2	20.2606	15.4924	13.4317	16.7581	-0.243848	0.325361	0.669447
Flt1	10.5264	10.1336	7.29426	10.7051	-0.198871	0.440955	0.757548
Atp13a2	32.5429	18.1845	20.5798	16.3944	-0.456065	0.16144	0.480801
Dgkd	20.9397	19.6547	17.6367	17.9483	-0.189943	0.304348	0.649668
Nacc1	23.0483	31.9288	31.5808	34.7827	0.271327	0.269611	0.616221
4833439L19Rik	32.8793	36.2759	47.51	48.0883	0.467019	0.0135681	0.104207
Pnrc1	57.8752	61.6871	71.6028	58.0593	0.116939	0.584676	0.846731
Nrbp2	42.7785	24.3211	33.7651	34.5047	0.0251667	0.93499	0.980251
Lbp	29.7206	32.8482	19.5563	24.5645	-0.504056	0.0228373	0.148151
Emc10	35.3991	43.3222	52.955	47.1938	0.347131	0.110091	0.392184
Mia2	11.7987	11.1857	11.8281	11.5659	0.0255497	0.889625	0.967354
Adam28	1.52752	5.92	25.5064	25.4358	2.77378	0.00109996	0.0156248
Itgb5	29.2103	29.3957	45.4415	43.7635	0.606067	0.000900635	0.0133237
Gng12	29.4357	29.5812	23.2595	27.2733	-0.223914	0.263513	0.609663
C1galt1	15.9866	25.6258	22.5459	20.4128	0.0457081	0.872783	0.962033
Ipo7	9.50577	12.2191	12.2105	12.4995	0.185537	0.403857	0.732753
Chtop	31.3958	34.1497	41.4316	36.1282	0.242724	0.226277	0.56656
Rfk	48.4684	62.913	38.7546	46.8778	-0.379439	0.115813	0.403172
Rock2	7.85953	9.89704	10.0788	9.42368	0.13511	0.537704	0.819811
Msrb1	127.827	85.7548	121.749	79.7373	-0.0839503	0.789049	0.935656
Psmd3	22.2109	23.5148	29.2245	30.0238	0.373695	0.0429895	0.223695
Ykt6	37.6586	37.3043	50.9371	48.983	0.414612	0.0232427	0.150085
Tecr	53.8149	56.0154	66.6946	60.5704	0.212513	0.263633	0.609663
Hspd1	31.3718	55.9453	55.2728	52.4739	0.303053	0.332818	0.675917
Rbbp4	12.1857	14.6207	17.3885	15.0828	0.276418	0.202717	0.538269
Itgax	43.7727	23.3552	23.9214	17.0921	-0.710656	0.0425351	0.222295
Sri	24.242	29.0214	27.6981	25.2791	-0.00793258	0.969864	0.991594
Mbd3	55.9538	59.6251	77.6669	68.3047	0.336737	0.0875548	0.344928
Oxct1	32.4258	27.7781	44.4368	36.514	0.427334	0.0539634	0.257185
Rbbp7	30.0178	40.0802	51.2	57.4763	0.632337	0.00783846	0.0702446
Copb1	20.0801	23.3792	23.5197	25.6282	0.177311	0.384004	0.716726
Prr13	77.7461	87.2413	92.0614	72.4286	-0.00444355	0.984309	0.994865
Dhx15	13.7882	14.3493	16.3091	16.4436	0.219065	0.230712	0.572462
Cited2	34.1806	54.5133	71.5545	49.4459	0.447894	0.15854	0.476871
Nxf1	24.1058	18.7652	22.368	21.4043	0.0302166	0.892153	0.968411
Golgb1	10.7767	12.4502	7.95235	11.9495	-0.222975	0.411187	0.737651
Tmem259	28.407	24.9951	30.9321	26.5434	0.106168	0.612085	0.860788
Tmem43	30.1338	29.0272	38.3061	32.6815	0.262963	0.191169	0.522466
Lztr1	22.8707	21.5294	20.2298	19.3716	-0.164946	0.37535	0.708683
Mme	15.0857	9.60898	10.3831	9.62514	-0.303401	0.276175	0.621483
Tnfrsf1b	46.767	38.9919	23.5509	23.9063	-0.853526	3.43234e-05	0.000891347
Sorcs2	13.1354	16.7786	13.1359	14.862	-0.0956863	0.675007	0.890172
Pbx1	6.40407	8.74995	9.21007	12.8002	0.538276	0.0525484	0.253611
Nfib	7.08878	8.26842	9.41967	9.56126	0.305464	0.12557	0.421229
Atox1	170.317	180.427	346.038	261.736	0.793061	0.000603006	0.00960686
Zfp207	18.7771	17.5732	21.4888	19.3998	0.169804	0.379302	0.712481
Plek	49.3656	26.5832	23.0603	14.9973	-0.996703	0.00591579	0.0573661
B230219D22Rik	25.5919	28.053	26.491	29.7178	0.0672582	0.734039	0.914537
Aldh1a3	1.68461	47.5909	35.4526	22.7572	0.240344	0.890185	0.967713
Scaf11	11.537	12.2255	11.8715	13.8305	0.113137	0.574077	0.84111
Srp72	19.0884	20.294	22.7438	27.6655	0.356074	0.0913006	0.35308
Rps6ka3	14.0651	16.1044	14.8493	16.2387	0.0431304	0.830185	0.949802
Pip5k1c	26.2068	21.4545	20.1276	21.2955	-0.20222	0.339075	0.681291
Adam19	20.2201	24.6725	11.8947	13.5863	-0.81719	0.000198545	0.00388204
Mtfr1l	26.6041	23.2661	23.807	21.2396	-0.146637	0.472557	0.779034
Anp32a	38.493	49.1022	34.6969	36.9767	-0.289592	0.193122	0.525262
Lnpep	9.61827	9.12837	7.61914	9.59569	-0.122941	0.57349	0.84111
Ddi2	12.6173	14.8814	12.7277	12.7783	-0.108683	0.590203	0.84986
Cox6b1	159.258	167.569	222.836	171.731	0.2717	0.229046	0.570693
Smpdl3a	67.8665	49.6664	77.2463	53.6806	0.155858	0.584449	0.846731
Fam32a	22.392	24.6258	36.9711	31.9727	0.552104	0.00670717	0.0627548
Mal	36.7066	55.2829	51.7464	37.0877	-0.0505351	0.865692	0.959874
Eif3e	16.3767	16.6465	22.0227	20.8286	0.37584	0.0415366	0.218919
Mbd1	26.4549	14.7167	18.1872	17.7902	-0.194345	0.537165	0.819226
Tns4	0.941962	19.6355	45.824	32.735	1.93263	0.236789	0.580757
Snx3	77.2317	92.5612	98.5771	88.7982	0.141983	0.502665	0.799223
Uggt1	9.48917	10.2681	9.22212	10.2194	-0.0233277	0.904636	0.970871
Myo1d	18.1715	23.6854	14.4785	20.9557	-0.240456	0.387295	0.719176
Taok2	14.5517	13.4068	13.2857	12.8688	-0.0961373	0.609088	0.859094
Pygb	17.8703	29.5872	25.1925	31.6769	0.260782	0.393901	0.724809
Stk25	20.8043	22.5525	21.9798	21.2039	-0.00586268	0.975131	0.992717
Tff2	77.3765	487.907	36.5404	212.603	-1.18203	0.413345	0.738534
Cdc42bpb	15.3923	17.6675	16.0721	19.0945	0.0889981	0.678452	0.89166
Puf60	21.6776	23.6861	32.3804	28.9533	0.435036	0.0274086	0.167874
Ociad1	21.0162	22.1796	24.8959	23.35	0.159449	0.394888	0.725572
Tpr	10.7881	12.0009	11.5657	13.6018	0.143116	0.492108	0.791752
Manf	30.1277	37.0906	38.3149	37.0523	0.164884	0.437162	0.756007
Ssr4	42.7386	35.1223	46.0084	39.6014	0.137046	0.535544	0.81824
Atp6v0e	37.9862	34.7628	45.6436	36.5549	0.176267	0.421319	0.74526
Grk2	29.3273	29.0007	29.483	24.3314	-0.116183	0.576244	0.842294
Utrn	6.59356	9.24706	5.51101	7.6947	-0.262626	0.355104	0.694719
Elob	76.2514	87.5847	107.649	88.7086	0.2611	0.233136	0.576007
Brd7	30.8649	19.2302	25.5906	20.8792	-0.108168	0.713875	0.905635
Hk2	20.5289	14.3106	19.4598	31.1199	0.538007	0.0895369	0.349319
Npepps	14.8527	17.9683	18.522	18.2345	0.163188	0.431945	0.753017
Tmem63b	25.927	25.3902	23.9737	22.8683	-0.131615	0.474381	0.780168
Esyt2	11.894	14.0766	14.6882	14.1164	0.149245	0.463479	0.773111
Gltp	67.5402	53.9584	93.2548	72.9192	0.451935	0.064109	0.286301
Arrdc3	12.9839	15.8913	29.745	22.1329	0.845109	0.000758473	0.0115779
Ppp1r15b	21.4359	23.5265	23.3566	20.9448	-0.0214631	0.913435	0.972432
Baz2a	11.509	11.8765	10.9157	12.2957	-0.010815	0.955456	0.98696
Tnk2	13.8959	22.6937	26.8191	23.7293	0.465955	0.110612	0.39314
Fuca2	20.2144	18.0878	23.0019	20.2709	0.176151	0.384408	0.71692
Hdac7	20.7326	20.7124	14.9769	17.1149	-0.368994	0.0591554	0.27286
Pebp1	45.5847	77.0995	78.0979	81.1066	0.375658	0.207475	0.544611
Erbb2	16.2842	22.8734	28.6154	28.4277	0.542481	0.0273789	0.167753
Pde4b	12.0693	12.4783	8.04645	14.536	-0.120396	0.703515	0.902278
Kdm2a	7.81149	9.11558	8.49939	9.37605	0.0784915	0.703035	0.902035
Chmp2a	87.3851	91.6425	138.986	113.874	0.498106	0.0182688	0.127593
Atp5g2	59.2544	66.555	97.2878	75.9526	0.46143	0.0431951	0.224139
Ipo5	16.3403	19.1018	25.4497	22.4789	0.435255	0.0379088	0.207491
Api5	23.1813	27.5433	28.3205	30.5243	0.214052	0.301134	0.647255
Retreg3	30.6191	31.848	39.1344	37.6129	0.296969	0.107277	0.386114
Emb	20.0098	14.7503	20.3028	17.5425	0.122893	0.616845	0.863001
Zswim8	16.387	14.2256	12.3986	14.9121	-0.164547	0.449699	0.762833
Naaa	55.5136	26.2105	31.3726	21.4225	-0.630195	0.102597	0.377199
Chmp3	34.826	36.8693	43.2015	38.1583	0.182376	0.352559	0.693054
Endod1	11.8856	30.7639	30.8849	32.8058	0.578288	0.162511	0.482162
Mgat4b	38.6789	43.7085	56.0799	44.5027	0.287777	0.201122	0.53522
Farp1	23.4524	24.4171	18.4462	23.1272	-0.203482	0.348252	0.689225
Clip1	8.52032	9.23346	11.1343	11.3245	0.339045	0.0703327	0.302384
Psmc3	40.9812	44.425	56.2568	49.0232	0.301727	0.132927	0.435459
Cmtm4	12.247	19.5346	14.7178	16.9457	-0.00559968	0.984456	0.994893
Limd2	33.1585	36.639	32.9825	30.2175	-0.143353	0.463523	0.773111
Gm44250	30.7807	32.755	25.5627	27.3147	-0.264986	0.160186	0.478845
Anapc2	28.7409	34.3192	43.0227	38.0712	0.362684	0.0893713	0.348997
Irf2bp2	21.6698	22.1944	28.1448	25.8562	0.299909	0.111	0.394018
Psmb6	58.1167	59.2451	82.5936	65.7281	0.33775	0.119462	0.409668
Rab11a	31.3541	40.4314	51.6924	42.2118	0.387295	0.109604	0.391446
Ppp3r1	35.1224	31.3668	50.2269	37.8315	0.405438	0.0866782	0.343113
Cdipt	44.3664	48.2649	52.4472	45.615	0.0821105	0.683707	0.89419
Ccnl2	27.2668	20.4085	23.1836	23.0916	-0.0427846	0.854018	0.956021
Hsd17b4	36.3764	39.3596	34.6361	33.9633	-0.142872	0.445815	0.760438
Flot2	47.891	42.6867	45.5432	44.2857	-0.0118488	0.951032	0.985475
Ly6d	20.0744	103.21	300.968	252.608	2.16665	0.0380242	0.207986
Nek7	14.174	16.1344	16.8458	19.8295	0.274959	0.194316	0.526802
Fcgr3	110.331	62.9202	64.3396	47.037	-0.637253	0.0545021	0.258943
Ankrd40	31.7253	30.7473	28.2674	24.5335	-0.24263	0.220242	0.55937
Cmpk1	31.3369	33.661	45.0957	34.2731	0.28812	0.212186	0.550855
Maea	41.5458	42.9795	55.4724	47.8554	0.289735	0.14585	0.458801
Tnfrsf12a	42.629	65.8116	85.3504	60.5943	0.428295	0.161678	0.481247
Glmp	18.4542	19.6584	21.0155	18.9795	0.0694833	0.719179	0.907549
Apobec3	13.7235	13.2977	11.2501	13.575	-0.122265	0.556042	0.831357
Trpc4ap	14.1684	14.5356	13.154	14.0628	-0.0767854	0.680087	0.892094
Rnf187	59.9093	63.2645	67.4359	60.8384	0.0584761	0.761521	0.926716
Edf1	83.5498	96.7611	103.369	87.8942	0.084937	0.692052	0.896722
Hmox1	76.5214	61.2598	75.8093	67.7734	0.059695	0.78797	0.935293
2021-09-07	10.1087	10.7243	10.8999	10.3367	0.0276078	0.882741	0.965723
Napa	31.5718	30.0179	35.6634	32.4225	0.144729	0.44915	0.762414
Cdk16	25.4388	26.0242	29.9325	30.6901	0.236288	0.196462	0.529508
Sec16a	12.3745	14.6161	11.5693	14.4264	-0.0543192	0.812615	0.943221
Cyfip1	9.04306	9.99366	10.9784	10.9511	0.203961	0.283157	0.628173
Gng5	36.3787	44.6384	49.534	46.134	0.239607	0.26265	0.60934
Hbb-bs	130.662	248.336	89.9255	150.598	-0.656164	0.0856587	0.340302
Fnbp1l	10.1826	10.9084	8.6684	9.47107	-0.217575	0.257317	0.603741
Kank2	28.1652	22.0921	22.1697	20.9336	-0.221346	0.319263	0.663218
R3hdm4	16.6718	22.5356	25.5176	22.5743	0.294428	0.22407	0.564077
Uqcrh	88.9917	90.5839	119.307	96.7201	0.266604	0.209634	0.547025
Ccdc47	19.0897	18.2991	18.8885	19.8121	0.0497999	0.788231	0.935293
Rpl21-ps15	227.124	240.886	293.204	249.92	0.214679	0.290774	0.636154
St13	9.96011	13.7557	11.653	11.5772	-0.0300839	0.900919	0.969998
Fam20b	10.8383	13.901	14.6382	16.1735	0.31645	0.163117	0.482874
Cyc1	53.0778	49.6275	71.1951	52.951	0.273586	0.247042	0.590787
Eif3i	26.475	28.6767	40.429	36.5304	0.480589	0.0137185	0.104868
Abr	15.0801	12.8826	10.2631	11.5724	-0.3567	0.0889387	0.348118
Prkcsh	24.4221	28.9958	30.4609	29.6683	0.170557	0.403092	0.732644
Tmem106b	18.8361	18.4098	15.1494	17.4792	-0.190921	0.334928	0.678348
Kdelr1	53.8024	65.4472	74.0944	65.8135	0.230305	0.288559	0.633787
Prkab1	32.0602	34.3051	36.9992	55.9907	0.486594	0.0698645	0.301219
Atp11b	9.97395	11.2351	16.1576	15.8814	0.594985	0.00209466	0.025706
Ubxn1	92.5743	105.109	144.998	113.026	0.384195	0.09491	0.361291
Yipf3	40.399	48.8094	45.9238	44.1928	0.01443	0.944818	0.983673
Trp53inp1	26.2719	20.0032	12.651	15.5443	-0.714633	0.00383106	0.0409885
Acer2	21.7022	16.9148	13.0343	15.9523	-0.4137	0.0862796	0.3421
Snx4	31.7315	31.1748	29.2478	29.1237	-0.107918	0.554091	0.830313
Ldlr	11.1977	11.4073	15.5296	12.4343	0.306902	0.154591	0.471439
Herc2	7.13024	9.3176	5.60401	7.53792	-0.323874	0.214656	0.553946
Gda	27.4323	20.3049	17.5735	13.3337	-0.627023	0.0181662	0.127088
Ahcyl1	17.9955	19.978	15.7894	18.2323	-0.158636	0.439094	0.756663
Msl1	22.0097	23.4707	23.1828	20.1618	-0.0694564	0.72815	0.911465
Map1lc3a	97.8579	94.5328	125.375	93.3679	0.185228	0.429655	0.751526
Myo5b	12.2248	12.4414	11.1638	13.6884	0.0108231	0.959117	0.988046
Pigt	22.7942	29.6427	36.9906	36.3942	0.48464	0.0316755	0.184606
Ppp2cb	64.9976	70.8753	107.266	88.0585	0.52352	0.0143501	0.107905
Trim25	21.7023	22.5026	20.4988	18.9357	-0.164789	0.381685	0.714717
Rab18	49.5985	49.8459	60.5326	54.6023	0.211357	0.267625	0.614777
Gm4366	76.9799	111.268	60.9672	106.455	-0.169275	0.617003	0.863001
Zadh2	42.142	32.1268	37.9844	33.6127	-0.0526516	0.822606	0.946913
Chka	10.2744	8.04657	10.0152	12.1238	0.273297	0.251183	0.596777
Mtmr3	17.4693	15.3277	14.854	15.9146	-0.0919754	0.643448	0.875204
Amotl1	7.3396	9.85757	14.1343	17.0045	0.856264	0.000568798	0.00914877
Man1a2	11.4906	12.983	17.8136	18.616	0.573722	0.00328683	0.0367354
Sema3f	17.4451	19.3883	27.2592	29.3774	0.620571	0.00147251	0.0195744
Srsf2	40.8126	33.3171	46.5316	43.2882	0.277188	0.194542	0.527233
Psmc1	53.8635	57.4813	73.2129	65.2371	0.314251	0.108343	0.388651
Gstp1	128.401	151.696	190.345	166.519	0.349271	0.101641	0.375138
Mgrn1	26.0112	25.051	20.8316	22.297	-0.243566	0.193242	0.525416
Baz1b	8.33744	9.08777	8.47768	9.21618	0.0219726	0.909599	0.971876
Dbi	86.1387	70.5135	103.649	80.1743	0.230912	0.340795	0.682851
Stag2	14.0215	14.8548	13.7824	15.3602	0.0131771	0.945845	0.983818
Yap1	10.763	13.1299	14.2349	13.7642	0.228591	0.277503	0.622552
Rnpepl1	12.2279	13.1627	13.0994	12.1607	-0.00751851	0.968598	0.991227
Dad1	27.124	29.993	35.6684	30.0189	0.201592	0.337237	0.680313
Capn1	30.814	34.3566	46.9484	39.0283	0.399607	0.061364	0.278604
Lrpap1	38.4772	29.0623	23.248	25.6452	-0.465914	0.0474262	0.238224
Shroom3	8.61259	10.8212	8.99176	7.4659	-0.239971	0.305477	0.651034
Plcb3	23.2053	28.3477	28.827	33.9257	0.283433	0.206724	0.543573
Ago2	7.13151	9.14649	8.23355	9.56218	0.128401	0.581545	0.845407
Dnajb11	37.3507	36.7886	38.2178	35.7715	-0.00290168	0.987555	0.995946
Ifngr1	43.4597	40.5651	38.1247	46.3067	0.00702922	0.973502	0.992511
Itpr1	6.64217	8.28293	4.39746	6.48865	-0.455364	0.0992759	0.370595
Slc31a1	30.347	27.4517	24.5215	29.4974	-0.0974825	0.646556	0.876766
Gmfb	17.7021	17.3825	17.5813	17.1904	-0.0129025	0.943778	0.983189
Arhgap35	12.4105	13.8066	11.1399	14.7263	-0.0195232	0.933842	0.979956
Msrb3	38.7817	23.2241	29.3175	27.624	-0.122688	0.678052	0.891527
Dlst	12.829	11.6922	13.0596	12.4959	0.0597161	0.75417	0.922827
Ypel3	65.8172	62.029	71.9089	58.9063	0.0331789	0.875684	0.962489
Ppp2r5c	13.7979	13.8884	15.1362	14.8202	0.113681	0.53373	0.817107
Fads1	25.6257	27.3561	43.391	43.0662	0.706383	0.000144625	0.00300648
Ppib	31.9797	37.4812	36.4074	38.1406	0.101796	0.615034	0.862044
Slc44a1	13.3566	16.5289	20.3145	18.5701	0.379532	0.081236	0.329421
Fcgr2b	37.2175	16.9504	15.8732	12.5845	-0.928452	0.0145834	0.109317
Rab21	22.7286	23.8553	25.0808	22.6181	0.0340672	0.859593	0.957258
Ralgapa2	7.12798	6.54828	5.24155	6.32152	-0.242077	0.252489	0.597938
Trir	109.347	117.197	172.005	131.834	0.423457	0.0644005	0.286763
Eif3k	36.2917	40.6522	56.2468	43.7148	0.377463	0.0998457	0.371729
Rab6a	26.4183	32.131	34.9953	33.9172	0.234907	0.262872	0.60934
H2-Q7	60.7397	32.5361	7.17537	9.47602	-2.48573	5.09701e-13	6.1962e-11
Mgat1	26.3234	24.1155	27.0316	23.0308	-0.0107205	0.958535	0.987827
Setd5	5.96623	6.93018	5.74947	7.14859	5.62047e-05	0.999802	0.999886
Ly6c2	60.7606	50.3013	33.5246	26.6282	-0.884544	0.000169565	0.00343968
Ralgapb	9.07546	9.73626	8.08941	9.38468	-0.106488	0.598535	0.853875
Cdc42ep4	31.0297	29.3545	35.6255	34.2819	0.211347	0.256135	0.601557
H2-DMb1	119.115	77.7702	65.3187	55.5435	-0.703805	0.0117006	0.0936046
Cyb5a	49.9212	42.7617	68.6863	61.3377	0.488587	0.0189972	0.130869
Otud7b	13.1025	13.7599	12.6095	11.7829	-0.139218	0.459355	0.769881
Rab3d	20.1284	25.7393	32.6179	34.5334	0.549674	0.0137093	0.104868
Tbc1d8	18.6441	16.5155	22.4768	33.611	0.67386	0.0121899	0.0962341
Lgals9	63.2354	63.576	46.3658	45.5983	-0.463549	0.0112578	0.0906243
Ppp6r3	11.4687	12.6071	12.5411	13.6332	0.120448	0.536378	0.818515
Spg21	35.1154	30.2208	35.9766	31.2265	0.0407921	0.847288	0.954286
Rer1	56.1081	58.7488	78.7376	67.3744	0.347183	0.0855385	0.340191
Slc4a2	11.9149	14.2364	15.0882	15.334	0.218046	0.28852	0.633785
Zfp664	14.4637	15.2681	15.3634	14.935	0.0271673	0.883596	0.965827
Cd2ap	5.52245	7.31861	7.49927	9.36674	0.393131	0.118065	0.407039
Irf1	44.6685	31.2586	22.1393	19.5843	-0.863569	0.000791708	0.0119547
Nus1	22.7555	22.6866	25.6596	25.7701	0.178577	0.327658	0.671323
Sympk	9.40385	11.577	11.7081	11.8742	0.168419	0.42769	0.750118
Cox7c	89.7803	94.7692	135.978	96.4648	0.332825	0.180491	0.508553
Sema3c	15.5381	19.3721	15.0456	15.2463	-0.204906	0.341772	0.683707
Aox3	17.6606	16.8863	13.1368	18.911	-0.108307	0.669608	0.888714
Rnf149	50.4406	38.4738	36.6563	39.9323	-0.215085	0.352945	0.693082
Retreg2	37.7884	38.5227	43.8417	36.2174	0.0691526	0.740119	0.916801
Arih1	13.8625	16.2005	14.9896	15.568	0.0233766	0.907674	0.971266
Abhd12	54.2752	32.4758	46.0939	34.5177	-0.105681	0.738474	0.916621
Col4a3bp	14.1366	13.9926	13.9444	14.8276	0.0326061	0.86062	0.957326
C1qb	126.265	98.7403	120.133	86.3474	-0.123808	0.642196	0.8744
Fam102a	11.7444	17.5954	17.4136	30.8225	0.717062	0.0390845	0.211442
Slmap	12.7912	14.7863	14.127	16.3508	0.144117	0.496253	0.794686
Leprot	65.8935	56.5583	65.3639	59.0692	0.0233156	0.910119	0.971876
Naa50	20.7375	20.8246	29.1433	30.6317	0.524265	0.00451525	0.0466428
Plcg1	15.8024	13.7043	14.7158	15.3635	0.027887	0.888653	0.966862
Nedd9	17.5047	22.2323	14.7718	17.9113	-0.282107	0.235535	0.578888
Rbm5	8.39389	7.29455	7.10172	7.44345	-0.109012	0.583998	0.846563
Clmn	7.54841	10.8563	7.43374	11.4775	0.0389996	0.899965	0.969797
Gdi1	29.0011	26.9305	26.7784	25.7353	-0.0908789	0.629419	0.868921
Smad3	13.7847	24.3156	20.2853	25.1557	0.253931	0.429343	0.751304
Hpcal1	65.2834	71.8518	79.0006	57.804	-0.00355113	0.988338	0.996
Lpgat1	15.7698	17.466	11.7456	15.7409	-0.274089	0.250277	0.595604
Acaca	7.00354	6.59629	6.63263	7.04998	0.00882782	0.962649	0.989006
Cebpg	22.063	19.4906	22.3643	19.0294	-0.00543911	0.979461	0.993917
Zfand5	16.6273	15.1274	24.6529	19.4053	0.47254	0.0353812	0.19805
Prss8	60.4963	65.3852	68.8468	55.8152	-0.0141161	0.94792	0.984483
Cct6a	23.4498	30.2643	39.8443	35.2377	0.482919	0.0367385	0.203316
Ero1l	10.5275	14.0495	31.4854	33.4839	1.40204	2.0861e-09	1.43428e-07
Esam	50.3465	42.4225	35.1352	33.378	-0.437104	0.0337122	0.192694
Bcl9l	12.141	13.6571	13.6499	18.7611	0.329118	0.181694	0.509971
Hibadh	9.32398	14.4284	11.092	10.1886	-0.158768	0.564939	0.835596
Scaf1	19.0948	20.2825	19.0725	19.627	-0.025125	0.892738	0.968411
Esyt1	19.6199	17.2658	13.3011	13.2887	-0.472064	0.0157602	0.115273
Dync1li2	18.8033	19.6778	19.5622	18.755	-0.00621448	0.973322	0.992511
Dhcr24	20.3519	26.7925	33.2679	35.1175	0.536323	0.019905	0.134943
Ppm1a	8.86345	8.49194	9.63631	9.21994	0.119716	0.519207	0.808599
Fam174b	40.7246	36.3449	32.0106	32.5975	-0.254322	0.188012	0.518169
Mindy1	15.2579	17.4396	21.2381	17.8794	0.258496	0.228734	0.570255
Fbxw11	25.2645	25.9055	29.5119	26.4266	0.128515	0.504896	0.800335
Dync1i2	13.1509	12.9647	15.5631	14.3968	0.198137	0.291251	0.636532
Plin3	26.8202	29.067	34.8435	31.781	0.253432	0.192068	0.523414
Kdm5c	13.8318	16.715	16.8485	17.6062	0.173478	0.406937	0.734906
Egln1	27.2971	26.5334	38.918	36.9253	0.494643	0.00769678	0.0693454
Gtf3c1	8.55632	10.3619	8.90644	10.4848	0.0354504	0.873801	0.962033
Amotl2	21.3432	23.3074	13.8117	14.0035	-0.682893	0.00031485	0.00567948
Acvrl1	30.3754	31.3371	19.6612	26.0021	-0.434554	0.0596256	0.274199
Supt6	15.4079	17.2692	15.9613	16.2399	-0.0213023	0.912197	0.97209
Tbc1d9b	18.2436	19.5864	17.3281	16.2902	-0.170362	0.369633	0.705343
Tmem234	26.1309	25.5244	29.1244	27.3858	0.129627	0.486418	0.788562
Ptov1	25.563	25.5189	31.3811	27.1417	0.196189	0.323244	0.667907
Nrd1	17.0217	16.2093	15.2154	15.9539	-0.0923423	0.620598	0.864111
Lad1	4.54714	22.5727	61.223	49.2761	2.02647	0.0490788	0.242899
Abi1	26.9117	26.6747	31.5028	29.083	0.177124	0.346086	0.687501
Eng	30.2002	38.1711	19.0378	24.048	-0.666327	0.00642226	0.0608013
Ei24	20.8198	22.6904	25.9034	24.9566	0.225064	0.235736	0.578935
Tfrc	21.4398	16.6815	21.2424	15.0165	-0.0721102	0.790314	0.936189
Sorbs3	31.1934	28.7947	30.3287	36.3852	0.153391	0.465772	0.774646
Tgfb1	21.6344	21.0716	27.0391	21.3977	0.181692	0.407011	0.734906
Sema7a	36.88	41.1456	30.3671	29.2075	-0.389367	0.0443001	0.22755
Abhd4	26.0194	33.3867	40.2163	40.4282	0.4407	0.047646	0.238671
Adss	15.1123	21.8228	32.7431	32.0767	0.811098	0.00140928	0.0189603
Cystm1	38.3079	47.8675	37.8771	35.5939	-0.230295	0.291515	0.636695
Snrnp200	12.5898	15.1731	13.4599	17.1964	0.142864	0.548499	0.826229
Arhgef7	7.19797	7.71915	6.89722	7.11786	-0.0900764	0.631225	0.869385
Cdc42se2	35.817	33.5683	28.045	26.882	-0.337039	0.0727397	0.307796
Sec14l4	40.6558	31.7119	26.2593	32.3608	-0.303782	0.210617	0.548464
Kcnc3	28.3197	21.2158	12.5232	13.4992	-0.928533	8.41611e-05	0.00188252
Ensa	22.4125	20.0264	22.9341	20.1264	0.0211023	0.917741	0.973754
Sh3pxd2b	10.1734	11.638	11.4142	13.7288	0.204932	0.34603	0.68747
Nectin1	9.90971	10.5948	35.1582	26.7843	1.59488	5.61185e-12	5.99646e-10
Arhgap1	23.9756	27.6656	27.2616	27.2821	0.0787204	0.691519	0.896586
Lsm14a	15.5064	18.1214	20.8903	19.5143	0.26468	0.194203	0.526665
Fzd1	18.7934	17.3114	41.7275	32.1757	1.03355	6.41518e-06	0.000204992
Nfix	15.7022	15.9221	13.7099	16.2427	-0.0783738	0.700664	0.900474
2021-03-08	11.4364	14.0217	10.2345	10.8961	-0.268979	0.208863	0.54629
Cnn3	20.4254	23.8024	64.2609	43.3937	1.28323	1.97608e-06	7.3997e-05
Esrp2	23.4956	26.0165	26.5628	28.2278	0.146018	0.451451	0.764181
Ndufb11	106.943	112.998	160.56	120.156	0.351949	0.133755	0.437062
Dlc1	9.63495	9.37693	5.55822	5.84803	-0.737048	7.45734e-05	0.0017021
Ubl5	27.9724	30.8004	38.0665	33.8968	0.291992	0.144147	0.456279
Gls	7.39347	7.48263	7.66284	7.48142	0.0257596	0.888375	0.966811
Gbp2	97.6716	57.5926	10.7176	10.3099	-2.88423	1.84268e-21	5.23947e-19
Hsbp1	58.1269	57.5948	69.3478	58.1294	0.139591	0.496751	0.79506
Prrg3	16.2113	19.6182	12.6367	25.513	0.0904466	0.798856	0.939273
Gstm1	49.045	63.7117	95.6483	100.747	0.800234	0.000422994	0.00727065
Abcf1	21.1534	24.3419	30.4632	26.6342	0.327546	0.117805	0.406802
Dynlt3	37.5474	36.7649	53.5072	48.6326	0.458903	0.016062	0.116648
Epb41	6.92017	7.85505	6.20005	7.16056	-0.145322	0.486692	0.788636
Acaa2	63.7485	68.7773	92.5165	73.7458	0.32711	0.137495	0.44452
Tecpr1	8.28283	11.56	6.67565	8.26462	-0.409605	0.118869	0.408385
Csf1r	36.5618	24.2193	16.8977	14.0309	-0.974498	0.000467867	0.00787255
Supt5	18.4361	19.4329	18.8056	21.4479	0.0880349	0.656861	0.881831
Wwc2	7.96896	8.71681	7.2235	8.64458	-0.0725824	0.73079	0.912726
Cd200	40.3603	36.5738	34.6401	23.3299	-0.408256	0.123844	0.417441
Irak1	25.2142	23.3176	23.2109	23.7421	-0.0476178	0.800441	0.940133
Smim14	6.36185	6.69882	8.0417	7.13012	0.2161	0.270563	0.617162
Tnrc6a	8.8779	8.53229	7.21036	10.8422	0.0522974	0.844183	0.953542
Fbxw8	18.8967	21.325	20.0843	20.8547	0.0253565	0.896766	0.969086
Pomp	18.2049	20.4863	24.8075	22.8911	0.301789	0.12825	0.426589
Rps6ka4	30.5822	33.1188	39.8069	41.1004	0.344838	0.0679899	0.296876
Rnf114	36.9393	36.1802	31.8221	28.2829	-0.282745	0.14542	0.458004
Myo9b	16.7225	14.8828	13.4123	14.8657	-0.160364	0.424909	0.748061
Erp29	11.4973	10.7242	15.0048	12.6265	0.314429	0.129831	0.429529
Park7	33.2613	40.5634	55.7769	52.3383	0.550151	0.00969343	0.0813085
Tra2a	15.4315	17.2593	17.3256	14.3175	-0.0471028	0.827255	0.948839
Heg1	9.66484	11.2657	5.45272	8.35043	-0.600688	0.0308107	0.181044
Tmem127	21.731	24.5579	23.7707	22.6574	0.00418895	0.982979	0.994596
Chtf8	28.7464	37.9185	41.5342	38.832	0.269403	0.245682	0.5893
Ehd1	33.0991	31.2815	28.9817	26.8774	-0.204766	0.281769	0.626917
Bptf	7.62467	9.15759	5.99652	8.68649	-0.192904	0.470462	0.777675
Dmkn	36.0706	40.294	96.4894	32.8863	0.760556	0.0900741	0.350437
Paip2	40.206	40.3525	42.2389	37.1156	-0.0217276	0.911704	0.97207
Ccny	28.8891	23.1283	29.906	29.9776	0.203398	0.346559	0.688114
Brk1	99.2249	104.498	110.861	92.1835	-0.00485969	0.98144	0.994465
Pim3	40.5603	34.7237	55.1335	55.4411	0.554819	0.00574202	0.0561025
Hcfc1	12.1176	13.79	12.5309	14.811	0.0776062	0.716351	0.906434
Grk3	16.8571	14.9136	8.26823	10.7065	-0.743533	0.00137636	0.018561
Rnf213	9.80162	8.65775	2.64494	4.8064	-1.30875	4.74262e-05	0.00117913
Vps4b	11.5849	11.26	13.4632	13.8773	0.259207	0.160095	0.478703
Ankrd17	2.73209	3.35525	2.6104	3.77898	0.0697294	0.796273	0.938044
Hacd3	41.4462	41.6952	41.8571	39.0186	-0.0398672	0.831357	0.949802
Birc6	3.74221	4.32655	2.89851	4.36898	-0.150978	0.580701	0.844729
Stk24	18.6125	19.1443	24.236	21.3705	0.272468	0.164298	0.484569
Wwtr1	21.3073	24.9192	20.9767	25.3604	0.00329694	0.988159	0.995996
Pkp4	13.0601	18.2435	20.2682	26.5053	0.579104	0.0329914	0.189802
Ep300	7.5689	8.47262	6.32361	8.58665	-0.105594	0.664093	0.885278
Mgea5	19.9263	21.9614	21.3921	25.0325	0.148251	0.47479	0.780404
Tnfrsf21	19.3469	28.5244	23.5827	36.2931	0.322608	0.305017	0.650523
Syk	19.7554	12.0868	7.98821	7.29522	-1.05878	0.000290091	0.00533615
Man1b1	19.6143	23.0996	19.0992	19.8143	-0.134611	0.508857	0.801868
Eif6	31.3639	35.1111	54.5122	43.9917	0.56724	0.0103641	0.0851557
Flot1	43.5439	35.1545	41.9778	32.675	-0.0759748	0.755689	0.923743
Eps8	4.81996	10.4005	9.42112	10.9183	0.417974	0.258447	0.604993
Mroh1	8.53908	5.94719	6.34953	6.10002	-0.218353	0.389011	0.721343
Sh3pxd2a	7.52872	9.92253	12.0831	12.8543	0.51469	0.0262045	0.162702
Nfat5	5.30447	6.69366	4.7871	7.13653	-0.00912418	0.974107	0.992511
Cpe	4.07852	24.6808	85.5101	58.928	2.32819	0.041511	0.218919
Ccnd2	9.05246	11.296	14.1389	12.5712	0.392234	0.0789652	0.32361
Tead1	7.57422	8.61008	6.29738	9.97294	0.00757157	0.97882	0.99367
Cdkn1b	22.6529	22.5939	28.8843	23.1355	0.201247	0.35186	0.692411
Ldb1	30.95	28.5445	33.5555	30.5041	0.10676	0.584572	0.846731
Strap	27.9352	34.9389	41.6873	38.4992	0.350651	0.110852	0.393827
Fkbp9	28.1204	40.3668	29.3424	34.0355	-0.112092	0.667871	0.887703
Fkbp5	13.1136	6.78375	14.102	13.4523	0.47001	0.161976	0.481694
Psma2	28.5678	25.3835	36.5229	30.3914	0.31079	0.148937	0.464017
Copz1	28.4451	30.1295	33.6395	28.1348	0.0766717	0.712588	0.905285
Stk38	10.5547	8.90393	9.48166	9.26978	-0.0532213	0.794712	0.937691
Cant1	23.0591	26.8383	25.7297	25.2132	0.0297361	0.882228	0.965444
Tomm20	20.0652	18.6621	27.6799	24.0999	0.419134	0.037345	0.205545
Camk2d	4.58436	4.57424	5.40125	5.07939	0.194531	0.2965	0.641818
Msln	35.0089	90.2379	33.2198	42.9693	-0.717308	0.0904915	0.35149
Dnajc10	17.5172	23.4226	19.9269	26.909	0.193909	0.470631	0.777709
Usp34	5.45616	6.6199	4.52322	7.13912	-0.0504013	0.862246	0.95795
Gusb	27.0899	24.3049	23.4178	21.8635	-0.182584	0.351536	0.69218
Naxd	20.6641	21.2926	26.4672	25.3548	0.304615	0.100575	0.373594
Carhsp1	34.6273	39.2495	37.8592	42.0833	0.113694	0.575323	0.841678
Ppm1g	19.446	22.0834	25.6913	23.2537	0.23687	0.241973	0.586346
Tex261	25.5859	29.4315	26.5749	25.3337	-0.0840771	0.673858	0.889849
C1qa	123.559	112.306	100.076	84.5409	-0.353331	0.0918499	0.354143
Rmnd5a	15.9971	17.8103	14.8222	15.748	-0.145339	0.456447	0.768039
Wdfy3	7.32575	7.76025	5.44849	7.93562	-0.172731	0.503283	0.799696
Jun	36.1056	34.5598	36.6367	30.1601	-0.0811798	0.700201	0.900328
Gga1	26.2981	27.8166	33.0155	29.5972	0.210361	0.280665	0.625744
Snrk	20.4572	18.4661	17.2096	19.7077	-0.0762222	0.708957	0.904216
Lman1	15.8684	18.9203	14.7063	18.4803	-0.0681685	0.770088	0.929553
Ergic1	13.3335	16.5199	19.4117	18.69	0.351717	0.102058	0.376121
AU021092	55.4953	84.1524	76.7903	103.117	0.365211	0.215285	0.554918
Cpne3	13.5235	16.6829	14.1192	16.7983	0.0333779	0.884175	0.965827
Pafah1b2	11.6146	13.63	14.3221	13.2988	0.129596	0.528668	0.813216
Ssrp1	23.1498	27.7623	35.1576	31.3138	0.384518	0.0732552	0.308931
Aars	10.9756	10.8379	13.3187	12.1519	0.223628	0.239658	0.583384
Psme4	11.8581	13.051	12.4748	14.7664	0.129014	0.538354	0.820152
Kras	18.0355	20.6348	21.3788	21.5762	0.151431	0.442621	0.758314
Cpeb4	24.6863	16.8033	11.9782	14.9793	-0.621873	0.0245578	0.1557
Zfp36l1	29.1727	42.3876	33.9818	39.2345	0.0327502	0.901245	0.969998
Mef2d	19.7644	17.7584	17.2441	18.0344	-0.0888488	0.646839	0.876766
Mlc1	50.9366	40.2089	36.9674	26.6552	-0.518493	0.0502344	0.246269
Rnf13	12.3209	9.36286	11.4386	10.5162	0.018154	0.937876	0.981166
Top1	9.11682	11.1633	10.5455	10.6787	0.0654264	0.757463	0.924749
Cul1	24.7443	27.1788	27.2027	28.1957	0.0933458	0.625895	0.867106
Ago1	13.1163	15.1347	11.2109	13.6037	-0.18724	0.396925	0.727329
Ash1l	6.47673	8.31267	6.05667	8.16802	-0.0563388	0.829089	0.949802
Pdxdc1	11.1619	14.4624	12.2284	16.428	0.161151	0.538359	0.820152
Llgl2	20.9131	22.3383	24.9905	21.0991	0.0916203	0.657984	0.881986
Uqcrc2	34.778	40.8939	48.3471	45.7589	0.314326	0.124423	0.418638
Ap2a2	17.0207	17.0127	20.9481	21.7618	0.327621	0.0760355	0.315501
Nfic	16.3159	17.7708	13.2842	17.5474	-0.144869	0.535841	0.818515
Icmt	19.5037	20.6755	21.337	20.1856	0.0473728	0.801829	0.940498
Fryl	5.98659	8.50136	5.7623	7.90735	-0.0840789	0.767459	0.929437
Nf2	13.3188	14.6616	17.1044	18.3842	0.342799	0.0782754	0.321629
Mapk14	23.6949	23.2315	26.3997	25.5202	0.145915	0.429669	0.751526
Suds3	8.55203	9.77126	11.0356	8.7103	0.10775	0.637913	0.872452
Pglyrp1	39.8723	69.0592	37.3314	86.9185	0.189675	0.660592	0.883288
Sema4a	21.2722	23.0582	16.6149	18.2227	-0.34774	0.0749662	0.312766
Mfsd1	38.415	33.1906	35.1547	35.3541	-0.0220969	0.911834	0.97207
Zc3h7b	9.9234	11.5379	9.83984	11.4851	-0.0093479	0.965321	0.989995
Eml2	26.9886	33.966	32.8458	27.7636	-0.00839342	0.971203	0.992018
Psma6	73.4314	77.9079	107.413	92.5464	0.401846	0.0471031	0.237726
Ythdf3	19.1739	20.1384	19.9585	21.0861	0.0621444	0.740916	0.917052
Resf1	15.8577	10.6088	8.81436	9.47911	-0.532616	0.045651	0.232312
Sec23b	11.3273	13.8141	16.1459	27.7489	0.803855	0.0103806	0.0851713
Tab2	16.5823	18.5978	16.2691	18.504	-0.0169179	0.934227	0.980005
Calcoco1	16.8104	17.3034	22.9421	18.3251	0.274613	0.206886	0.543914
Yipf6	15.425	18.0716	12.1299	13.9769	-0.35974	0.0932734	0.35756
Gm6472	134.208	147.552	211.802	170.65	0.440703	0.0450895	0.230476
Cdk4	23.1461	29.0235	44.6479	36.3311	0.634099	0.0077442	0.0696331
Klf5	10.1746	19.3498	26.3896	27.0572	0.855821	0.00978271	0.0818119
Brd4	10.7433	12.1158	11.9659	12.386	0.0911161	0.641431	0.874139
Snx17	30.8438	32.9688	40.1204	35.2651	0.240361	0.228032	0.569181
Arrdc1	41.5574	39.3615	49.1754	41.2799	0.160794	0.438158	0.756311
Col5a2	12.4429	13.4532	8.70264	9.5977	-0.500952	0.0105526	0.0862095
Top2b	6.9683	7.11087	7.3215	7.92813	0.115182	0.542349	0.822719
Eef1d	11.8777	15.625	20.8259	17.8417	0.491282	0.041004	0.217366
Fcer1g	198.129	108.313	112.591	71.6413	-0.733914	0.0435084	0.225068
Cbx5	10.6603	13.673	10.4257	12.4056	-0.0921193	0.698247	0.899919
Twsg1	17.0477	22.4119	19.4448	23.746	0.130121	0.598636	0.853875
Stx12	33.1833	32.7356	34.853	33.3389	0.0489279	0.791867	0.936452
Nap1l4	26.6036	31.0064	42.5896	38.5908	0.494608	0.0169683	0.121442
Nfkbia	85.9792	60.6534	58.7111	60.5541	-0.297795	0.23399	0.577003
Pfdn5	72.9787	67.0289	90.6314	77.1501	0.261184	0.207469	0.544611
Slc22a23	15.4822	19.3723	14.5437	16.7955	-0.15358	0.500309	0.797377
Syncrip	7.08555	8.05424	9.58782	10.0257	0.373323	0.0588696	0.27214
Usp4	11.1107	12.0103	13.873	12.4199	0.185365	0.348153	0.689225
Mycbp2	5.76132	6.05105	4.21293	5.98367	-0.212248	0.398169	0.72822
Gsk3b	9.68801	10.2909	10.7743	12.6295	0.228182	0.264633	0.610741
2510039O18Rik	34.2632	35.637	45.6222	40.8209	0.3064	0.115186	0.401737
Lims1	20.9755	22.4917	21.7259	21.5618	-0.00606527	0.97423	0.992511
Mib1	9.36482	10.0174	10.2246	11.4354	0.160214	0.415428	0.739736
Ube2q1	17.6638	16.2333	17.9768	16.8374	0.038629	0.841098	0.952984
Ndufa4	66.4788	64.0754	101.95	77.6302	0.46002	0.0455225	0.231842
Mtch2	12.747	10.7503	14.9325	11.9123	0.19231	0.407244	0.735011
Strn4	12.4539	11.4998	14.8337	14.9305	0.313452	0.0968926	0.365932
Adam17	17.1485	14.3934	12.8129	15.0196	-0.180336	0.412757	0.738455
Slc26a2	6.64256	12.2035	6.98278	7.8185	-0.348789	0.283859	0.629006
Rela	39.7582	39.2229	40.66	36.4141	-0.0352427	0.855394	0.956035
Uqcrq	53.7108	47.9033	78.4303	53.3514	0.375143	0.15333	0.469837
Bmf	23.1544	21.6426	18.77	16.7468	-0.334824	0.0895183	0.349319
Phlda1	40.0778	46.68	68.1187	37.5831	0.284859	0.37916	0.712374
Matn4	27.1324	22.9614	16.9006	14.1954	-0.687765	0.00191316	0.0238837
Arl6ip5	68.1669	76.9685	75.5402	72.0555	0.0240987	0.902532	0.970315
Comt	43.0055	37.3069	49.725	37.7558	0.123471	0.60578	0.857211
Pla2g15	48.0653	30.3192	40.483	22.1035	-0.324569	0.374063	0.707872
Tmem248	27.4903	23.4486	26.8015	26.1307	0.0555673	0.783998	0.933793
Nebl	7.57331	7.20724	6.94937	5.94008	-0.197453	0.331817	0.674786
Ncaph2	19.5391	21.2638	31.7243	28.7661	0.567903	0.0038713	0.0412873
Plxnd1	15.0974	21.1918	8.93457	11.2774	-0.844513	0.0016096	0.0209516
Irx2	38.0339	25.4908	34.7414	31.3628	0.0576952	0.829276	0.949802
Krt23	17.1049	93.557	73.9728	80.5151	0.481258	0.653367	0.879901
Inf2	19.4649	21.5678	23.0697	22.4281	0.148884	0.439802	0.756886
Cox6c	28.5873	24.0161	36.874	29.5923	0.337645	0.144722	0.457119
Trabd	16.2584	16.7049	22.3368	20.4348	0.375751	0.0488311	0.242006
P2rx4	14.2913	14.2268	13.3657	18.1927	0.146151	0.540584	0.821527
Cul4a	15.7492	15.852	17.3017	16.897	0.11395	0.536406	0.818515
Pxdn	5.23758	9.63385	13.1854	15.8849	0.966617	0.00339809	0.0375537
Fam234a	26.2736	26.7903	26.5338	25.978	-0.0151179	0.934709	0.980165
Ube2b	47.47	46.6635	58.2856	45.9256	0.146751	0.506305	0.801284
Dnajc14	14.7342	17.0801	16.4696	15.555	0.00932927	0.963226	0.989223
Ckap4	23.6653	30.5003	43.8046	38.7633	0.607918	0.0086967	0.0753575
Fam189a2	49.0845	37.553	43.853	34.7489	-0.14023	0.577134	0.842792
Dusp7	24.484	20.199	43.3255	39.1677	0.884829	3.99065e-05	0.00101589
Ank3	3.4283	3.55693	2.00467	2.93509	-0.499895	0.0536574	0.256309
Khdrbs1	12.8677	15.0855	19.7804	17.8291	0.42788	0.0407686	0.216915
Pik3ca	12.218	12.4152	10.2143	11.075	-0.210501	0.266459	0.61308
Tmpo	6.33448	8.6224	11.3773	11.9651	0.641815	0.00743214	0.0677249
Abhd17c	20.3154	19.9309	26.903	24.3302	0.348251	0.0699257	0.301219
Gars	30.6434	33.027	38.0809	32.5657	0.149908	0.465674	0.774646
Arhgap45	32.0101	26.3201	17.7837	16.5427	-0.764754	0.000353242	0.00624446
Erlin2	15.2671	18.5425	18.1633	19.6587	0.161573	0.449982	0.762978
Smad4	19.0893	22.2734	35.1201	37.2172	0.80616	7.50571e-05	0.00170849
Ist1	12.9338	14.1427	16.6071	16.0164	0.268736	0.16011	0.478703
Mkrn1	20.08	22.7267	29.3901	21.9517	0.262184	0.277319	0.622541
Megf8	10.2395	11.4446	9.08016	10.07	-0.179411	0.372415	0.707201
Sgms1	9.66013	12.6634	8.48582	9.21619	-0.334878	0.14987	0.465764
Smox	17.3271	22.9028	36.7418	30.9993	0.75146	0.00205529	0.0252968
Rabgap1l	4.83905	6.202	2.83287	3.74691	-0.746918	0.0036762	0.0397371
Nampt	32.3274	19.0708	15.661	15.4936	-0.722048	0.0161968	0.117373
Kcmf1	15.3373	15.853	19.0163	15.8131	0.15917	0.445546	0.760438
Tmem63a	15.1479	19.4896	28.9246	30.041	0.767214	0.000638981	0.0100988
Ak3	24.8372	36.124	39.9807	32.166	0.242777	0.374622	0.708565
Aebp2	8.95145	10.0084	11.3777	12.0417	0.304593	0.12015	0.410826
Kif13a	13.6064	14.2078	10.6837	12.6451	-0.253758	0.217254	0.55656
Gnaq	17.0114	15.8877	16.5767	17.9225	0.0686039	0.721469	0.90865
Pcsk6	7.53908	38.7186	13.12	17.4555	-0.597372	0.57091	0.839918
Vamp3	34.3383	29.2982	43.1271	38.3362	0.356494	0.091061	0.352478
Tap1	37.7221	21.6353	7.66988	8.00138	-1.92113	5.69596e-10	4.38328e-08
Wwp1	17.7321	14.8729	14.1972	17.6975	-0.0316143	0.891609	0.968229
Dynlrb1	87.7725	96.5782	129.828	98.3556	0.307647	0.190747	0.522012
Sumo3	25.6315	24.423	36.1623	27.898	0.355986	0.117389	0.406046
Inmt	52.6973	61.5183	86.2981	59.5663	0.352748	0.182711	0.511799
Kidins220	11.4875	12.1234	11.4968	12.7254	0.0368025	0.849767	0.955145
Hsd17b12	40.2233	40.8759	46.323	45.3672	0.177055	0.337419	0.680364
Fhl1	32.672	27.6037	26.5479	24.8112	-0.230781	0.266129	0.612531
[truncated: 52,534 more rows]

## Sheet: KP vs KP9
Supplementary Table5_3 gene expression matrix of KP vs KL9
gene_name	KP rep1_fpkm	KP rep2_fpkm	KP9 rep1_fpkm	KP9 rep2_fpkm	KP9 rep3_fpkm	log2FoldChange	pvalue	padj
Acod1	52.1917	54.5757	0.643141	0.91853	0.636977	-6.17252	2.1e-228	3.5e-224
Hcar2	61.8427	54.5902	6.74674	6.00166	4.95069	-3.29888	1.55e-86	1.29e-82
Ly6i	318.636	427.501	29.0037	23.2466	19.6022	-3.95724	3.45e-86	1.91e-82
Ass1	26.3979	31.9195	5.45955	4.79834	5.06117	-2.51054	8.58e-57	3.57e-53
Tnfaip2	53.4964	62.272	15.6545	13.7957	13.2835	-2.01899	4.64e-52	1.55e-48
Ptafr	17.0549	12.7116	1.59442	1.97459	1.92368	-3.01889	1.93e-50	5.34e-47
Tnfrsf1b	60.2765	60.0645	22.824	23.6761	21.8668	-1.39698	1.66e-48	3.94e-45
Pigr	240.252	209.097	53.5033	42.9255	39.344	-2.30754	2.68e-46	5.59e-43
Fcer1g	293.919	348.69	100.006	104.911	98.3908	-1.66437	3.91e-44	7.24e-41
Lpcat2	13.7598	19.9582	2.27177	2.3522	2.09589	-2.9074	7.56e-44	1.26e-40
Cxcl2	25.9405	15.8925	1.52952	1.83718	1.66635	-3.63554	1.48e-43	2.24e-40
Selplg	39.6458	45.718	14.2653	13.8608	14.593	-1.5802	8.86e-43	1.23e-39
Pik3ap1	49.6458	54.7226	15.2608	13.0051	12.2594	-1.94607	2.57e-42	3.29e-39
Clec4e	19.1985	21.252	0.987457	1.89437	0.851801	-4.01506	3.7e-41	4.41e-38
Cd177	219.417	235.878	23.2217	36.9683	38.0561	-2.79457	1.06e-40	1.18e-37
Wfdc17	301.487	288.64	56.6737	61.4583	40.849	-2.47265	2.1e-40	2.19e-37
Clec4d	48.975	35.4367	2.14299	4.25949	2.54694	-3.81497	7.64e-40	7.48e-37
S100a8	303.328	181.346	28.8655	31.979	34.6828	-2.9249	3.95e-39	3.65e-36
Spi1	53.8902	52.184	19.8938	21.834	20.943	-1.34048	1.41e-38	1.24e-35
Myo1f	26.3107	25.622	9.93414	10.117	8.99955	-1.41916	1.54e-36	1.28e-33
Ccl6	1180.23	1259.54	407.554	343.585	311.761	-1.77966	4.59e-36	3.64e-33
Orm1	103.86	157.996	10.8836	13.0927	18.3248	-3.21236	1.67e-35	1.26e-32
Csf1r	39.5317	44.3053	13.4788	15.5644	15.2415	-1.50213	1.86e-35	1.35e-32
Syk	25.4049	23.9915	9.30805	9.77433	8.38229	-1.42798	1.96e-35	1.36e-32
Ncf1	42.0964	38.3793	13.4276	14.7486	12.4152	-1.56841	2.78e-35	1.85e-32
Nfam1	15.5169	14.6466	5.77445	6.01687	5.3719	-1.3946	8.74e-35	5.6e-32
Ccl3	53.8372	33.1886	3.50991	3.26628	1.90854	-3.90428	1.8e-34	1.11e-31
Ccl4	44.7886	24.382	1.43775	1.82523	1.89863	-4.32484	3.41e-34	2.03e-31
Pik3r5	15.0531	15.0736	5.78467	6.01909	5.50345	-1.38064	4.25e-34	2.44e-31
Tlr13	9.97569	11.2532	2.97638	3.1434	2.77802	-1.83476	6.44e-34	3.58e-31
Ctsk	425.85	408.696	105.017	138.232	105.046	-1.84219	1.07e-33	5.76e-31
Tlr2	48.5563	40.0348	13.4155	10.7915	11.416	-1.8961	1.82e-33	9.48e-31
Asprv1	20.6745	12.469	0.783776	1.34775	1.18127	-3.90004	1.01e-32	5.08e-30
Fcgr3	130.78	143.121	43.3036	48.4946	38.0163	-1.65818	1.22e-32	5.96e-30
Ctsd	973.525	966.233	376.287	442.95	411.613	-1.2379	5.65e-32	2.69e-29
Irak3	6.1168	6.21708	1.34805	1.46208	1.34934	-2.14833	2.14e-31	9.9e-29
Bst1	66.0935	77.2276	18.8651	21.4553	15.5204	-1.94074	2.34e-31	1.05e-28
Tnf	13.2163	12.8565	1.31874	2.17671	1.78394	-2.88044	3.84e-31	1.68e-28
Bcl2a1d	87.879	80.3572	29.6268	25.7703	24.7449	-1.65161	5.09e-31	2.17e-28
Vav1	24.8738	24.9011	8.79101	9.46003	7.75822	-1.51706	3.9e-30	1.61e-27
Sla	16.6492	17.2899	6.98997	6.78902	5.97946	-1.36154	3.97e-30	1.61e-27
Csf2rb	48.5464	46.4244	14.583	13.2179	10.2172	-1.90167	6.3e-30	2.5e-27
Fth1	7285.53	8623.45	2951.57	2629.95	2380.06	-1.57975	7.78e-30	3.01e-27
Cd68	190.986	251.078	68.0252	68.4855	59.4813	-1.75454	1.74e-29	6.57e-27
Clec4n	121.9	116.758	41.9512	43.2331	34.1953	-1.58033	2.59e-29	9.59e-27
Srgn	104.709	89.7971	35.241	39.0537	33.8571	-1.42807	5.73e-29	2.08e-26
Rab32	31.1601	33.0998	11.8778	12.9946	11.3621	-1.40714	6.78e-29	2.4e-26
Pilra	13.4401	13.9949	4.33341	4.46834	4.91708	-1.58164	1.2e-28	4.16e-26
Acp5	84.2914	92.673	21.3207	29.4886	22.5824	-1.85081	2.3e-28	7.83e-26
Cybb	94.2997	139.906	25.9503	26.3653	19.3369	-2.28968	2.94e-28	9.8e-26
Fcgr2b	37.6631	39.5258	12.929	13.7318	10.3793	-1.64022	4.14e-28	1.35e-25
Cyba	487.583	570.033	223.199	209.635	197.14	-1.32863	4.2e-28	1.35e-25
Aoah	2.57634	3.79529	0.302514	0.367534	0.220305	-3.41467	1.08e-27	3.41e-25
Itgal	19.9328	24.5929	7.90481	8.32283	7.67009	-1.47881	1.47e-27	4.54e-25
Igsf6	18.6932	21.4249	4.72639	4.94216	3.4328	-2.19412	2.07e-27	6.26e-25
Mab21l3	3.40964	3.58646	0.511111	0.487714	0.462823	-2.84029	2.21e-27	6.58e-25
Mcemp1	83.0044	102.695	32.0045	26.0816	28.1681	-1.6877	3.28e-27	9.59e-25
Abr	21.7247	22.8094	11.1611	10.7427	11.2796	-1.00596	5.66e-27	1.63e-24
Itgb2	146.126	194.264	56.6385	52.6329	47.4906	-1.69969	7.31e-27	2.06e-24
Il1rn	32.9019	21.914	3.60974	5.82613	4.3298	-2.57484	2.55e-26	7.09e-24
F10	26.3149	28.9438	6.71757	9.14441	6.93996	-1.85717	3.27e-26	8.93e-24
Clcn7	27.0096	34.7732	10.1629	10.8761	9.44379	-1.6002	5.53e-26	1.49e-23
Tnip1	24.6475	23.8907	11.2019	11.2984	11.3011	-1.10357	6.12e-26	1.62e-23
Csf2rb2	25.8657	26.7506	7.17358	7.40934	4.94584	-2.01043	1.04e-25	2.71e-23
Steap4	27.6474	21.8974	6.81735	8.26794	7.24848	-1.73064	1.19e-25	3.04e-23
Plek	66.7159	70.0262	22.422	21.896	16.0617	-1.76019	1.27e-25	3.19e-23
Pygl	18.9693	18.0705	8.56324	8.61474	7.74665	-1.15271	5.18e-25	1.29e-22
Pnpla7	14.8948	15.5588	6.29431	5.35893	5.02898	-1.44956	5.83e-25	1.43e-22
Igkv14-126	28.5615	42.9003	1.91432	3.10611	3.06273	-3.72032	6.39e-25	1.54e-22
Smpdl3b	20.3889	30.7031	4.41502	4.82729	5.77822	-2.3478	7.02e-25	1.67e-22
Mreg	12.3908	15.3305	3.4391	3.67173	2.81178	-2.0616	2.71e-24	6.35e-22
Fgr	23.3957	21.6427	7.66948	7.5922	5.77132	-1.67926	5.58e-24	1.29e-21
Clec12a	7.06559	10.8002	1.85007	2.01994	2.00235	-2.186	6.41e-24	1.46e-21
Prkcd	41.1524	42.1495	20.8531	21.8292	19.6267	-1.0001	1.75e-23	3.93e-21
Fcer2a	17.2399	14.5962	5.33653	5.73915	4.86324	-1.57903	1.98e-23	4.39e-21
Plcb2	9.15278	9.94795	3.89168	3.91901	3.427	-1.346	2.04e-23	4.48e-21
Dab2	24.9427	24.5809	12.5008	11.4286	10.9943	-1.08526	2.97e-23	6.42e-21
Sod2	21.9977	23.37	11.7835	10.7499	11.0445	-1.01555	3.58e-23	7.65e-21
Il1b	56.4136	29.6583	4.56129	6.60856	3.6962	-3.11368	4.95e-23	1.04e-20
Abcd2	8.54118	8.49822	3.35136	3.30392	2.80994	-1.42898	5.62e-23	1.17e-20
Chil3	3665.49	5399.28	1234.21	836.148	848.897	-2.21517	7.03e-23	1.43e-20
Oasl2	13.4416	16.8667	4.78874	5.6335	4.67731	-1.58586	7.06e-23	1.43e-20
Hcls1	54.0063	61.0118	27.2043	26.9189	25.5168	-1.11143	1.01e-22	2.02e-20
Itgax	87.0016	97.1299	31.3034	25.853	20.4914	-1.82643	1.05e-22	2.09e-20
1600014C10Rik	19.3766	19.9237	8.30343	9.25717	8.14453	-1.19319	1.14e-22	2.24e-20
Cd274	36.4318	64.7041	10.3921	9.28702	7.32298	-2.48588	1.39e-22	2.7e-20
Stac2	6.49939	9.03403	1.30996	1.68268	1.18097	-2.47378	2.52e-22	4.83e-20
Bcl2a1a	54.7318	58.6896	22.5932	19.178	18.7429	-1.48801	4.06e-22	7.69e-20
Ikbke	5.21784	4.4059	0.900254	1.35638	1.2448	-2.03923	4.26e-22	7.98e-20
Ninj1	48.5215	48.3442	19.3409	22.6647	19.854	-1.22771	7.3e-22	1.35e-19
Slfn2	130.294	132.556	44.9239	50.1196	35.0801	-1.59527	1.32e-21	2.41e-19
Zc3h12a	27.6769	25.0629	8.99965	8.26338	6.28648	-1.74403	1.51e-21	2.73e-19
Hk3	15.2144	23.6035	3.83712	3.56116	2.26886	-2.58568	1.92e-21	3.44e-19
Clmp	5.04548	7.67251	1.26311	1.05967	1.35336	-2.37313	1.96e-21	3.47e-19
Ccdc88b	15.352	15.9927	5.46416	6.82986	6.38044	-1.32807	2.76e-21	4.85e-19
Gpnmb	73.9693	92.5312	28.4629	27.0215	20.303	-1.71638	3.15e-21	5.47e-19
Fpr2	66.034	97.5951	17.8572	13.335	9.4675	-2.58917	4.53e-21	7.79e-19
Ceacam10	8.6813	11.7028	0.845735	1.51758	1.46585	-2.98949	5.6e-21	9.52e-19
Gm14719	3.13563	4.62507	28.2193	41.5632	50.8302	3.38054	7.04e-21	1.18e-18
Tnfrsf9	21.1144	25.1496	6.10066	6.28097	3.98977	-2.07873	1.07e-20	1.78e-18
Tnfaip3	13.3657	11.8966	5.03391	5.48222	4.43652	-1.33752	1.25e-20	2.07e-18
Trem2	14.2656	18.1543	4.88164	5.52696	4.03257	-1.74702	1.37e-20	2.24e-18
Ctsz	558.751	641.559	300.208	275.296	262.003	-1.1004	1.91e-20	3.09e-18
Igkv6-15	200.962	282.782	78.3925	69.1654	77.1899	-1.68738	2.32e-20	3.72e-18
Axl	70.4318	93.6494	29.8729	33.1225	28.6633	-1.42137	2.96e-20	4.69e-18
Csf2ra	119.669	123.97	52.0047	42.4237	37.8108	-1.46254	3.89e-20	6.11e-18
Gla	12.3487	14.3044	4.97304	5.34991	4.65353	-1.41185	3.97e-20	6.18e-18
Inhba	4.82323	8.45733	0.65175	1.18188	0.817093	-2.9038	4.34e-20	6.69e-18
Slfn1	35.5129	20.0502	3.9029	5.56789	3.6134	-2.66647	5.39e-20	8.19e-18
Psap	1364.89	1868.99	563.6	644.843	569.882	-1.44432	5.41e-20	8.19e-18
Nlrp3	10.3561	6.05959	1.63727	1.29051	1.46714	-2.48422	5.69e-20	8.53e-18
Igkv4-50	50.5249	63.7348	13.0296	14.8739	15.4263	-1.97924	6.75e-20	1e-17
Cd1d1	16.4047	31.2057	4.67688	4.21863	4.16479	-2.44715	9.89e-20	1.46e-17
Cd53	92.9137	93.912	36.9809	43.5401	33.5393	-1.29287	1.03e-19	1.51e-17
AA467197	49.4266	72.2864	10.3419	14.5199	7.94251	-2.4713	1.2e-19	1.74e-17
Igkv4-58	66.1923	144.66	6.18473	12.9421	7.43806	-3.56612	1.26e-19	1.81e-17
Capg	95.3675	101.829	49.8408	52.7816	46.1012	-0.988157	1.86e-19	2.65e-17
Themis2	14.8102	18.8287	6.21515	6.19977	5.76556	-1.46848	2e-19	2.82e-17
Sulf2	16.3349	19.2492	8.17116	8.14434	7.59483	-1.1546	2.39e-19	3.34e-17
Slc15a3	16.9976	20.6004	7.35414	7.45915	6.02851	-1.43189	2.52e-19	3.49e-17
Atp13a2	29.1324	38.4831	13.4957	13.2203	13.7927	-1.32047	3.54e-19	4.87e-17
Cd300lf	54.1255	39.1425	12.7673	10.7801	7.33141	-2.17539	3.75e-19	5.12e-17
Clec5a	13.8186	11.8895	4.37939	3.90933	3.00492	-1.76767	5.42e-19	7.33e-17
Trpm2	2.18203	3.51721	0.423128	0.580136	0.326877	-2.67752	5.74e-19	7.7e-17
Lcn2	2082.79	1958.53	818.296	599.694	549.851	-1.61879	6.55e-19	8.73e-17
Sirpa	108.346	113.79	49.1214	48.2952	37.7319	-1.29793	8.69e-19	1.15e-16
Slc1a2	0.911412	0.810229	0.100353	0.158758	0.15505	-2.63373	9.56e-19	1.25e-16
Rnasel	7.19491	6.3144	2.90537	2.83955	2.66525	-1.26537	9.93e-19	1.29e-16
Lilra5	21.4841	26.3454	8.82374	8.63385	7.12998	-1.54043	1.05e-18	1.36e-16
Ncf4	20.6554	16.867	6.18517	7.13341	6.15174	-1.52734	1.06e-18	1.36e-16
Ltf	121.416	203.516	41.8072	27.3028	37.6079	-2.18731	1.09e-18	1.38e-16
Ptpn6	55.8274	57.5432	24.8536	29.3507	24.4663	-1.10821	1.41e-18	1.78e-16
Trpv2	16.6287	14.6442	7.34636	7.35539	6.89178	-1.11582	1.67e-18	2.09e-16
Pla2g15	62.0343	67.9704	32.4213	29.8941	26.7213	-1.12716	2.54e-18	3.16e-16
Lemd1	0.985994	0.95366	0.175933	0.149638	0.123659	-2.69203	2.86e-18	3.52e-16
Myo5a	5.43425	5.90639	2.79916	2.60413	2.40551	-1.11945	2.9e-18	3.55e-16
Irf5	22.9538	24.287	10.3076	11.8822	10.6042	-1.10726	3.98e-18	4.84e-16
Nckap1l	20.2984	22.9718	10.0283	9.57883	8.13754	-1.22208	8e-18	9.65e-16
Rnf149	52.1139	51.1245	23.721	24.2112	19.2622	-1.20053	9.7e-18	1.15e-15
Lcp1	78.2781	73.7672	43.3155	44.6704	40.615	-0.822966	9.71e-18	1.15e-15
Fmnl1	21.4528	21.1558	9.21423	10.194	7.93977	-1.22051	1.29e-17	1.52e-15
Lpl	56.3129	69.2312	27.1839	26.673	21.6812	-1.31398	1.37e-17	1.61e-15
Fpr1	34.405	39.1943	16.6036	14.4178	14.7488	-1.26684	1.62e-17	1.89e-15
Rassf4	8.79844	8.54935	4.15603	4.62372	4.10486	-1.01005	1.69e-17	1.95e-15
Cp	29.4578	35.5185	13.4907	13.4116	15.8667	-1.18501	1.88e-17	2.16e-15
Tbxas1	4.279	5.4527	1.68112	1.88001	1.56166	-1.50585	2.88e-17	3.28e-15
Plaur	66.6068	64.996	32.2308	37.1972	33.2586	-0.9392	3.25e-17	3.68e-15
Cyth4	17.4858	17.366	7.72752	9.08618	7.37692	-1.10777	4.13e-17	4.65e-15
Pip5k1c	28.8729	29.3647	16.8089	16.5682	17.4679	-0.777428	5.05e-17	5.65e-15
Nrp2	10.3164	11.606	5.75609	5.10592	5.24239	-1.0263	5.1e-17	5.66e-15
Igkv3-12	115.548	134.621	41.1167	24.9087	28.9422	-1.97955	5.17e-17	5.7e-15
Sema4d	18.3326	17.5157	7.90178	8.49545	6.52058	-1.22637	6.01e-17	6.59e-15
Mvd	29.9778	30.9598	15.6252	15.3778	15.7002	-0.965315	6.16e-17	6.71e-15
Msrb1	250.157	240.587	137.158	116.569	122.562	-0.964478	6.64e-17	7.18e-15
Acsl1	8.68606	12.5706	2.95697	2.92591	3.82515	-1.71251	8.29e-17	8.91e-15
Sirpb1b	5.27213	4.28158	1.1544	1.079	0.798519	-2.23649	8.8e-17	9.38e-15
Cd300a	9.31762	9.12714	3.17106	4.01916	3.05251	-1.42853	8.93e-17	9.38e-15
Slc16a3	13.8691	14.982	3.60834	5.16648	5.39009	-1.60786	8.95e-17	9.38e-15
Gm5483	5.20513	5.96804	0.169874	0.547434	0.112164	-4.30735	8.95e-17	9.38e-15
Cxcr2	18.9515	9.5961	1.95442	2.81219	2.5695	-2.54167	1.05e-16	1.09e-14
Slc31a2	43.0012	48.5241	22.4821	20.1011	18.5683	-1.16287	1.19e-16	1.23e-14
Grina	132.391	138.563	77.2016	80.8078	73.3801	-0.808963	1.29e-16	1.32e-14
Iqsec1	10.9401	11.7974	6.12106	5.62336	6.23342	-0.920487	1.31e-16	1.34e-14
Siglece	21.9629	11.5948	2.59453	3.33275	3.16267	-2.46576	1.58e-16	1.61e-14
Slamf8	6.46865	12.4617	1.30124	1.70042	0.949622	-2.83853	1.85e-16	1.87e-14
Mpeg1	329.437	506.254	133.977	130.598	95.1142	-1.79718	1.96e-16	1.97e-14
Hck	41.6495	44.2241	21.218	18.1389	21.4639	-1.07958	2.3e-16	2.3e-14
Ftl1	1096.86	1043.38	540.118	629.503	550.333	-0.896978	2.88e-16	2.86e-14
Il1f9	19.2016	9.54201	0	0	0	-11.3175	3.12e-16	3.07e-14
Grn	172.12	195.26	88.9398	100.508	84.7209	-1.00359	4.11e-16	4.03e-14
Lcp2	11.9873	12.4372	4.97736	5.57988	4.23881	-1.30338	4.19e-16	4.08e-14
Il1a	12.1763	10.4888	2.18988	2.65228	1.2696	-2.46871	4.45e-16	4.31e-14
Dcstamp	4.12927	3.7188	0.771765	0.40002	0.411583	-2.89638	4.57e-16	4.4e-14
Mcoln3	13.9215	12.7906	6.56877	6.05387	5.88837	-1.11094	4.9e-16	4.69e-14
Igkv13-85	39.9409	48.9431	6.53271	6.54267	11.1346	-2.46076	6.7e-16	6.38e-14
Cd33	22.4807	15.332	5.59669	6.09344	4.01116	-1.84894	6.76e-16	6.4e-14
Spata13	6.48473	6.78973	2.79747	3.38002	3.09189	-1.09882	7.82e-16	7.36e-14
N4bp1	10.5833	9.71888	5.73928	5.29127	5.27734	-0.897669	1.06e-15	9.92e-14
Ccrl2	13.8217	16.1409	3.22636	2.96045	5.00418	-2.00406	1.11e-15	1.04e-13
Pirb	19.4121	16.1907	8.33622	7.80331	6.96008	-1.20553	1.29e-15	1.19e-13
Atp6v0d2	108.928	135.27	53.3192	42.9039	37.7366	-1.44703	1.32e-15	1.22e-13
Fgl2	20.2513	23.4688	9.68621	8.43971	7.09855	-1.37432	1.43e-15	1.31e-13
Ctsa	82.0785	92.0501	48.5694	49.8606	45.2137	-0.858906	1.69e-15	1.54e-13
Slc11a1	10.2282	11.4172	1.47979	3.07635	1.80382	-2.346	2.09e-15	1.89e-13
Orm3	10.1559	13.8333	0.886581	1.85811	1.68862	-3.01075	3.04e-15	2.73e-13
Retnlg	46.1716	35.0923	7.11197	9.92287	11.8864	-2.07255	3.15e-15	2.83e-13
Apobr	13.9776	13.4962	4.64539	6.11804	4.3798	-1.4395	3.39e-15	3.02e-13
Slc7a11	4.12128	3.93451	1.57902	1.5442	1.0951	-1.51389	3.56e-15	3.15e-13
Tcirg1	44.4811	43.1183	24.8374	22.7829	20.8615	-0.936414	3.79e-15	3.34e-13
Plekho2	10.1952	12.6531	4.40975	5.24554	4.5934	-1.26181	3.94e-15	3.46e-13
Hvcn1	18.3611	20.9346	7.88617	7.7373	5.62714	-1.46736	4.14e-15	3.61e-13
Tyrobp	485.76	512.15	241.141	182.969	172.449	-1.32307	4.2e-15	3.64e-13
Bhlhe41	7.26176	10.2963	3.17717	3.06817	3.33319	-1.45554	4.41e-15	3.79e-13
Ebi3	7.0968	7.58554	1.18774	1.52569	1.58356	-2.35217	4.42e-15	3.79e-13
Lyst	5.23762	5.34412	2.77492	2.96961	2.55394	-0.931553	7.23e-15	6.18e-13
Fstl1	53.0652	58.1562	22.5288	29.3799	24.3105	-1.12666	7.51e-15	6.38e-13
Cd52	108.187	162.64	45.9224	52.9294	44.9544	-1.49439	9.63e-15	8.15e-13
Tgfbi	70.5115	84.2487	41.5756	38.7519	36.9542	-0.981211	9.89e-15	8.32e-13
Il10ra	16.3888	15.3896	6.05844	7.16582	5.07495	-1.37659	1.09e-14	9.15e-13
Hebp1	24.9024	25.2835	14.4756	12.8973	13.141	-0.890443	1.1e-14	9.2e-13
Sh3pxd2b	11.2303	11.7155	5.46776	6.50444	5.92087	-0.939922	1.15e-14	9.51e-13
Vnn3	35.9903	28.7124	12.1096	8.5195	7.64011	-1.77596	1.21e-14	9.92e-13
Apbb1ip	6.39246	6.88624	3.07175	3.10593	2.52822	-1.18957	1.21e-14	9.92e-13
Olr1	22.2763	25.7538	9.20932	6.83577	5.43756	-1.74144	1.41e-14	1.15e-12
Cd84	14.6647	18.2525	6.76619	7.18779	5.41935	-1.34544	1.61e-14	1.3e-12
Mgll	25.3419	30.8392	13.561	14.5195	12.9065	-1.03595	1.66e-14	1.35e-12
Pik3cd	12.0085	11.3896	5.71057	6.21077	5.11361	-1.03875	1.76e-14	1.42e-12
AW112010	207.559	393.879	84.1425	69.1983	54.8568	-2.11108	1.83e-14	1.47e-12
Tfec	6.76566	7.63679	3.09105	2.65043	2.2214	-1.43584	2.05e-14	1.63e-12
Ccl9	61.9872	35.0654	10.0587	15.003	10.7339	-2.02055	2.24e-14	1.78e-12
Lipa	76.4193	100.086	39.7556	40.668	34.222	-1.2036	2.56e-14	2.02e-12
Siglec1	13.6567	19.8574	5.61641	5.82484	4.01295	-1.69739	3.02e-14	2.37e-12
Igkv9-120	176.817	159.183	52.1201	25.2008	39.6399	-2.10462	3.11e-14	2.43e-12
Lgals3	259.904	285.362	138.064	160.718	153.461	-0.851441	3.48e-14	2.71e-12
Bin2	14.0782	13.9642	6.1469	7.08727	6.50073	-1.08743	3.81e-14	2.95e-12
Stra6l	3.4748	4.15307	1.1737	1.18653	0.714937	-1.89029	3.88e-14	3e-12
Rasa4	5.32184	6.96098	2.06362	2.52555	2.43448	-1.38701	4.32e-14	3.31e-12
Il1r2	26.211	11.7033	2.43141	3.71536	2.16183	-2.76998	4.41e-14	3.37e-12
Parvg	15.526	21.5777	6.19302	7.57219	6.33644	-1.4647	4.62e-14	3.51e-12
Ncf2	14.2441	16.8233	6.63476	6.94063	5.05617	-1.3184	4.78e-14	3.62e-12
Mfsd12	16.3526	17.3053	7.47417	8.80918	6.98179	-1.11325	5.3e-14	3.99e-12
Socs1	10.1152	13.3928	4.33269	3.5849	2.99843	-1.68744	5.71e-14	4.28e-12
C3	291.899	348.729	112.733	156.773	138.434	-1.23309	6.24e-14	4.66e-12
Ccr1	26.5135	22.5915	8.93201	9.33852	6.04505	-1.59455	7.17e-14	5.33e-12
F7	81.5657	70.0403	38.34	39.8028	33.4787	-1.02294	7.71e-14	5.71e-12
Ppdpf	40.1897	36.2528	16.8096	18.2418	19.8922	-1.05836	7.77e-14	5.73e-12
A930007I19Rik	2.14335	2.76517	0.607204	0.619051	0.613413	-1.99618	8.51e-14	6.25e-12
Snx20	9.27201	8.30343	3.75793	4.20945	3.17863	-1.23767	8.82e-14	6.45e-12
Gp2	25.0303	51.1319	6.35881	8.53377	9.38148	-2.2313	1.02e-13	7.44e-12
Sp140	9.9162	12.0963	4.00767	4.81705	3.71824	-1.39113	1.08e-13	7.84e-12
AB124611	12.4917	15.5043	2.84172	4.64288	3.50006	-1.92779	1.21e-13	8.76e-12
Zranb3	3.41605	3.33707	1.41099	1.52078	1.16743	-1.30032	1.22e-13	8.78e-12
Tlr7	5.92392	8.10274	2.47961	2.44036	1.98258	-1.60303	1.34e-13	9.57e-12
Upp1	18.0149	13.4719	6.12931	5.78864	5.96407	-1.39866	1.62e-13	1.15e-11
Rsad2	3.8902	5.8161	0.96071	1.4322	1.20443	-2.01086	1.75e-13	1.24e-11
Kcne2	7.67897	5.57695	25.2101	17.6468	19.9748	1.66233	2.1e-13	1.48e-11
Sh3bp2	14.0551	14.9834	6.76148	7.59271	5.99177	-1.09368	2.11e-13	1.48e-11
Pycard	7.25622	8.93855	3.19079	3.47496	3.47624	-1.25581	2.13e-13	1.49e-11
Prex1	9.84207	10.3038	5.96705	5.4249	5.25377	-0.856644	2.16e-13	1.5e-11
Egr2	6.85967	8.05235	3.18042	2.59071	2.51996	-1.42843	2.34e-13	1.62e-11
P2ry13	15.7188	13.6849	5.88067	6.87294	5.32862	-1.28185	2.44e-13	1.69e-11
Naglu	26.8553	31.9277	15.014	14.869	13.3182	-1.02517	2.76e-13	1.9e-11
Arl11	15.3767	18.8405	6.95175	7.3827	5.76152	-1.34782	3.19e-13	2.19e-11
Prdx5	177.505	222.462	95.6012	104.666	105.84	-0.967379	4.16e-13	2.84e-11
Cstb	397.724	435.073	244.529	258.711	258.377	-0.710301	4.51e-13	3.07e-11
Clec7a	216.875	271.426	98.2008	91.6118	61.4751	-1.53917	4.82e-13	3.26e-11
Ifitm1	84.4724	68.9476	33.876	27.8251	36.4149	-1.2272	7.21e-13	4.86e-11
Ighg3	10.1279	9.72393	2.43441	3.74425	2.26558	-1.81168	7.79e-13	5.23e-11
Ms4a8a	30.2368	27.8878	15.7712	15.8228	14.5729	-0.913656	8.17e-13	5.46e-11
Inpp5d	10.6201	11.3702	6.07478	6.59459	6.10585	-0.808976	8.36e-13	5.57e-11
Lyn	29.4114	31.2471	18.3663	18.5308	17.2545	-0.744832	8.94e-13	5.92e-11
Ctsb	230.134	280.443	122.476	143.409	122.01	-0.978007	8.95e-13	5.92e-11
Tgfb1	28.4781	27.2067	16.6663	16.4214	14.7255	-0.801112	1.05e-12	6.88e-11
Vat1	110.357	111.581	64.839	71.9448	70.4469	-0.680429	1.11e-12	7.31e-11
Slc7a2	34.3012	43.9136	16.3837	11.3816	9.61368	-1.64561	1.17e-12	7.67e-11
Cyp4f18	18.7569	15.8806	6.5364	8.01769	6.27673	-1.31396	1.3e-12	8.47e-11
Agtrap	27.5132	30.4407	16.5769	17.2162	17.5027	-0.757378	1.37e-12	8.84e-11
Atp1a3	2.08219	3.05284	0.398168	0.692114	0.560857	-2.21456	1.37e-12	8.84e-11
Dok3	23.7077	20.7623	10.4406	12.0024	10.4892	-1.01441	1.45e-12	9.32e-11
Csf1	21.4174	10.3624	3.21436	4.00071	4.31065	-2.04536	1.73e-12	1.11e-10
Aqp9	3.25171	1.78394	0.356285	0.469702	0.277255	-2.76805	1.8e-12	1.15e-10
Sirpb1c	12.8586	20.6851	4.95389	5.51161	3.53092	-1.84119	2.06e-12	1.31e-10
Cd14	319.15	228.409	120.325	112.973	89.2457	-1.34456	2.08e-12	1.32e-10
Pld3	140.557	218.776	75.3622	66.4568	60.5691	-1.40918	2.13e-12	1.35e-10
Myo7a	7.65988	8.42008	4.37568	4.32713	3.76079	-0.948365	2.2e-12	1.38e-10
Parp14	12.5706	13.8338	7.93651	7.06991	7.23767	-0.828707	2.22e-12	1.39e-10
Lgals3bp	135.984	235.022	57.1985	67.294	66.0401	-1.54308	2.34e-12	1.46e-10
Ahnak2	4.01693	4.53374	2.27054	2.33578	2.07183	-0.937299	2.54e-12	1.58e-10
Dock2	6.59986	7.40955	3.40068	4.00267	3.46863	-0.946533	3.51e-12	2.18e-10
Pde1b	4.11316	4.05079	1.74878	1.95772	1.79008	-1.15119	3.55e-12	2.19e-10
Pparg	14.4739	20.6262	6.48034	7.23312	7.24924	-1.32459	4e-12	2.46e-10
Arhgap30	12.043	12.63	5.84795	7.04349	5.50626	-1.00427	4.25e-12	2.6e-10
Slc39a2	19.8225	30.3982	7.98332	6.07555	3.92311	-2.06193	4.49e-12	2.74e-10
Antxr1	8.506	8.70051	15.5936	15.7698	13.6649	0.806744	4.88e-12	2.96e-10
Hmox1	68.7183	72.8934	40.5542	44.7187	42.6107	-0.728294	4.97e-12	3.01e-10
Sirpb1a	4.63234	6.86391	1.61075	1.39544	1.09393	-2.06745	5.67e-12	3.42e-10
Kcnn3	5.09127	5.83809	2.78947	2.48267	2.92261	-0.997288	5.75e-12	3.46e-10
Timp3	18.9222	18.6074	30.7216	28.1387	30.3759	0.668107	5.78e-12	3.46e-10
Ncoa4	7.35306	9.75585	3.73216	4.15585	3.95285	-1.11196	6.08e-12	3.63e-10
Reg3g	76.1511	87.1062	28.0295	34.6071	41.3697	-1.23249	6.21e-12	3.69e-10
Gpr35	3.29475	3.53132	1.12211	1.44581	1.24084	-1.42075	7.09e-12	4.2e-10
Ralgds	17.4672	19.6001	9.57799	11.0058	10.495	-0.835387	8.91e-12	5.26e-10
Klhdc4	37.9523	41.8293	23.9418	20.7673	20.3329	-0.875877	9.12e-12	5.37e-10
Bmp3	1.49349	1.36747	3.06414	3.10013	3.71231	1.20483	1.05e-11	6.18e-10
Hpse	12.0736	22.8693	3.80837	5.29743	3.11848	-2.0955	1.06e-11	6.2e-10
Lilr4b	27.1567	20.1613	8.9074	7.97343	5.07819	-1.68821	1.11e-11	6.45e-10
Fes	15.8731	13.9256	8.63386	8.18175	8.16009	-0.836518	1.19e-11	6.91e-10
Bex2	15.7776	15.731	41.2165	30.9911	40.3011	1.25423	1.43e-11	8.26e-10
Fam20c	7.55208	6.43485	1.81591	2.94589	2.5908	-1.50887	1.43e-11	8.27e-10
Gngt2	23.5199	27.7865	11.5153	12.3422	13.6303	-1.03409	1.46e-11	8.36e-10
Naip2	8.44997	11.3899	3.23093	4.42676	3.67404	-1.38842	1.46e-11	8.36e-10
Pstpip1	6.94633	5.89867	1.7756	2.62512	2.41294	-1.49527	1.47e-11	8.4e-10
Fyb	4.83338	4.97498	2.08559	2.17723	1.58072	-1.32708	1.48e-11	8.4e-10
Trim29	9.85103	11.8781	5.23683	4.38914	3.99898	-1.25441	1.49e-11	8.46e-10
Cers6	5.84248	6.52634	3.3561	3.52912	3.42395	-0.843692	1.54e-11	8.67e-10
Nfkbie	11.0765	10.4318	4.17238	5.47777	4.45819	-1.18846	1.56e-11	8.77e-10
Gda	24.376	24.7861	12.5285	14.1302	10.7573	-0.974885	1.65e-11	9.24e-10
Sgpl1	32.5406	32.058	17.2063	19.4367	15.333	-0.894795	1.87e-11	1.04e-09
Gcnt1	7.59386	7.19787	2.64959	3.6677	3.34586	-1.19504	1.91e-11	1.06e-09
Rilpl2	13.8404	16.9071	6.03061	7.8028	7.01041	-1.1416	1.93e-11	1.07e-09
Trem1	10.8048	5.14377	1.21412	1.94858	1.28962	-2.42077	1.93e-11	1.07e-09
Cd200r4	18.8389	22.0691	9.28034	8.65483	6.56164	-1.32021	1.95e-11	1.08e-09
Ppp1r3b	4.01493	4.44401	1.33999	1.90817	1.34394	-1.46028	2.01e-11	1.1e-09
Hexa	159.558	150.608	102.794	101.394	96.4985	-0.62617	2.17e-11	1.19e-09
Fermt3	26.2623	33.4726	13.1437	15.3667	12.4324	-1.12561	2.27e-11	1.24e-09
Kynu	7.66814	13.0852	3.51507	2.99893	2.2162	-1.82967	2.59e-11	1.41e-09
Man2b1	31.3183	40.6356	18.595	18.4442	15.8536	-1.02508	2.89e-11	1.57e-09
Mertk	18.3065	24.2382	10.7356	9.45676	9.05526	-1.12166	2.9e-11	1.57e-09
Smox	18.7169	17.3648	10.8576	10.6968	10.8206	-0.738145	3.15e-11	1.7e-09
Snx10	10.7237	15.2236	5.56651	5.71438	4.39032	-1.30825	3.31e-11	1.78e-09
Pik3r6	6.40868	8.04641	3.1875	3.2108	3.18578	-1.17356	4.03e-11	2.16e-09
Lhfpl2	6.74349	7.41879	3.35788	3.44674	2.50668	-1.18546	4.04e-11	2.16e-09
Chia1	35.5745	44.4295	119.009	86.8709	161.685	1.61827	4.26e-11	2.26e-09
Mefv	4.45693	2.46689	0.194589	0.598578	0.224845	-3.33698	4.38e-11	2.32e-09
Gm43181	2.19847	2.93457	0.432527	0.447228	0.403183	-2.57949	4.51e-11	2.38e-09
Gm15931	7.48353	10.8118	2.76112	3.20227	2.39635	-1.70865	5.12e-11	2.7e-09
Abcg1	59.5557	67.3588	34.4103	29.3882	24.3982	-1.10588	5.21e-11	2.74e-09
Dennd4b	7.51284	6.7184	3.86356	3.94877	3.65339	-0.893179	5.23e-11	2.74e-09
Mxd1	25.4085	18.8042	10.2871	10.2991	8.02527	-1.20902	5.39e-11	2.81e-09
Naaa	66.1585	88.5363	40.5192	33.4204	32.4836	-1.12056	7.77e-11	4.04e-09
Pik3cg	5.59019	6.28934	2.5902	2.61192	1.75363	-1.35247	9.5e-11	4.93e-09
Pf4	98.936	78.3717	23.0319	30.1388	39.3945	-1.52019	1.17e-10	6.07e-09
Scgb3a1	860.85	1174.05	335.523	409.092	500.469	-1.29079	1.28e-10	6.62e-09
Irak2	19.7046	19.2585	12.2115	12.1293	11.1004	-0.717913	1.3e-10	6.66e-09
Adgre1	22.2694	30.8224	11.592	10.6316	7.8528	-1.40041	1.35e-10	6.94e-09
Gm36161	5.81261	8.82308	1.74677	2.18001	1.73003	-1.94929	1.36e-10	6.94e-09
Il18rap	7.42112	5.61283	2.21738	3.07421	2.42038	-1.33804	1.38e-10	7.03e-09
Ppp1r1b	4.63413	2.91805	10.9468	9.28871	10.5744	1.44491	1.55e-10	7.85e-09
Cxcr4	32.2172	27.0205	12.5379	15.2734	15.4211	-1.03609	1.7e-10	8.59e-09
Cd200r1	7.7003	9.84784	3.76328	2.92002	2.40164	-1.53057	1.71e-10	8.65e-09
P2ry14	4.90338	5.93423	2.66471	2.16602	1.79407	-1.29085	1.72e-10	8.65e-09
Klk10	2.32946	2.82512	0.230375	0.202474	0.304223	-3.39295	1.77e-10	8.88e-09
Ptk2b	13.7165	17.6142	7.82425	8.59267	7.44578	-0.973782	1.86e-10	9.31e-09
Slamf7	8.63955	15.9073	3.68573	3.34058	2.04195	-2.01675	1.96e-10	9.76e-09
Ighv1-42	45.4224	135.449	17.1219	15.0483	13.239	-2.57451	1.96e-10	9.76e-09
4930430E12Rik	7.72795	11.4071	2.87972	2.12274	1.84008	-2.06496	1.99e-10	9.89e-09
Pag1	7.10204	8.57939	4.31975	4.37695	3.96224	-0.889733	2.18e-10	1.08e-08
Tmem106a	15.829	19.9781	9.54223	8.54897	8.73532	-0.997749	2.64e-10	1.3e-08
Laptm5	159.874	200.661	88.0109	100.702	76.4162	-1.02475	2.68e-10	1.32e-08
Mmp12	26.7175	17.3542	6.56328	8.9887	4.98531	-1.68279	2.79e-10	1.36e-08
Tnfaip8	4.84692	4.70478	2.61341	2.90253	2.5277	-0.828691	2.79e-10	1.36e-08
Gm2a	51.7946	79.1532	26.825	31.0532	27.1119	-1.205	2.94e-10	1.43e-08
S100a1	350.181	403.327	200.311	213.571	236.836	-0.793231	3.01e-10	1.46e-08
Tarm1	10.7428	5.1504	0.969634	1.74925	0.70762	-2.79076	3.01e-10	1.46e-08
Slfn4	31.3448	14.5589	1.27671	2.38443	1.0669	-3.86028	3.34e-10	1.61e-08
Slc9a4	5.88486	6.41143	2.96984	3.13828	2.48357	-1.09723	3.34e-10	1.61e-08
Ptprc	10.8256	12.8603	6.28706	6.42885	4.94381	-1.00452	3.7e-10	1.77e-08
Casp4	7.57593	7.85555	3.7229	3.95889	3.05392	-1.10354	3.71e-10	1.77e-08
Tapbp	145.747	195.15	91.9517	89.573	80.6787	-0.959822	4.42e-10	2.11e-08
Scn7a	6.62376	5.03602	15.7118	11.037	14.7216	1.24888	4.6e-10	2.19e-08
Gpr84	2.2755	1.61051	0.0611217	0.188017	0.0908039	-4.07204	4.62e-10	2.19e-08
Unc93b1	59.3253	72.5652	31.7492	37.1021	37.7119	-0.889168	4.95e-10	2.34e-08
Stfa2l1	8.44288	10.5085	1.00654	0.221159	0.996892	-3.69462	6.43e-10	3.03e-08
Rgs16	7.31351	9.52433	3.67377	3.24864	3.4823	-1.27586	6.46e-10	3.04e-08
Cfb	4.08263	5.62212	0.615815	1.44329	0.831699	-2.3231	6.5e-10	3.04e-08
Ighv3-4	7.55039	27.0254	1.04539	1.31254	0.73955	-4.05417	6.51e-10	3.04e-08
Ly9	7.913	12.8706	3.23606	3.96498	2.66824	-1.65414	6.65e-10	3.1e-08
H2-Oa	13.9036	33.1099	4.53354	5.74752	3.05962	-2.39656	6.76e-10	3.14e-08
Zbp1	12.1664	18.3736	5.88571	6.3939	4.51253	-1.4432	7.02e-10	3.26e-08
Ms4a6d	29.7462	38.9732	14.7974	15.7024	10.7133	-1.31793	7.51e-10	3.47e-08
S100a9	510.406	246.322	43.9312	67.3689	63.815	-2.69367	7.51e-10	3.47e-08
Lrp12	13.6148	13.9269	8.00873	7.27106	6.17943	-0.941017	7.72e-10	3.55e-08
Slit2	0.56209	0.554409	1.03018	1.23697	1.05931	0.994135	7.9e-10	3.62e-08
Cxcl1	23.7518	10.2878	4.49856	2.66877	3.53651	-2.25167	8.35e-10	3.82e-08
Rac2	36.8407	39.1399	13.1157	20.6206	15.8673	-1.1966	9.39e-10	4.28e-08
Crlf2	55.2669	76.6802	34.0636	29.9381	29.3017	-1.08097	9.46e-10	4.31e-08
Nrep	14.1928	12.7028	22.9288	22.4934	21.8988	0.741767	9.96e-10	4.52e-08
Postn	7.17263	6.98738	10.8621	11.0428	12.2881	0.690076	1.08e-09	4.9e-08
Slc2a6	4.95011	3.31384	1.11641	1.44294	1.00815	-1.79153	1.09e-09	4.93e-08
Creg2	1.24909	1.33389	0.372164	0.403158	0.257161	-1.90059	1.1e-09	4.93e-08
Oas1a	16.6589	19.2151	7.27137	9.16824	9.1683	-1.06707	1.26e-09	5.66e-08
Ifi204	8.6686	13.3509	3.99711	3.91636	2.50724	-1.6593	1.27e-09	5.7e-08
Dmxl2	5.58464	4.88861	2.73409	1.84494	1.8236	-1.29122	1.36e-09	6.09e-08
Litaf	40.2077	35.5515	18.3121	23.1574	17.772	-0.936186	1.45e-09	6.45e-08
Pilrb1	4.03625	3.10701	0.754261	1.04172	0.880431	-1.99518	1.45e-09	6.45e-08
Rnf19b	49.2191	59.5719	33.1503	29.9421	29.4694	-0.814206	1.52e-09	6.72e-08
Slpi	353.305	590.895	181.607	186.156	120.354	-1.53276	1.55e-09	6.83e-08
Arrb2	29.127	26.3285	16.158	17.6537	16.9942	-0.70783	1.55e-09	6.83e-08
Ticam2	2.07262	3.25607	0.684468	0.813891	0.717785	-1.84441	1.69e-09	7.44e-08
Igkv4-63	38.1346	40.8022	8.83617	6.58136	2.22495	-2.74078	1.96e-09	8.61e-08
Alox5ap	38.9385	35.0311	21.4582	20.5235	22.6498	-0.776919	2.06e-09	9.01e-08
Clec4a2	6.26036	7.45237	2.91874	2.97695	2.12346	-1.35353	2.07e-09	9.02e-08
Tap1	40.2209	56.4952	24.2697	21.948	17.5535	-1.18167	2.07e-09	9.02e-08
Glipr1	17.9015	24.2214	9.83968	8.88821	9.91457	-1.1378	2.26e-09	9.79e-08
Gpsm3	28.2532	25.8379	11.3443	14.2138	14.6179	-1.01052	2.38e-09	1.03e-07
Col4a5	4.09723	3.59697	6.63873	6.4968	7.30567	0.827199	2.4e-09	1.04e-07
Gns	55.368	71.2093	37.0731	35.4734	32.869	-0.845111	2.57e-09	1.1e-07
Tnfaip8l2	29.456	29.4322	14.7534	16.105	12.1456	-1.03371	2.73e-09	1.17e-07
Il13ra1	24.3735	27.2537	16.3748	16.214	15.1067	-0.695316	2.89e-09	1.24e-07
C1ra	34.2844	41.1462	21.6281	21.4489	23.2774	-0.766361	3.21e-09	1.37e-07
Cd300c2	38.6918	42.5095	23.2784	21.949	18.305	-0.934769	3.22e-09	1.37e-07
Orm2	5.0023	8.25152	1.08836	1.25547	0.808448	-2.6473	3.36e-09	1.43e-07
Capn15	11.4869	11.1715	6.49651	7.39998	6.78057	-0.713065	3.42e-09	1.45e-07
Arhgap9	13.6537	15.184	8.39415	7.98925	6.78332	-0.896678	3.56e-09	1.51e-07
Cyb561a3	36.2955	54.3022	20.7079	19.8973	20.8991	-1.13993	3.57e-09	1.51e-07
Ryk	14.7282	13.7113	21.3474	21.4905	21.4998	0.596049	3.68e-09	1.55e-07
Aldoc	12.3266	15.4216	6.64017	7.6961	6.46453	-0.996051	3.87e-09	1.62e-07
Aim2	4.98301	5.12047	2.36408	2.22334	1.70014	-1.26465	4.06e-09	1.7e-07
Gch1	9.65165	10.616	6.14798	6.27801	6.41481	-0.686548	4.07e-09	1.7e-07
C5ar1	21.6843	14.3791	7.48711	8.20289	7.74041	-1.20397	4.08e-09	1.7e-07
H2-M2	272.512	342.927	30.1146	33.5472	10.806	-3.6274	4.25e-09	1.77e-07
Atp6v0c	31.8196	33.7522	19.8158	21.5508	18.2218	-0.718992	4.27e-09	1.77e-07
Gbgt1	6.95907	7.60582	2.48407	2.00995	1.28871	-1.91289	4.33e-09	1.79e-07
Csf3r	58.3827	22.4978	4.71813	6.09811	4.42697	-2.98915	4.52e-09	1.86e-07
Oasl1	3.58617	4.48201	0.363848	1.06594	0.800801	-2.43104	4.58e-09	1.88e-07
Slc2a1	26.3723	36.4051	13.0516	16.8759	13.3881	-1.11642	4.83e-09	1.98e-07
Psme2b	91.8826	113.101	52.9694	60.3932	58.076	-0.838893	5.36e-09	2.19e-07
Plet1	118.573	137.761	74.5409	53.924	52.105	-1.0862	5.59e-09	2.28e-07
Arfgap3	22.0536	22.49	15.07	14.041	14.0284	-0.627684	5.61e-09	2.28e-07
Neurl3	21.5862	17.9396	7.83306	10.8883	7.62815	-1.16591	5.65e-09	2.3e-07
Il2rg	16.5458	20.5322	8.32613	10.0352	9.75562	-0.97987	5.83e-09	2.36e-07
Lrpap1	35.3794	39.0074	24.7321	24.6973	24.7488	-0.585348	5.87e-09	2.37e-07
Adam17	17.6322	17.7387	11.6061	10.7315	9.6119	-0.727911	6e-09	2.42e-07
Ccdc80	10.1593	12.3687	4.86283	6.18418	5.85001	-0.995728	6.11e-09	2.46e-07
Cxcl10	5.98216	13.7328	2.5516	2.40717	2.36485	-2.00932	6.15e-09	2.47e-07
Pilrb2	5.12579	4.82122	1.29302	1.96506	1.28063	-1.70874	6.37e-09	2.55e-07
Wfdc21	91.3367	92.7571	41.1779	20.3907	27.9107	-1.62271	6.38e-09	2.55e-07
Pnp	16.1736	16.5723	10.1222	10.8059	10.5632	-0.63754	6.45e-09	2.57e-07
Ifi207	11.8671	12.9435	5.9311	6.40427	4.34848	-1.15267	6.86e-09	2.73e-07
Atp8b4	2.27747	2.14864	0.997357	0.980919	1.08971	-1.11127	7.41e-09	2.94e-07
Msr1	6.01164	7.60978	2.65914	3.04552	1.76126	-1.4474	7.5e-09	2.97e-07
Btnl6	6.80817	15.2971	3.04081	1.87871	2.35566	-2.18519	7.74e-09	3.05e-07
Igf2bp2	2.94608	2.98132	1.28197	1.60869	1.47424	-1.02161	7.75e-09	3.05e-07
Arnt2	1.38024	2.08606	0.45251	0.476042	0.217296	-2.17482	7.96e-09	3.13e-07
Plxnd1	20.9809	21.5672	13.6469	14.3993	14.9678	-0.565808	8.05e-09	3.15e-07
Ddx60	1.2221	1.69614	0.485651	0.549548	0.372773	-1.62968	8.16e-09	3.19e-07
Ccdc88a	3.87554	3.58562	2.13464	1.96971	1.64437	-0.9573	8.34e-09	3.25e-07
Thsd4	3.99154	3.41804	6.70559	5.91334	6.16721	0.760361	8.65e-09	3.37e-07
Gbp3	16.9795	28.2075	9.59086	8.57121	6.57251	-1.44991	9.12e-09	3.54e-07
Bub1b	8.61508	8.65654	3.92144	5.0939	4.53117	-0.931017	9.6e-09	3.72e-07
Arhgdib	41.6181	56.655	21.8344	27.0071	22.5427	-1.04209	9.83e-09	3.8e-07
Samsn1	7.77714	4.91778	2.29671	2.75086	2.116	-1.40664	9.87e-09	3.8e-07
Klra2	12.3575	18.5035	6.66606	6.07843	4.86911	-1.38935	1e-08	3.86e-07
Stac	2.89586	2.97376	0.558279	0.911235	0.394949	-2.22805	1.01e-08	3.86e-07
Sema3c	13.5335	12.7667	22.5341	20.5577	26.735	0.826897	1.01e-08	3.87e-07
Gm4951	14.254	21.7597	7.25488	6.58644	4.26384	-1.5723	1.01e-08	3.87e-07
Btnl4	2.9995	6.90565	1.04776	0.684073	0.800528	-2.55037	1.03e-08	3.94e-07
Esyt1	20.7323	22.0432	14.603	13.9757	14.808	-0.561017	1.04e-08	3.95e-07
Igsf8	17.816	19.1504	12.1461	11.6875	12.4301	-0.609191	1.04e-08	3.95e-07
Ly75	15.8749	20.4052	9.49754	7.41459	5.92823	-1.24817	1.11e-08	4.2e-07
Creb5	1.07878	0.978336	0.493021	0.34813	0.285883	-1.44952	1.19e-08	4.48e-07
Furin	27.7358	30.2408	18.6504	20.299	18.3238	-0.598883	1.23e-08	4.62e-07
Gna15	9.51038	13.1841	5.33348	4.40541	4.79326	-1.22449	1.26e-08	4.74e-07
Slc8b1	15.239	14.5915	8.49447	8.84377	9.69462	-0.723975	1.28e-08	4.8e-07
Tnip3	2.17528	2.12243	0.801676	1.15026	0.923137	-1.15968	1.36e-08	5.08e-07
Cd74	4338.08	5814.58	2700.74	2728.57	2075.75	-1.01704	1.38e-08	5.13e-07
Fcgr4	42.0551	76.6647	24.0083	21.4326	17.5842	-1.49419	1.38e-08	5.13e-07
Gdap10	1.13328	1.45633	0.379338	0.379701	0.35483	-1.79704	1.4e-08	5.19e-07
Ptpn7	4.24877	4.51845	2.17712	2.52849	2.04502	-0.956932	1.42e-08	5.27e-07
Cdh11	2.28584	2.26648	4.15038	3.65813	4.32756	0.832532	1.43e-08	5.3e-07
Mfsd7a	8.73358	10.1783	4.11987	3.43616	2.26919	-1.52495	1.48e-08	5.47e-07
Slc38a4	2.02437	2.1774	5.12204	4.09938	4.23972	1.09847	1.5e-08	5.54e-07
Wipf1	15.8464	16.5005	10.801	11.0017	10.2016	-0.596472	1.51e-08	5.55e-07
Sh3bgrl3	291.703	309.971	124.891	182.622	155.238	-0.960527	1.61e-08	5.89e-07
Tmem154	11.1996	12.7448	7.05421	6.02385	5.25649	-0.966037	1.64e-08	5.99e-07
Dhcr7	5.50661	5.9383	2.88192	3.13824	3.44671	-0.855188	1.67e-08	6.1e-07
Ear6	24.0504	55.4127	4.2955	3.334	1.65753	-3.67682	1.69e-08	6.16e-07
Tlr6	2.31442	2.55969	0.876974	0.770763	0.504331	-1.75909	1.73e-08	6.29e-07
Coro1b	112.896	119.309	73.231	77.3515	82.6767	-0.575061	1.74e-08	6.3e-07
Cxcl3	26.6543	11.3286	1.67285	2.9405	2.43299	-3.01235	1.84e-08	6.65e-07
Aqp4	2.42204	3.58939	1.10995	1.13051	0.821916	-1.55222	1.85e-08	6.69e-07
Relt	7.7713	6.13667	2.52337	3.50321	2.6902	-1.2543	2.05e-08	7.4e-07
Psmb10	69.748	82.4229	48.9453	45.9252	44.3421	-0.709524	2.13e-08	7.67e-07
Ptgir	5.77041	7.21644	3.11498	2.89059	2.25512	-1.23285	2.39e-08	8.58e-07
Hexb	27.1792	32.7815	14.7697	17.8184	13.9434	-0.946237	2.4e-08	8.59e-07
Nectin3	3.67241	3.43364	5.8768	5.27773	6.06624	0.695041	2.5e-08	8.95e-07
Cd44	60.0598	58.4436	40.1605	41.1976	35.8073	-0.597646	2.55e-08	9.09e-07
4833407H14Rik	4.04648	3.56509	0.639	1.15442	0.843834	-2.10435	2.67e-08	9.51e-07
Tbc1d2	9.02201	11.0246	5.39321	5.97842	5.67838	-0.814351	2.96e-08	1.05e-06
Batf2	3.20888	5.52856	1.3587	1.30437	1.05584	-1.81173	3.01e-08	1.07e-06
Sema4a	34.2159	30.7756	19.6788	21.5037	17.6069	-0.725937	3.07e-08	1.08e-06
Rpl30-ps10	29.4669	39.1242	67.7579	70.1	67.7104	1.00391	3.1e-08	1.09e-06
Ism1	10.3457	9.65258	16.073	15.3765	16.1655	0.66949	3.21e-08	1.13e-06
Cotl1	165.298	176.531	80.5626	106.281	103.149	-0.819071	3.24e-08	1.14e-06
Evl	19.4993	22.6964	12.7311	12.576	10.9042	-0.801397	3.45e-08	1.21e-06
Fcrlb	6.75569	5.0213	0.780087	1.76815	0.853939	-2.36494	3.48e-08	1.22e-06
Ighv5-12	20.592	26.1345	8.66179	5.38143	6.06431	-1.80036	3.52e-08	1.23e-06
Sparc	263.599	258.725	371.499	348.572	359.242	0.465743	3.55e-08	1.24e-06
Btk	9.35648	10.0873	4.53682	5.26743	3.56482	-1.12017	3.66e-08	1.27e-06
Oas3	3.92806	5.96916	1.64812	1.92043	0.974963	-1.7028	3.66e-08	1.27e-06
Irf7	10.3952	18.1157	3.82537	5.38668	5.80751	-1.50622	3.86e-08	1.34e-06
B230303A05Rik	1.09086	0.485861	0	0.0122703	0	-7.36495	4.14e-08	1.43e-06
Card11	13.305	16.0721	8.81874	8.86474	7.98313	-0.77562	4.19e-08	1.45e-06
Tnfrsf26	5.88806	4.16994	1.83479	1.55498	2.20661	-1.42999	4.26e-08	1.47e-06
Phf24	2.49175	2.05457	5.38432	4.51741	4.07839	1.03867	4.45e-08	1.53e-06
Fgf1	17.7345	17.2093	28.3095	25.3694	30.9701	0.694705	4.51e-08	1.55e-06
Pstpip2	6.70447	8.0411	2.75869	2.7235	1.75912	-1.60473	4.64e-08	1.59e-06
Tff2	69.2876	122.876	17.1512	36.257	28.7883	-1.80663	5.25e-08	1.79e-06
Acpp	1.15695	1.50173	0.510633	0.505678	0.498616	-1.3918	5.41e-08	1.84e-06
2019-03-01	6.00153	7.98071	3.07629	2.83339	1.70241	-1.45738	5.6e-08	1.9e-06
Xylt1	1.87794	1.35782	0.639099	0.729726	0.578874	-1.31321	5.68e-08	1.93e-06
Smap2	29.3519	30.9694	20.3863	20.4539	18.6874	-0.600179	5.74e-08	1.94e-06
Dhrs9	1.57344	1.29789	0.443314	0.443738	0.451262	-1.68385	5.93e-08	2e-06
Naip6	2.13658	2.45695	1.15829	1.04515	0.902453	-1.14524	6.01e-08	2.03e-06
Sgk1	40.0685	51.3697	26.9017	26.5353	22.2565	-0.853639	6.05e-08	2.03e-06
Slc7a8	2.77881	3.50846	1.13756	1.49968	1.03277	-1.35491	6.09e-08	2.05e-06
H2-T22	51.4264	77.2904	34.0641	31.2821	27.6814	-1.04943	6.17e-08	2.07e-06
Gsr	67.5868	64.3132	41.9404	47.359	42.695	-0.580338	6.21e-08	2.08e-06
Chil1	2726.28	2284.33	1560.58	1417.63	1168.89	-0.853859	6.27e-08	2.09e-06
Abhd12	44.0653	59.7889	26.7416	30.4126	27.706	-0.872626	6.62e-08	2.2e-06
Cd101	3.44894	2.15651	0.759891	0.960049	0.815326	-1.72553	6.93e-08	2.31e-06
Gusb	28.3321	31.2223	19.9023	20.2935	18.3569	-0.605538	7.07e-08	2.35e-06
B3gnt7	9.14844	10.0476	4.19242	5.44301	5.46481	-0.927261	7.22e-08	2.39e-06
Ifi47	35.3308	57.5468	19.5266	20.8713	13.5545	-1.36432	7.36e-08	2.43e-06
Rhog	88.3538	86.5626	49.3391	54.6857	60.3382	-0.67156	7.54e-08	2.49e-06
Fxyd5	34.7149	45.3151	24.2837	19.9943	19.9408	-0.898538	7.6e-08	2.5e-06
Tlr8	4.63517	6.03692	2.46975	2.11896	1.58704	-1.36935	7.71e-08	2.53e-06
B2m	3151.86	5037.25	2099.75	1635.28	1383.38	-1.25861	7.82e-08	2.57e-06
Car2	13.5856	12.1846	22.2449	22.1716	19.6173	0.731557	7.86e-08	2.57e-06
Gm21188	2.30004	2.87768	0.933971	0.668846	0.3997	-1.95081	7.86e-08	2.57e-06
Bak1	21.9448	24.0854	13.4258	15.0914	14.4034	-0.681776	8.23e-08	2.68e-06
Plekhg1	4.56927	4.95443	3.05241	2.80467	2.70053	-0.735543	8.68e-08	2.82e-06
Rhov	2.19108	2.80093	0.650069	0.435305	0.490544	-2.2483	8.9e-08	2.89e-06
Mag	2.66577	3.33402	1.12633	1.36541	0.974492	-1.36965	8.91e-08	2.89e-06
Gpr141	2.83912	5.56288	1.27955	1.34174	0.734153	-1.90361	9.42e-08	3.05e-06
Nlrc5	9.85971	11.1895	5.84715	4.81713	3.55336	-1.14666	9.76e-08	3.15e-06
Fnip2	5.62583	6.3673	3.52962	3.64502	2.97143	-0.821806	9.88e-08	3.18e-06
Kcna3	7.46515	5.98033	3.04885	2.11932	2.63532	-1.36942	1.03e-07	3.32e-06
Arhgap25	6.84164	7.70775	3.30524	4.27382	3.12049	-1.02316	1.05e-07	3.37e-06
Acp2	12.5495	15.2724	8.01029	8.77339	8.0342	-0.745673	1.07e-07	3.43e-06
Ppm1n	2.36442	1.78322	0.519151	0.539236	0.42069	-2.06802	1.12e-07	3.59e-06
Cd82	64.9732	67.6978	46.1914	47.705	43.0903	-0.535014	1.13e-07	3.61e-06
Dclre1c	1.04036	1.02404	0.458363	0.447612	0.39232	-1.24996	1.15e-07	3.67e-06
Adam8	11.6187	9.60647	5.43315	4.83507	6.36048	-0.93471	1.16e-07	3.7e-06
Phactr1	2.02693	1.88705	3.43917	3.3601	4.36234	0.929397	1.19e-07	3.76e-06
Ugt1a7c	2.05601	2.5718	0.649753	0.944446	0.544522	-1.68986	1.19e-07	3.78e-06
Emilin2	14.648	8.76004	4.86475	5.43705	4.00246	-1.29182	1.21e-07	3.81e-06
Gm12250	15.253	27.0727	6.86899	8.14642	4.71304	-1.68067	1.21e-07	3.82e-06
Ltb4r1	7.43931	4.85068	2.11777	1.82805	1.42329	-1.77684	1.22e-07	3.86e-06
Pglyrp1	59.4602	64.5159	17.2472	28.8792	31.1511	-1.2642	1.23e-07	3.86e-06
Podxl	28.7421	28.2622	46.8482	39.5787	44.0113	0.612863	1.24e-07	3.89e-06
Sdc3	27.4544	39.5778	15.5186	17.7935	18.5868	-0.950741	1.27e-07	3.97e-06
Basp1	55.6962	64.5238	19.8642	34.1788	25.7813	-1.17241	1.34e-07	4.18e-06
Lama3	6.04789	5.3076	9.03728	8.32653	8.92151	0.628948	1.36e-07	4.23e-06
Lifr	3.25584	3.14719	5.56723	4.72099	5.37821	0.708956	1.39e-07	4.33e-06
Hopx	78.0599	87.3393	143.373	118.644	142.275	0.708159	1.46e-07	4.55e-06
Vdr	3.43078	3.90579	1.76347	1.95172	2.06077	-0.925938	1.48e-07	4.59e-06
Bst2	196.844	273.29	125.985	129.557	136.515	-0.843431	1.48e-07	4.59e-06
AU020206	62.7288	76.9085	43.8734	40.3904	34.6608	-0.812587	1.5e-07	4.65e-06
Tcim	9.28925	7.86987	16.56	14.2207	16.6038	0.882538	1.51e-07	4.66e-06
Itgam	7.24389	4.75763	1.18572	2.44391	1.07043	-1.9323	1.52e-07	4.67e-06
Siglecf	14.2427	17.7919	8.48392	6.67591	5.10894	-1.24091	1.58e-07	4.86e-06
Batf3	6.58471	5.87522	2.70685	2.75618	2.64821	-1.20101	1.6e-07	4.9e-06
Tmem86a	19.6202	25.5837	11.4542	13.0626	11.4552	-0.909979	1.61e-07	4.92e-06
Tcf4	2.04939	2.24165	3.25176	3.10329	3.16149	0.567936	1.64e-07	5.02e-06
Tbc1d9	11.7795	17.3627	7.88926	6.91804	6.35913	-1.04217	1.65e-07	5.03e-06
AI662270	7.55135	8.75643	4.33366	4.6654	3.84395	-0.924479	1.66e-07	5.04e-06
Rnf213	7.54387	9.04455	5.05698	5.38556	5.38261	-0.649239	1.71e-07	5.21e-06
Dpp4	16.3424	13.8779	26.9886	24.1526	22.8299	0.710044	1.72e-07	5.23e-06
Rgs14	4.25266	3.75912	2.02712	2.17509	1.93379	-0.965896	1.79e-07	5.41e-06
Ch25h	74.5922	60.1053	38.0347	36.1396	27.073	-0.992835	1.8e-07	5.43e-06
Fgfr3	6.03886	5.53612	10.2666	8.93256	12.0428	0.850398	1.8e-07	5.44e-06
Lair1	3.80547	5.53276	2.20038	2.01447	1.44588	-1.30234	1.82e-07	5.49e-06
Ffar2	10.022	10.1641	5.02611	3.98562	2.71354	-1.3643	1.89e-07	5.69e-06
Sash3	13.8301	14.2351	7.50293	8.89617	6.90442	-0.848436	1.9e-07	5.7e-06
Zfp36l2	61.3367	63.8661	38.3508	44.1802	35.7646	-0.663088	1.91e-07	5.73e-06
Bcl2a1b	40.7489	38.4309	20.6482	11.3989	15.146	-1.32884	2.01e-07	6e-06
Adcy3	6.02838	6.5291	4.04285	3.41969	3.46075	-0.782698	2.02e-07	6.02e-06
Scimp	24.544	22.423	11.6174	11.8835	7.92853	-1.15979	2.06e-07	6.14e-06
Aqp5	186.959	198.859	312.897	266.855	285.47	0.583977	2.08e-07	6.17e-06
Glipr2	24.2299	21.4414	14.4519	14.8185	13.8182	-0.66551	2.11e-07	6.28e-06
Pgam1	76.5141	98.3936	34.4636	50.6346	45.0833	-1.00778	2.13e-07	6.33e-06
Itga7	13.5522	11.0833	6.60597	5.25051	7.34275	-0.941741	2.14e-07	6.33e-06
Eln	53.8874	46.2358	73.3409	84.8614	74.9721	0.637997	2.31e-07	6.83e-06
Tap2	30.1961	37.4034	21.8343	19.1042	19.1256	-0.751617	2.35e-07	6.92e-06
Slc36a1	9.0959	10.7611	6.25001	6.02013	5.53119	-0.738508	2.35e-07	6.93e-06
Emilin1	18.2669	21.0009	12.7603	11.4401	12.9024	-0.663337	2.41e-07	7.08e-06
Irgm1	16.4146	28.7439	10.607	9.24263	7.28815	-1.31534	2.42e-07	7.08e-06
Tnfsf14	4.82761	3.03663	0.941893	1.32953	0.904598	-1.88675	2.57e-07	7.53e-06
Arrdc4	15.0215	17.9353	8.92764	9.0509	10.6777	-0.783359	2.6e-07	7.61e-06
Il17a	3.10374	1.38765	0.135058	0.158267	0.222939	-3.70693	2.66e-07	7.75e-06
Coro7	5.88855	6.56718	3.43732	3.89488	3.98116	-0.71985	2.73e-07	7.96e-06
Pim1	69.2362	64.8959	39.708	35.1975	25.453	-0.999243	2.8e-07	8.14e-06
Plekhm2	17.1469	18.6483	12.2899	12.4185	11.9708	-0.545936	2.82e-07	8.17e-06
Hspb8	27.1623	26.4238	39.7138	37.684	41.7698	0.571224	2.93e-07	8.48e-06
Hacd4	2.46029	2.8707	1.33432	1.47447	1.28289	-0.961418	2.94e-07	8.49e-06
Ntn4	9.04168	7.13191	17.9248	13.1035	18.5904	1.03515	3.05e-07	8.8e-06
Tspan15	5.85687	6.0085	8.71001	8.36855	9.05404	0.557503	3.06e-07	8.83e-06
Plod3	29.7579	30.8774	21.8849	19.7881	20.9704	-0.534504	3.07e-07	8.83e-06
1810043G02Rik	3.9853	4.45315	2.37853	2.32818	2.60785	-0.787847	3.16e-07	9.09e-06
Man2b2	23.3508	24.2475	15.3759	17.0333	15.7317	-0.564679	3.4e-07	9.72e-06
Mfge8	65.1224	86.4653	30.9746	42.957	42.2347	-0.965927	3.4e-07	9.72e-06
Sdf2l1	52.9646	65.2852	30.4981	31.3206	37.5099	-0.833204	3.41e-07	9.74e-06
Car4	129.234	144.881	82.1062	51.2819	68.7576	-1.02032	3.42e-07	9.76e-06
H2afz	186.417	187.534	138.146	140.981	133.03	-0.441006	3.45e-07	9.82e-06
Gbp6	2.09987	4.05852	0.982808	1.12836	0.771696	-1.67427	3.49e-07	9.91e-06
Gba	27.4965	29.3939	19.3442	19.6267	19.2812	-0.547054	3.51e-07	9.95e-06
Fcgr1	6.66346	11.1962	3.35975	3.88344	3.44855	-1.32026	3.54e-07	1e-05
Bmf	20.3507	20.5758	12.8256	13.6802	10.7446	-0.716716	3.67e-07	1.04e-05
Mmp3	13.7227	14.7269	6.84946	8.72116	7.10272	-0.907157	3.72e-07	1.05e-05
Cav2	31.8658	32.0949	42.5375	45.4575	45.5585	0.480681	3.78e-07	1.07e-05
Myo9b	18.5409	17.8664	12.1596	12.6031	13.4083	-0.513446	4.11e-07	1.16e-05
Nampt	28.0844	39.8783	19.2866	17.8951	14.8351	-0.966627	4.11e-07	1.16e-05
Afap1l1	24.9015	19.6993	37.8907	34.6489	42.6069	0.786386	4.19e-07	1.18e-05
Egln3	11.9056	9.58951	1.18822	3.77694	2.98132	-2.01693	4.21e-07	1.18e-05
Havcr2	9.22535	10.6915	6.02541	5.31269	5.0658	-0.861052	4.43e-07	1.24e-05
Mrgpra2b	1.16245	0.903749	0	0	0	-7.21485	4.67e-07	NA
Gm5431	2.55976	3.4203	1.13297	1.37967	1.01396	-1.34002	4.7e-07	1.31e-05
Btg1	74.94	72.3571	42.4657	51.4965	38.7633	-0.731676	4.88e-07	1.36e-05
Cln3	8.60055	9.03092	4.55955	5.28968	5.81641	-0.752123	5.11e-07	1.42e-05
Tifa	9.30113	11.0603	4.69662	5.72099	3.68864	-1.10924	5.14e-07	1.43e-05
Prr13	127.572	132.688	87.6487	94.8606	95.6667	-0.485427	5.2e-07	1.44e-05
Tifab	9.49241	11.4818	5.11044	6.45241	5.18091	-0.905058	5.36e-07	1.48e-05
Tgfbr1	28.7688	27.3479	18.2906	18.8763	15.0708	-0.68445	5.39e-07	1.49e-05
Vsir	20.0933	19.9571	12.1332	12.9739	14.4016	-0.601411	5.49e-07	1.51e-05
Cap1	96.878	106.83	69.7518	73.663	73.9997	-0.48751	5.63e-07	1.55e-05
B430306N03Rik	2.76597	1.74525	0.320959	0.79337	0.33775	-2.2122	5.63e-07	1.55e-05
Calhm6	9.03638	22.2319	3.99959	4.44693	2.3863	-2.10815	5.64e-07	1.55e-05
A530040E14Rik	3.77582	5.48318	1.0893	1.63551	0.629334	-2.04099	5.73e-07	1.57e-05
1190002N15Rik	6.67396	6.21047	12.6522	9.75921	11.6189	0.819205	5.77e-07	1.58e-05
Cd34	12.2313	10.7855	17.4568	16.6518	16.5733	0.557093	5.81e-07	1.59e-05
Gm5424	10.4345	27.3078	5.18672	4.11017	5.64229	-1.91867	5.85e-07	1.59e-05
Acox3	8.50917	9.18135	5.95308	5.33666	4.61803	-0.73421	6.1e-07	1.66e-05
Aph1c	2.78376	2.83991	1.36731	1.57558	1.4144	-0.948115	6.22e-07	1.69e-05
Mrc2	8.46631	7.29634	12.7884	11.552	13.7767	0.691841	6.27e-07	1.7e-05
Sgpp2	17.0614	17.1581	32.6421	28.5036	24.7754	0.747207	6.27e-07	1.7e-05
Acvr1b	26.0397	27.0867	19.0919	19.3176	18.8026	-0.474388	6.52e-07	1.76e-05
Stat2	11.4894	14.4975	7.9263	7.93584	6.92521	-0.770344	6.6e-07	1.78e-05
Gzmb	3.57712	4.5263	1.32161	1.41967	1.27258	-1.59262	6.62e-07	1.78e-05
Ggh	14.5749	21.207	8.71917	9.45519	7.94476	-1.03438	6.64e-07	1.79e-05
Cd63	156.935	165.054	122.115	117.367	114.578	-0.444323	6.9e-07	1.85e-05
Fkbp15	10.4142	10.2463	7.37273	7.21965	7.00332	-0.517562	7.14e-07	1.91e-05
9330188P03Rik	1.0891	1.3153	3.15177	2.7094	2.32409	1.18761	7.32e-07	1.96e-05
Blvrb	16.252	20.707	10.4222	10.7421	11.2795	-0.769077	7.53e-07	2.01e-05
Ptpn1	55.7292	48.7322	35.1767	32.1474	27.3848	-0.722482	7.55e-07	2.01e-05
Apoe	469.729	552.957	282.771	340.518	340.967	-0.666679	7.96e-07	2.12e-05
Zfp385a	10.8673	15.027	6.64471	6.48475	7.07927	-0.938743	7.99e-07	2.12e-05
Gm44126	1.50848	2.24355	5.74354	10.6367	15.3386	2.50037	7.99e-07	2.12e-05
Ighv7-1	10.2794	6.20923	1.5975	0.638193	0.719177	-3.07307	8.04e-07	2.13e-05
Mob3a	5.56975	5.65412	3.06195	3.33186	3.00052	-0.837134	8.15e-07	2.16e-05
Xbp1	124.283	136.482	93.9273	81.3249	77.8522	-0.624081	8.64e-07	2.28e-05
Robo2	0.487937	0.413586	0.850532	0.829369	0.906943	0.93748	8.78e-07	2.32e-05
Dgkh	1.06458	1.13917	1.80703	1.68096	1.86659	0.6993	8.9e-07	2.35e-05
P2rx4	18.7355	19.6463	13.5452	12.1224	13.6458	-0.547014	8.93e-07	2.35e-05
Krt1	0.51588	1.78089	0.0835837	0.0944496	0.189218	-3.22917	8.96e-07	2.35e-05
Stk10	9.45466	9.83269	5.81345	6.52964	6.48249	-0.616074	9.1e-07	2.38e-05
Sema3e	3.02711	2.4501	5.4733	4.27649	5.5783	0.902292	9.1e-07	2.38e-05
Npr3	1.28001	1.15007	2.48736	2.67959	4.72685	1.4426	9.13e-07	2.39e-05
Klhl6	12.296	18.0216	6.16283	8.27561	5.86362	-1.15867	9.2e-07	2.4e-05
Naip5	4.19041	5.76148	2.3502	2.72441	2.34774	-1.00301	9.22e-07	2.4e-05
Nfib	6.27253	6.04884	8.94896	10.0986	8.56997	0.583087	9.3e-07	2.42e-05
Slc38a6	2.54658	3.226	1.58498	1.55971	1.38866	-0.9289	9.66e-07	2.51e-05
Dtx3l	8.44767	12.1041	5.06456	5.60849	3.97634	-1.06886	9.73e-07	2.53e-05
4933430I17Rik	2.03841	2.26368	0.325234	0.493731	0.117133	-2.76859	9.75e-07	2.53e-05
Bin3	20.186	22.0024	12.8238	14.3002	12.2234	-0.681054	9.96e-07	2.58e-05
Noxa1	5.18463	3.53339	1.53229	0.945567	1.38845	-1.75981	9.98e-07	2.58e-05
Blvra	16.7212	20.1869	11.509	11.2517	11.1426	-0.703452	1.01e-06	2.6e-05
Pde5a	3.20404	2.56995	5.97368	4.5574	6.66528	0.992207	1.03e-06	2.64e-05
Gbp11	0.900071	2.70655	0.215413	0.309803	0.213349	-2.86298	1.03e-06	2.65e-05
Kcnab2	5.13441	6.41827	2.49505	3.43883	2.56475	-1.02278	1.05e-06	2.7e-05
Tmem173	29.5348	31.9241	20.4961	20.4895	17.5099	-0.652142	1.06e-06	2.72e-05
Ptger2	2.20229	1.9683	0.974557	1.04389	0.965218	-1.06435	1.07e-06	2.73e-05
Mat1a	12.3525	13.7694	8.08699	7.57517	6.05228	-0.847247	1.07e-06	2.74e-05
Abcc5	18.9556	20.6509	14.0616	13.2695	11.8298	-0.597408	1.09e-06	2.79e-05
AU022793	5.84192	7.95588	2.71818	3.02829	2.50255	-1.32083	1.14e-06	2.9e-05
Plxdc1	2.91601	3.51184	1.67876	1.25509	1.5763	-1.0939	1.19e-06	3.02e-05
Ighv1-55	90.4972	212.575	33.4089	21.6592	27.9304	-2.44951	1.19e-06	3.02e-05
Cd36	159.094	147.119	230.033	202.535	229.69	0.531474	1.22e-06	3.1e-05
Nes	8.31581	7.20576	14.6008	11.6626	17.065	0.899085	1.28e-06	3.24e-05
Nrros	12.1353	10.353	6.90363	7.37642	6.72497	-0.679917	1.28e-06	3.24e-05
Ppargc1b	1.37242	1.28745	0.502071	0.429652	0.353316	-1.63121	1.32e-06	3.32e-05
Colgalt1	43.5757	43.4267	26.4806	32.0988	28.4959	-0.580215	1.34e-06	3.37e-05
Apoc1	22.797	25.2928	40.1758	36.8669	40.9838	0.714013	1.35e-06	3.4e-05
Plin2	118.831	134.73	88.683	81.333	71.2864	-0.652525	1.49e-06	3.75e-05
Cxcr1	13.4231	10.8632	6.85928	5.50027	5.77801	-1.00417	1.5e-06	3.75e-05
Aifm2	11.183	13.9915	7.63706	7.71276	7.65256	-0.711107	1.52e-06	3.8e-05
Creg1	83.707	108.164	61.6227	59.9658	54.9091	-0.701595	1.52e-06	3.8e-05
Trafd1	26.628	31.4902	19.7544	19.4585	18.1335	-0.600357	1.52e-06	3.8e-05
F630028O10Rik	9.13309	2.97483	1.50393	1.61708	1.28352	-2.04046	1.52e-06	3.8e-05
Rgs19	16.9501	16.971	9.36149	11.1365	10.9341	-0.691002	1.54e-06	3.83e-05
Piezo2	1.14113	1.02561	2.06657	1.67315	2.11487	0.851377	1.54e-06	3.83e-05
1700017B05Rik	11.0342	13.3472	6.56577	7.62035	7.81937	-0.729111	1.55e-06	3.85e-05
Fbln5	7.86744	7.51637	12.0676	10.5591	11.8613	0.582866	1.58e-06	3.93e-05
Sbno2	23.4859	24.4549	17.0625	16.3062	14.0483	-0.596941	1.6e-06	3.95e-05
H2-Eb1	1181.94	1834.92	848.867	765.274	619.227	-1.01473	1.61e-06	3.98e-05
Tspan2	19.547	20.8567	31.8966	28.6669	28.0442	0.551794	1.65e-06	4.06e-05
Card9	12.2576	10.2869	6.39139	6.5266	5.19162	-0.897061	1.71e-06	4.21e-05
Fam217b	2.75304	2.79391	1.41073	1.52444	1.37431	-0.944522	1.83e-06	4.51e-05
Mgat4a	3.64549	3.80892	2.0586	2.56825	2.22533	-0.702171	1.85e-06	4.55e-05
Ccl20	9.03719	10.9188	1.89204	3.09755	4.44594	-1.66286	1.88e-06	4.62e-05
Parp10	12.3332	12.8009	8.61977	8.55124	7.68222	-0.597185	1.89e-06	4.63e-05
Icos	2.68436	3.20923	1.36789	1.36432	1.38522	-1.09811	1.92e-06	4.69e-05
Gucy1b1	5.10883	4.99214	8.26941	7.964	10.2776	0.809844	1.94e-06	4.74e-05
Abcc1	2.48207	2.48333	1.65921	1.54729	1.65715	-0.61184	1.95e-06	4.74e-05
Ptprd	0.401319	0.349113	0.662953	0.745076	0.949438	1.06849	1.95e-06	4.74e-05
Psmb8	80.1287	117.499	58.8062	49.2625	42.7659	-0.970595	1.96e-06	4.77e-05
I830077J02Rik	5.05741	5.58021	3.07289	2.66838	2.69718	-0.915825	2.06e-06	5e-05
Psmb9	34.5139	47.0596	24.9108	21.6785	18.0938	-0.915479	2.09e-06	5.07e-05
G6pdx	23.7579	28.3701	16.8422	17.4951	16.7486	-0.610119	2.11e-06	5.12e-05
Znfx1	11.066	13.5828	7.33242	7.69478	8.31417	-0.660032	2.14e-06	5.18e-05
Nlrx1	4.07905	3.81052	2.3379	2.38513	2.43354	-0.722522	2.16e-06	5.21e-05
Ifi211	7.92732	14.5359	4.57771	3.94542	2.6618	-1.5858	2.17e-06	5.24e-05
Tjp1	16.4283	16.7432	24.8166	21.8288	25.0333	0.530106	2.21e-06	5.32e-05
Nfe2	3.21119	2.28054	0.811581	1.02341	1.15328	-1.4604	2.26e-06	5.44e-05
Ripk3	9.15493	11.3891	5.58915	5.98364	5.67227	-0.832814	2.28e-06	5.47e-05
Trim30a	12.8723	13.4518	6.82211	8.62189	5.89309	-0.883493	2.28e-06	5.47e-05
Kank2	20.4855	18.9344	28.3979	26.3924	28.0061	0.488964	2.33e-06	5.59e-05
Car3	0.456689	0.658648	1.26964	3.2344	4.3009	2.39989	2.36e-06	5.64e-05
Dnajb4	4.14106	4.10249	6.85056	5.94688	6.07604	0.613468	2.39e-06	5.7e-05
Ifngr2	28.9318	27.4819	19.2565	20.9832	19.7927	-0.491679	2.4e-06	5.72e-05
Mfsd2a	10.0581	10.0874	19.6109	16.3915	15.3852	0.769707	2.43e-06	5.78e-05
2010016I18Rik	3.4998	3.82816	1.88226	2.05534	1.76536	-0.941433	2.43e-06	5.78e-05
Casp1	15.1174	24.3004	9.15601	9.40893	6.97558	-1.20607	2.48e-06	5.87e-05
Adar	6.23208	7.04452	4.11064	4.42325	4.5086	-0.606763	2.5e-06	5.91e-05
Ms4a7	3.72182	4.33182	2.13096	2.37231	2.08708	-0.869049	2.58e-06	6.1e-05
Orai2	6.99346	6.26214	3.31382	4.26198	4.03814	-0.772045	2.67e-06	6.32e-05
Fgd3	5.17485	4.00193	1.06978	2.2889	1.67614	-1.44691	2.73e-06	6.44e-05
Bex4	15.9796	8.57967	30.7991	26.1833	40.9214	1.41144	2.77e-06	6.54e-05
Sh2b2	2.74301	2.23012	1.34573	1.12275	1.02377	-1.09245	2.83e-06	6.66e-05
Ly86	6.33767	7.8222	3.19324	4.13321	2.71699	-1.07496	2.84e-06	6.67e-05
Rasgef1b	3.2681	3.45906	5.4875	5.10819	4.67092	0.60129	2.85e-06	6.7e-05
Edem2	34.3403	42.2003	23.7936	26.1834	24.1386	-0.627587	2.87e-06	6.73e-05
Scly	8.23465	7.58203	5.33085	4.62411	4.46484	-0.715234	2.88e-06	6.73e-05
Irgm2	24.1248	36.124	17.7296	14.1635	13.0177	-1.00461	2.93e-06	6.84e-05
Prex2	1.60181	1.5622	3.0915	2.53855	4.29732	1.06749	2.95e-06	6.88e-05
Ccr5	2.68327	3.51148	1.51264	1.61511	1.03384	-1.15358	3e-06	6.98e-05
Heg1	7.56137	7.4129	12.6989	10.3892	14.3329	0.739719	3.01e-06	7e-05
Gm14005	2.40513	2.27958	1.06212	1.10425	1.19306	-1.06184	3.02e-06	7.02e-05
Nfkb2	29.9098	25.7704	18.9776	19.1586	18.51	-0.556832	3.09e-06	7.17e-05
Tmem2	9.90711	9.60763	14.1697	13.3779	15.8039	0.569659	3.1e-06	7.18e-05
Was	11.3772	11.3377	5.4688	7.12213	4.84624	-0.961231	3.11e-06	7.2e-05
Lrp1	23.0606	27.5771	15.1246	13.455	17.5966	-0.714637	3.14e-06	7.25e-05
Cxcl16	38.8513	43.8807	29.3864	25.5359	23.9717	-0.64958	3.2e-06	7.38e-05
Rab6b	3.24607	3.63619	7.40832	5.24018	6.97409	0.930098	3.24e-06	7.47e-05
Dusp7	19.1615	16.1344	26.343	25.5824	26.9462	0.577994	3.33e-06	7.65e-05
Trf	36.666	34.0082	18.2764	24.8829	19.8469	-0.747072	3.35e-06	7.71e-05
Emp2	62.6434	62.0471	85.6262	85.1989	101.459	0.545076	3.4e-06	7.81e-05
Gm2115	0.125441	0.0785547	0.718222	0.429241	0.384123	2.32162	3.42e-06	7.83e-05
Slc16a6	5.7858	5.13117	3.10928	3.3305	3.48581	-0.719331	3.45e-06	7.89e-05
Mcam	31.5929	29.3851	51.2854	41.2016	49.7185	0.640114	3.52e-06	8.05e-05
Il4ra	48.2257	45.8587	28.941	35.3093	30.7167	-0.568067	3.57e-06	8.14e-05
Lrrc25	8.10436	4.88441	1.68055	2.84041	2.20218	-1.53045	3.57e-06	8.14e-05
Col8a1	0.581542	0.843176	1.50756	1.98747	1.47978	1.22569	3.6e-06	8.18e-05
Rps6ka2	2.95285	3.36736	1.45821	1.49056	2.02507	-0.927848	3.6e-06	8.19e-05
Mfap5	7.77733	6.89357	12.3972	10.857	11.391	0.657508	3.63e-06	8.23e-05
Tmem104	7.13757	7.41348	4.90581	4.69358	4.40576	-0.636327	3.71e-06	8.41e-05
Slc37a2	2.61156	2.16992	0.841194	1.30426	1.08464	-1.14602	3.74e-06	8.46e-05
Pla2g7	13.8123	29.5558	4.64567	5.11973	2.85774	-2.36115	3.83e-06	8.65e-05
Gm15832	5.58134	3.14733	1.32369	1.61861	1.16851	-1.66682	3.94e-06	8.89e-05
Pld4	15.6354	22.5749	6.79145	10.2248	9.99905	-1.08174	3.98e-06	8.97e-05
Naga	43.6834	45.522	33.2425	32.6325	32.0932	-0.446133	4e-06	9.01e-05
Gm40932	2.21662	3.22442	0.166301	0.21924	0	-4.37162	4.01e-06	9.01e-05
C130026I21Rik	0.797744	1.2464	0.192852	0.30267	0.177361	-2.17569	4.11e-06	9.24e-05
Tma16	1.60455	1.68757	0.800317	0.885301	0.915645	-0.920741	4.27e-06	9.58e-05
Prdm1	2.91853	4.25616	1.8993	1.61945	1.61906	-1.06259	4.32e-06	9.67e-05
Nfkbid	5.39131	4.40163	1.93252	2.60696	2.11431	-1.13747	4.33e-06	9.68e-05
Rnf130	57.8221	64.0246	43.0063	39.7605	43.432	-0.530869	4.44e-06	9.92e-05
Derl3	9.26402	17.8845	5.76639	5.48647	5.10857	-1.31109	4.49e-06	0.000100042
Ptprg	5.21617	4.73752	7.80538	6.80114	7.72109	0.583613	4.52e-06	0.000100647
Tgtp2	8.85736	18.1802	6.10073	4.74682	4.33621	-1.41299	4.54e-06	0.000100951
Enpep	23.4164	16.9081	42.4675	33.6715	33.1957	0.857827	4.62e-06	0.000102666
Cst8	3.18142	0.92176	10.321	7.98467	8.26337	2.10678	4.63e-06	0.000102666
Crlf1	31.6875	33.8609	44.7649	45.6282	47.0355	0.486776	4.77e-06	0.000105494
Tgtp1	9.02668	14.8666	6.08595	4.32247	3.3885	-1.37258	4.77e-06	0.000105494
Veph1	0.437684	0.332879	1.01179	1.0331	0.839994	1.32123	4.81e-06	0.000106197
Cd22	7.3622	9.57486	2.90667	4.99902	3.48979	-1.15231	4.86e-06	0.000107261
Cdhr1	1.96882	2.77091	0.937037	0.973288	0.554424	-1.52163	4.9e-06	0.000108
Gm37691	2.71209	1.752	0.532707	0.630256	0.202924	-2.28491	5.04e-06	0.000110938
Dck	7.58746	9.05278	4.65687	5.3673	4.32225	-0.793959	5.23e-06	0.000114983
Serpinb6b	44.068	40.3211	62.5525	60.9168	56.2286	0.509005	5.28e-06	0.000115795
Ubtd1	19.9615	22.3812	13.9475	13.3203	12.2752	-0.679525	5.36e-06	0.000117566
Atg2a	6.94803	7.19522	5.01614	4.72181	4.98164	-0.524034	5.49e-06	0.00012008
Psd4	4.67494	4.43854	2.56744	3.06238	3.11874	-0.640479	5.49e-06	0.00012008
Stat1	12.045	16.5183	8.82211	7.38847	6.14348	-0.934302	5.51e-06	0.000120279
Ifit2	6.44156	12.1466	3.85279	4.25927	3.80257	-1.22227	5.53e-06	0.000120539
Slco4a1	1.16126	1.07041	0.384478	0.405496	0.456952	-1.42224	5.6e-06	0.000121998
Psme2	84.1728	107.39	52.9267	63.9046	60.3519	-0.694023	5.63e-06	0.000122484
Ablim1	6.99177	6.37835	10.5311	10.1553	8.97951	0.568451	5.93e-06	0.000128745
Trim30c	0.818959	1.31349	0.0307211	0.135002	0.0608534	-3.78581	6.03e-06	0.000130785
Ifi30	224.812	248.676	176.262	168.045	158.074	-0.495719	6.2e-06	0.000134234
Cd302	60.199	78.2777	42.8281	36.8541	28.4969	-0.936834	6.31e-06	0.000136573
E230032D23Rik	1.28427	1.11132	0.217328	0.109147	0.153746	-2.91129	6.32e-06	0.000136628
Pls3	49.1802	46.8516	67.0972	62.3601	63.7191	0.426891	6.34e-06	0.000136721
Mocos	7.8806	7.3428	4.60638	4.8357	4.16394	-0.742924	6.6e-06	0.000142137
Psen1	17.7165	21.9815	12.4592	12.4856	13.497	-0.627723	6.65e-06	0.000143026
P2ry6	8.12419	7.46227	4.40073	5.07141	4.34047	-0.75492	6.66e-06	0.000143221
Tnfaip8l3	2.85369	3.47544	1.64419	1.32379	0.933785	-1.27817	6.81e-06	0.000146181
Nckap5	3.22398	2.42593	4.90577	4.34992	4.99684	0.752565	6.82e-06	0.000146181
Gpr55	3.80281	4.24016	2.01179	2.15414	2.39943	-0.874174	6.98e-06	0.000149443
Ddr2	3.3269	3.36096	5.33776	4.75131	6.14328	0.697264	7.13e-06	0.000152397
Cd37	14.5434	16.9367	6.64581	10.1559	8.3759	-0.903311	7.16e-06	0.000152932
Tep1	7.24263	7.51638	5.36651	4.91027	4.53474	-0.576056	7.17e-06	0.000152992
Palmd	1.14603	1.42701	2.65291	2.10227	2.77106	0.967323	7.21e-06	0.000153511
Man1c1	9.299	10.4707	6.81771	6.19444	6.76149	-0.581234	7.39e-06	0.000157254
Nadk	75.7483	67.8055	53.7023	50.8461	48.7426	-0.486699	7.44e-06	0.00015797
H2-T23	157.91	237.085	119.741	102.08	84.1107	-0.949395	7.46e-06	0.000158265
Clec4a3	15.922	21.9229	10.9646	9.28751	8.34137	-0.985037	7.64e-06	0.000161954
Pdcd1lg2	2.6513	2.99528	0.833224	1.09847	0.666539	-1.69531	7.76e-06	0.000164141
Magi3	7.76381	8.16407	12.2512	10.7947	11.1411	0.520594	7.9e-06	0.000166914
Runx2	1.84802	1.99301	0.865003	1.14298	0.744454	-1.05962	7.94e-06	0.000167576
Ftl1-ps1	50.4014	38.6595	18.2765	27.2011	23.9502	-0.940932	8.02e-06	0.000169016
Isg15	23.012	30.6462	9.90196	15.2604	11.8099	-1.11675	8.32e-06	0.00017516
Tspan12	7.65463	8.12145	12.0688	11.1389	12.9151	0.613488	8.34e-06	0.000175428
Tnfrsf13b	9.8765	8.8533	3.97797	5.83244	3.70052	-1.05114	8.43e-06	0.000177074
S100g	208.276	172.65	374.843	281.954	301.743	0.750137	8.47e-06	0.000177577
Aldh1b1	3.05773	3.58117	0.963504	1.25006	1.59045	-1.38485	8.5e-06	0.000177995
Parp9	12.7316	16.2782	9.01347	9.51001	8.31624	-0.692939	8.52e-06	0.000178306
Cmtm3	17.6247	17.9406	12.4114	12.8944	12.1351	-0.506939	8.74e-06	0.000182649
Hmcn1	0.665462	0.744545	1.23391	1.15444	1.6853	0.948686	8.79e-06	0.000183314
Igkv3-5	43.7661	137.081	8.69424	1.94064	3.00699	-4.30891	8.79e-06	0.000183314
Slc16a10	2.76029	3.07835	1.41182	1.32271	1.85256	-0.930691	8.85e-06	0.000184282
Lmo7	23.8467	24.6714	38.5401	32.6396	33.2732	0.525142	8.87e-06	0.000184537
Gm6768	6.24455	8.51295	3.42467	3.89807	2.91921	-1.10582	8.91e-06	0.000184936
Gbp7	10.7468	14.0894	7.57802	6.92433	5.25471	-0.910645	8.92e-06	0.000184936
Kif1a	1.95294	2.33715	1.29957	1.15211	0.996118	-0.895946	9.11e-06	0.000188705
Tbc1d14	9.76908	9.23535	6.7712	7.01468	7.04721	-0.449058	9.2e-06	0.000190292
Ppt1	30.3896	37.865	20.8344	22.8385	17.4657	-0.739745	9.37e-06	0.000193728
Lst1	22.42	19.0724	9.14616	6.36378	9.81339	-1.29804	9.8e-06	0.000202229
Plscr1	34.0518	35.4914	25.0312	25.9893	23.9006	-0.473599	9.81e-06	0.000202311
Shisa5	98.5217	120.749	66.3885	77.8818	72.6252	-0.59725	9.83e-06	0.000202459
Hmgn2	26.0828	23.2452	17.8137	16.0045	15.2712	-0.588546	1e-05	0.000205829
Muc5b	11.0268	13.847	4.95327	8.02557	6.52479	-0.932752	1.01e-05	0.000206966
Dock10	4.60802	4.82078	3.26688	2.9879	2.43526	-0.698598	1.02e-05	0.000209584
Il17ra	9.75686	8.44779	6.45731	6.14062	5.80471	-0.565979	1.03e-05	0.00021022
H2-DMb2	46.1927	71.3613	31.4147	30.1299	19.8773	-1.11037	1.05e-05	0.000215092
Ak2	38.3376	41.7135	28.7729	27.3667	29.3267	-0.487055	1.06e-05	0.000216858
Osm	3.98855	1.73033	0.510468	0.836111	0.735384	-2.03853	1.07e-05	0.000218119
H2-DMa	143.046	187.566	111.346	88.5151	80.8478	-0.816831	1.09e-05	0.000221709
B4galnt1	58.4773	49.3215	34.6464	39.2232	36.0074	-0.554032	1.1e-05	0.000222979
Dbp	12.6938	11.9266	19.9562	16.7653	19.573	0.611143	1.11e-05	0.000225478
Slamf6	0.961859	1.13236	0.394213	0.581726	0.433817	-1.149	1.12e-05	0.000227283
Fermt2	19.4642	18.5193	33.8078	26.152	28.4849	0.638197	1.12e-05	0.000227283
Irf1	36.7836	53.3666	28.5332	23.7607	21.8251	-0.863317	1.12e-05	0.00022756
Rab11fip4	1.79505	1.97682	0.721672	0.957623	1.07213	-1.03608	1.16e-05	0.000235431
Ighv9-2	18.7764	17.3231	7.05903	2.37604	3.42132	-2.07602	1.17e-05	0.000235829
Cmtm7	6.60624	5.65896	3.41786	3.79513	3.71757	-0.747892	1.18e-05	0.000238604
Rtp4	13.3486	21.5229	8.85634	9.1535	8.20793	-0.992037	1.18e-05	0.000238727
Prx	8.26918	6.90568	15.6007	11.5188	21.6561	1.10241	1.2e-05	0.000242052
Kcnk2	4.17639	2.85258	6.81498	5.97086	6.55954	0.877704	1.21e-05	0.000243373
Myo5b	6.65913	7.25127	9.70031	9.38422	9.51112	0.458431	1.24e-05	0.00024849
Ttc39c	2.1633	2.08782	1.2274	0.989598	0.954428	-1.00516	1.25e-05	0.000250669
Ampd3	6.72598	5.98045	3.62567	3.91116	4.38891	-0.673641	1.27e-05	0.000253922
Tor3a	16.8588	17.3602	12.1906	11.6784	12.7043	-0.485734	1.28e-05	0.00025559
C130074G19Rik	14.8493	12.9532	19.0547	21.4032	21.8827	0.582958	1.31e-05	0.000262621
Bcam	216.819	204	296.266	266.613	284.76	0.428909	1.32e-05	0.000263579
Dna2	2.869	3.28166	1.89238	1.66319	1.78541	-0.785336	1.32e-05	0.000263579
Il15ra	3.48789	4.68055	2.32403	2.09467	1.86724	-0.95832	1.32e-05	0.000263589
S1pr1	29.9573	25.7441	46.3484	39.503	56.8404	0.775228	1.34e-05	0.000267009
Eno1	83.8204	96.123	42.123	60.6142	56.8617	-0.755125	1.37e-05	0.000272227
Slamf9	16.1656	23.514	8.99369	11.5391	9.18586	-0.996851	1.39e-05	0.000275316
Rasl11b	8.14017	7.15555	12.295	11.4492	12.4913	0.661592	1.39e-05	0.000275442
Ppp1r18	20.3403	20.4109	10.9294	14.7896	12.4211	-0.676779	1.4e-05	0.000276978
Rnh1	100.17	106.451	77.3487	80.7341	77.0503	-0.394838	1.42e-05	0.000281131
Sema3a	1.14964	0.933596	2.09456	1.66047	1.76576	0.823445	1.48e-05	0.000292834
Agrn	23.0634	22.9372	29.507	29.0372	30.7032	0.374614	1.48e-05	0.000292834
Pfkp	6.49458	8.71864	4.87403	4.78852	4.49615	-0.684638	1.5e-05	0.000296507
Zbtb20	1.66211	1.62898	2.39313	2.17868	2.52991	0.52773	1.52e-05	0.000298375
Mirt2	2.50233	0.726186	0.0995922	0.204238	0.164396	-3.36152	1.55e-05	0.000305285
H2-T24	9.81633	11.627	6.185	5.49963	6.84358	-0.792869	1.57e-05	0.0003083
Ccl17	98.051	62.5134	43.2817	32.7214	42.2574	-1.02359	1.61e-05	0.000315778
Prkar1b	8.75075	9.93317	5.60382	3.98875	5.67346	-0.873772	1.63e-05	0.000318627
Col4a3	5.77122	5.1171	9.04982	7.34947	9.05739	0.643399	1.63e-05	0.000318901
Plcg2	11.1622	14.33	8.36513	7.6323	6.8029	-0.741758	1.65e-05	0.000321821
F2r	28.0213	27.78	38.2423	35.8329	40.0043	0.449999	1.65e-05	0.000322617
Pck1	0.042397	0.122292	0.292106	1.14852	1.142	3.40057	1.66e-05	0.00032282
Tnfrsf14	8.52596	10.3887	5.24242	5.21969	4.50231	-0.917876	1.66e-05	0.000324254
Pgd	48.6928	49.6449	38.7756	38.0681	38.0719	-0.356647	1.68e-05	0.000327745
Hlx	10.7216	8.42176	5.18381	4.84074	5.91341	-0.84753	1.69e-05	0.000329177
Mink1	23.9832	24.1907	18.6096	16.2305	16.8697	-0.479232	1.72e-05	0.000334053
Gpr137b-ps	16.9445	16.5722	12.0056	10.9642	9.28882	-0.636244	1.75e-05	0.000339399
Mmp2	34.3287	49.0121	20.8462	15.9849	25.7886	-0.99408	1.75e-05	0.000339428
Tlr11	0.828879	1.44092	0.322037	0.283035	0.255161	-1.97951	1.76e-05	0.000339529
Dok2	6.81309	7.33338	4.41432	4.51832	3.9582	-0.714494	1.81e-05	0.000348895
C1qc	44.5198	52.2817	25.1166	34.3597	27.3905	-0.737354	1.82e-05	0.000350867
Trim30b	1.95719	0.647645	0.238129	0.387799	0.298276	-2.07583	1.82e-05	0.000351503
Fam174b	27.2011	26.1926	37.0412	35.7652	42.8166	0.532848	1.87e-05	0.00036007
Gbp5	10.0176	17.9753	4.11446	3.58823	2.02178	-2.10568	1.88e-05	0.000361064
Mroh1	7.87751	7.60734	5.96705	5.62701	5.41526	-0.445936	1.91e-05	0.000365871
Nod2	2.13594	2.03857	1.14603	1.05344	0.82265	-1.04685	1.91e-05	0.000365871
Tsc22d1	24.1922	26.5759	32.5308	35.6897	37.7456	0.479998	1.92e-05	0.000367108
Ccnd1	35.3698	35.4533	45.0153	50.2685	46.5908	0.420884	1.92e-05	0.000367108
Dirc2	11.7759	13.5149	8.99959	8.06422	8.68107	-0.555728	1.93e-05	0.000369614
Arhgap28	1.13557	1.16007	2.27459	2.24038	1.90322	0.902617	1.97e-05	0.000375681
Large1	5.17042	5.55982	3.83352	3.39828	3.18144	-0.62445	1.98e-05	0.000377399
Vim	119.694	157.54	94.02	87.9766	90.488	-0.606207	1.98e-05	0.000378173
Rnf157	1.14836	1.47848	0.530657	0.689866	0.689813	-1.03929	1.99e-05	0.000379349
Pla2g2d	27.3734	15.0265	1.90375	5.20547	2.32779	-2.74929	2.01e-05	0.000381604
Rab44	15.3464	8.20672	6.0992	4.82081	3.6595	-1.27291	2.01e-05	0.000381839
Igkv8-27	66.4976	342.315	15.6688	16.2165	6.3815	-3.99745	2.01e-05	0.000381839
Txn1	350.792	417.145	240.464	283.684	260.266	-0.550912	2.07e-05	0.000391458
Aqp1	89.504	89.1515	123.094	117.146	142.923	0.51911	2.08e-05	0.00039376
Cish	8.34212	6.13265	4.62376	4.04212	3.92873	-0.782605	2.1e-05	0.00039662
Uba7	7.86422	8.99994	5.90826	5.35195	5.82043	-0.563059	2.13e-05	0.000402461
Mid1ip1	99.1285	82.5919	180.324	139.173	132.42	0.73345	2.16e-05	0.000406829
Milr1	4.87732	6.99181	2.96189	3.03392	2.25817	-1.10337	2.17e-05	0.000408302
Arhgap29	6.6189	6.4221	8.88093	8.78825	10.0574	0.50634	2.2e-05	0.000413487
Ntn1	5.78244	5.286	8.24734	7.75043	9.58236	0.626322	2.21e-05	0.000414613
Fzd3	0.302779	0.364351	0.691701	0.647733	0.656527	1.00112	2.22e-05	0.000416039
Ttyh2	7.59493	8.93017	4.82198	5.37802	3.9798	-0.800791	2.22e-05	0.000417216
Itga5	11.7883	12.0179	8.26081	8.70677	8.77437	-0.468554	2.23e-05	0.000417261
Gm8995	5.73068	7.91938	3.35468	4.40077	3.28741	-0.886307	2.23e-05	0.000417261
Tmem229b	5.81681	7.12265	3.60956	3.93613	4.24804	-0.714798	2.25e-05	0.000420149
Ehd2	37.346	32.2041	49.8545	47.4551	57.9241	0.576535	2.28e-05	0.000424947
Arid3a	4.15594	4.82519	2.74866	2.9489	2.55335	-0.702437	2.31e-05	0.000430967
Oaz2	84.3427	76.4172	109.279	104.164	106.73	0.412421	2.31e-05	0.000430967
Grb2	58.3312	62.7715	45.938	44.0924	40.2872	-0.475334	2.35e-05	0.000437006
Pla2g16	10.4178	14.7516	7.92905	7.1571	7.33878	-0.747622	2.37e-05	0.00044046
Casc4	4.5581	3.98186	6.11947	6.34327	6.69365	0.583225	2.39e-05	0.000443593
Arpc1b	87.5403	87.3009	63.4671	69.1233	59.6536	-0.444459	2.39e-05	0.000444189
Pnrc1	62.5004	72.0833	49.9746	42.8385	42.5424	-0.572867	2.42e-05	0.000449014
Gltp	68.8943	79.9351	52.8371	53.6167	53.4272	-0.477887	2.44e-05	0.000452056
Rasgrp3	4.77606	4.95308	7.17754	6.79786	7.23608	0.542902	2.51e-05	0.000464215
Spock2	25.7845	23.7882	42.3321	32.7671	47.041	0.719377	2.52e-05	0.00046443
Serpine1	24.2674	39.543	13.533	18.7196	16.5824	-0.967439	2.53e-05	0.00046696
Elfn1	5.0295	4.18385	8.35241	6.90772	7.37129	0.714069	2.56e-05	0.000471278
Tbc1d22a	17.0268	17.1456	11.8965	12.7581	12.3319	-0.467022	2.56e-05	0.000471989
Adipor2	48.241	50.2871	38.5219	38.3201	36.415	-0.3803	2.6e-05	0.000478765
Sema5a	0.42272	0.395529	0.829441	0.676916	0.70693	0.853093	2.61e-05	0.000478765
Nabp1	11.9296	15.2663	8.64149	6.9461	5.04428	-0.978975	2.65e-05	0.000486661
Gm7336	13.6883	9.44535	4.66413	6.39332	4.74657	-1.13019	2.69e-05	0.000493766
Fa2h	0.886067	0.383372	0.0525773	0.0924191	0.0520734	-3.25891	2.71e-05	0.000495388
Slc36a4	7.95067	9.4175	6.0617	4.5341	4.94978	-0.741251	2.73e-05	0.000498422
Btnl5-ps	0.933232	4.75179	0.470471	0.304678	0.465962	-2.77842	2.75e-05	0.000501379
Unc119	29.1986	32.5468	21.3196	22.5607	19.3023	-0.547606	2.76e-05	0.000503795
Cxcl5	114.582	50.1665	8.99847	17.5831	6.83832	-2.88323	2.76e-05	0.000503795
Ctsc	189.092	198.361	148.667	140.506	124.265	-0.487489	2.77e-05	0.000504729
Mical1	8.40654	7.70615	5.1	5.53971	5.84549	-0.548849	2.85e-05	0.000518249
Rab7	132.624	132.208	97.5374	106.104	102.364	-0.373011	2.86e-05	0.000519179
Tmtc2	2.20527	1.75196	3.55787	2.97807	3.63116	0.77828	2.87e-05	0.000519939
Il7r	4.19853	5.41823	2.66809	2.90139	2.83288	-0.775088	2.89e-05	0.000524227
Adgrl1	3.44811	3.1376	5.39023	4.51619	5.17441	0.613097	2.9e-05	0.000524227
Ccl8	21.053	21.7466	4.95193	9.97379	9.6046	-1.38299	2.92e-05	0.000528506
Fuca1	57.8973	68.7059	45.1059	44.0416	45.9965	-0.48716	2.93e-05	0.000528673
C1qb	97.2759	104.353	47.2422	71.9691	48.901	-0.843582	3e-05	0.000540599
Pkp4	13.0002	12.179	20.8394	17.2195	17.648	0.564249	3.04e-05	0.000548378
Efemp1	9.68244	7.82273	15.1398	14.1023	21.4796	0.951981	3.08e-05	0.000554131
Cadm1	11.4558	10.0417	22.6574	15.5996	16.7689	0.775091	3.1e-05	0.000557796
Ly6e	401.804	489.169	310.077	315.048	324.312	-0.489795	3.11e-05	0.000558381
Il33	91.2106	86.1273	154.189	144.232	114.357	0.637858	3.12e-05	0.000560292
Gm6209	0.999442	0.640104	0.128754	0.238894	0.184195	-2.14742	3.15e-05	0.000564983
Gpcpd1	13.443	13.3183	9.79276	8.0283	7.08436	-0.684682	3.2e-05	0.000572882
Tex15	0.438163	0.424918	1.2163	0.837862	0.846509	1.16677	3.2e-05	0.000573278
Tie1	16.1336	13.2829	23.1691	20.8531	28.4475	0.718727	3.23e-05	0.000577681
Col16a1	2.4194	1.89479	3.38173	3.6723	4.45544	0.832642	3.24e-05	0.000579189
Plcl2	3.86889	3.85259	2.18794	2.60823	1.87542	-0.790801	3.3e-05	0.000589372
Msrb3	14.6888	17.0667	28.1429	21.77	24.5583	0.648634	3.32e-05	0.00059184
Sema4f	5.57883	4.54813	10.4937	7.32216	9.00143	0.823066	3.35e-05	0.000595977
Slco2b1	3.55437	6.42241	2.56597	2.23965	1.963	-1.14014	3.42e-05	0.000608757
Ifih1	5.40684	7.03607	4.09989	3.8133	3.79202	-0.669121	3.43e-05	0.000609542
Slco1a5	1.80976	2.56313	0.878152	0.535279	0.967932	-1.46126	3.44e-05	0.000609642
Arhgef26	2.41916	2.23847	3.4134	3.31145	3.89682	0.60698	3.45e-05	0.000611656
Rapgef5	7.19411	7.14205	11.4754	9.21944	10.8141	0.554672	3.46e-05	0.000612596
Npl	1.83299	2.30134	0.694354	0.938861	0.881666	-1.29559	3.48e-05	0.000615188
Spink2	3.99732	8.58102	1.20421	1.99913	0.79511	-2.22645	3.51e-05	0.000619295
Tspan8	101.247	96.2115	123.183	136.058	139.979	0.433924	3.54e-05	0.000624367
Maob	10.4426	11.9156	15.5752	16.3635	18.0468	0.579497	3.55e-05	0.000625405
Fabp5	86.2957	107.127	66.0631	64.0632	69.7481	-0.534093	3.58e-05	0.000629709
Atp6ap2	53.2354	59.5252	40.3536	41.9083	35.8585	-0.514039	3.6e-05	0.00063318
Btbd3	3.75866	4.68272	6.21548	6.59376	6.7706	0.633228	3.61e-05	0.000634055
Mthfd1	20.0516	18.5148	28.4238	25.2212	26.4	0.471856	3.63e-05	0.000637714
Slc16a7	1.94429	1.74887	3.86954	3.03693	2.72991	0.802296	3.67e-05	0.000642609
Pianp	1.66575	3.49327	0.924543	0.812571	0.732546	-1.64257	3.7e-05	0.000647975
Cmpk2	4.09749	4.25585	2.53267	2.37062	2.72161	-0.713927	3.83e-05	0.000669375
E230016K23Rik	1.15299	1.41467	0.449297	0.378428	0.222495	-1.86865	3.88e-05	0.000678773
Spink5	7.98042	10.5492	4.99081	4.24112	6.05597	-0.859379	3.89e-05	0.000679387
Raph1	2.20809	2.20942	2.95504	2.9475	3.19417	0.460406	3.94e-05	0.000687949
Sp110	4.26641	5.72796	3.00865	3.11573	2.68722	-0.762031	4.01e-05	0.000698381
Daam2	1.90486	2.08189	3.85843	3.3769	2.82734	0.755074	4.02e-05	0.000699136
Gm5150	5.0737	5.57448	2.69454	1.98624	2.23828	-1.20542	4.03e-05	0.000700746
Mov10	4.77079	4.48731	3.07448	3.15661	2.86809	-0.606186	4.06e-05	0.000705053
Ube2l6	23.1374	28.9136	15.4508	15.9008	18.1278	-0.654511	4.17e-05	0.000722279
Aldoa	245.728	323.994	164.509	186.636	198.518	-0.633458	4.17e-05	0.000722279
Fam189a2	38.1476	38.7111	57.7263	50.7532	50.8183	0.470172	4.17e-05	0.000722279
Rapgef3	3.62531	2.97826	6.598	4.71664	6.12274	0.818571	4.19e-05	0.000724144
Mgp	426.83	462.969	594.104	563.995	646.649	0.438747	4.21e-05	0.000727579
Tyk2	9.74137	9.48324	7.27985	6.60065	6.25938	-0.514319	4.23e-05	0.000730246
Ighg2c	774.955	2067.37	340.04	196.757	185.578	-2.55622	4.32e-05	0.000745543
Ctdspl	11.1859	10.8875	17.7553	14.3551	16.6194	0.560889	4.35e-05	0.0007488
Saa3	101.81	83.715	9.20431	26.8289	10.6588	-2.57288	4.45e-05	0.000766305
Zfp366	1.54142	1.28949	2.55244	2.26509	3.18248	0.915282	4.47e-05	0.000769175
Adamts1	17.183	16.9254	29.8487	23.4373	23.9987	0.598949	4.53e-05	0.000778029
Ap5b1	5.72051	4.81454	3.06893	2.95199	3.25904	-0.765909	4.58e-05	0.000784287
Junb	119.749	100.188	75.4219	81.2284	78.4205	-0.485611	4.58e-05	0.000784287
Plat	4.96168	4.79576	6.53794	6.95623	7.33699	0.512407	4.61e-05	0.000788509
Ssx2ip	9.20736	9.67226	14.0454	15.7531	12.6055	0.586542	4.63e-05	0.000791049
AC160637.1	3.22899	4.08605	1.65463	2.19327	1.49101	-1.0328	4.65e-05	0.00079401
Dusp8	3.32353	2.31412	5.73722	4.41446	6.04676	0.939538	4.66e-05	0.000795142
Coa5	20.7672	23.7887	15.9667	16.6248	15.7337	-0.463939	4.68e-05	0.00079829
Plekhd1	7.6645	7.37224	11.7239	10.2452	10.7765	0.540939	4.72e-05	0.000803253
Wwc2	6.46529	6.41148	9.3663	8.17815	8.89775	0.45655	4.75e-05	0.000808135
Gcnt2	9.14764	8.42277	6.52707	6.27539	6.18313	-0.469953	4.77e-05	0.000810214
Shroom4	2.66311	2.79205	4.5356	3.72541	4.22755	0.613249	4.77e-05	0.000810214
Mcoln2	2.0339	3.49131	1.04216	1.14141	0.603426	-1.56515	4.81e-05	0.000815468
Irf4	3.80523	8.50995	2.8278	2.17347	2.32149	-1.33076	4.82e-05	0.000817542
Amotl1	5.02703	4.36985	6.84112	6.34406	6.84819	0.510061	4.9e-05	0.00082892
Esd	41.6501	49.4275	30.6657	33.903	31.5352	-0.503713	4.95e-05	0.00083735
Rnf128	15.0528	16.7512	9.26817	11.1552	7.64192	-0.760904	4.96e-05	0.000837894
Galnt6	7.88677	9.16729	4.07195	5.86491	4.45106	-0.825405	4.97e-05	0.000839112
Sftpc	37018.1	32068.5	58588	47407.6	47838.8	0.573952	5.03e-05	0.000846254
H2-Ab1	1362.59	2026.8	1106.55	877.408	714.896	-0.909277	5.03e-05	0.000846254
Lilrb4a	20.8321	13.1169	5.48657	5.44257	2.76694	-1.8902	5.03e-05	0.000846254
Asap1	7.2476	6.83766	4.58688	5.23891	4.98256	-0.509064	5.04e-05	0.000847574
P2rx7	3.14948	3.76668	1.88087	2.27395	1.9678	-0.755516	5.11e-05	0.000858535
Cavin1	60.4565	56.889	79.7449	82.7971	105.72	0.610962	5.25e-05	0.000880536
Thbd	43.2012	40.098	78.2762	54.9323	94.1026	0.866778	5.3e-05	0.000887376
Ceacam16	1.68942	2.34035	0.41916	0.708452	0.510945	-1.87212	5.33e-05	0.000891516
5031439G07Rik	8.61317	9.31113	5.97216	6.88431	6.27917	-0.48668	5.33e-05	0.000891516
Herc6	1.58543	2.21132	1.11199	0.987289	0.938382	-0.902351	5.43e-05	0.000907048
Bhlhe40	47.2753	47.8608	37.2216	35.9535	32.7589	-0.426111	5.47e-05	0.000913165
Erlin1	8.29316	7.58631	12.7304	12.2159	10.493	0.576844	5.56e-05	0.000927232
Ppp1r3d	3.79728	2.80779	1.775	1.57421	1.23059	-1.11005	5.59e-05	0.000931481
Kitl	5.54201	4.31861	9.26636	7.41513	13.2143	1.01778	5.6e-05	0.000931481
Nuak2	9.55598	10.1358	6.32072	7.19813	5.90052	-0.600473	5.63e-05	0.000935566
Limch1	12.4703	11.41	20.8343	16.1395	26.8311	0.836114	5.64e-05	0.000936059
Rtkn2	8.72748	7.04947	15.2821	10.7918	16.8487	0.862052	5.64e-05	0.000936059
Hdac2	11.0372	10.439	14.1986	14.3638	15.1595	0.443766	5.69e-05	0.000942575
Mettl7a1	106.294	101.159	165.324	130.91	173.779	0.598525	5.69e-05	0.000942891
Hmgcl	21.0245	21.4494	16.0275	13.896	13.9004	-0.536404	5.72e-05	0.000946148
Myd88	31.3785	27.4703	21.3244	21.1879	19.2756	-0.511156	5.74e-05	0.000948513
Rinl	7.70222	7.01502	3.85489	4.55145	5.05698	-0.710397	5.79e-05	0.000956355
Arhgap4	2.21821	2.19888	1.23582	1.49202	1.27551	-0.721922	5.82e-05	0.000958978
Myo16	0.232803	0.265069	0.039988	0.0585749	0.0198024	-2.64012	5.91e-05	0.000973355
Arhgap39	3.92046	3.90623	2.63337	2.53456	2.78531	-0.558917	5.99e-05	0.000985352
Akna	10.8015	10.0198	6.6937	7.19303	7.86127	-0.519075	5.99e-05	0.000985352
Oas1g	5.57081	6.38417	2.07265	3.44526	3.03456	-1.06277	6.1e-05	0.00100209
C3ar1	3.41076	3.31186	1.34702	1.99107	1.0309	-1.2003	6.14e-05	0.00100767
AI504432	7.97076	8.38641	5.41469	4.68403	3.37519	-0.860349	6.15e-05	0.00100861
Gga2	4.67782	5.57495	3.35656	3.66147	3.30836	-0.5703	6.27e-05	0.00102718
Gad1-ps	2.3193	0.914944	0.326516	0.313059	0.264589	-2.42182	6.33e-05	0.00103503
Elovl5	62.3428	59.1594	85.5723	78.0764	77.6513	0.408502	6.35e-05	0.0010384
Gm19951	23.865	8.48625	4.88272	6.4196	4.56071	-1.60961	6.37e-05	0.00104048
Gprc5a	286.315	275.726	368.364	351.889	348.366	0.34564	6.39e-05	0.00104226
Dtnbp1	15.5207	15.1712	11.5814	11.1358	10.9943	-0.446181	6.42e-05	0.00104651
Gnai2	148.521	148.555	114.293	116.831	121.792	-0.333059	6.48e-05	0.00105493
Rpl21	52.8639	56.395	107.9	73.4647	85.0906	0.70536	6.49e-05	0.00105502
Zdhhc3	18.8781	16.1137	26.1391	23.7827	23.3509	0.484911	6.54e-05	0.00106193
Mmp14	44.7603	52.9187	24.9347	35.9157	29.2599	-0.698116	6.57e-05	0.00106596
Igfbp2	29.7003	19.9794	46.8092	39.8357	74.5162	1.11538	6.6e-05	0.00107107
Tent5c	8.95755	16.2574	6.2168	5.89704	7.03071	-0.978718	6.71e-05	0.00108796
Tmem252	33.2448	32.6385	45.2231	53.4652	43.4536	0.528063	6.76e-05	0.00109446
Tlr4	8.87906	7.55694	5.37991	5.654	4.4356	-0.668498	6.77e-05	0.00109486
Oas2	4.60537	5.44077	2.68858	3.14368	1.98245	-0.94187	6.88e-05	0.00111023
Nlrp12	0.597318	0.298734	0.0838449	0.122817	0.117642	-2.04734	6.88e-05	0.00111023
Coro2a	8.01286	9.08926	3.90137	6.03998	4.60768	-0.8142	6.89e-05	0.00111023
Npw	22.5589	20.5397	33.4648	32.6072	41.9007	0.742218	6.92e-05	0.00111522
Tacr1	0.709241	1.02558	0.268014	0.385452	0.329795	-1.39643	7.23e-05	0.00116384
Gpr176	1.37959	1.26372	0.621955	0.43968	0.321389	-1.51673	7.24e-05	0.00116422
Dnase2a	12.4364	11.9055	9.15634	9.04474	8.40008	-0.453309	7.34e-05	0.00117819
Prkar2b	8.24029	8.84149	5.77409	4.22476	5.37563	-0.734238	7.34e-05	0.00117859
Mrc1	35.5671	42.1577	28.175	23.6136	19.6441	-0.702551	7.54e-05	0.00120812
Ctss	1181.7	2144.6	676.36	556.71	420.735	-1.58873	7.54e-05	0.00120812
Olfr111	0.843417	0.694139	0.159569	0.175304	0.158039	-2.2218	7.59e-05	0.00121404
St6galnac2	4.40239	3.3587	7.54797	5.75359	6.46566	0.766522	7.69e-05	0.00122873
Slc1a4	3.81408	3.91195	5.97536	5.48771	6.02449	0.596697	7.75e-05	0.00123633
Prcp	15.9123	19.9962	12.2659	12.2807	10.2392	-0.62667	7.75e-05	0.00123633
Krtap17-1	2.92924	2.96183	7.75868	5.66222	7.95876	1.27636	7.81e-05	0.00124548
9930111J21Rik2	2.07872	2.5697	1.35982	1.39982	1.36167	-0.753953	7.85e-05	0.00124938
Cabin1	7.35013	7.70882	5.44919	5.63574	5.87823	-0.409668	7.85e-05	0.00124957
4930512J16Rik	0.662824	1.22148	0.160235	0.164301	0.0793499	-2.7954	7.91e-05	0.00125705
Tmem140	1.60622	2.40907	1.02679	0.957845	0.972345	-1.02179	7.97e-05	0.00126517
Lamc2	32.2503	32.3607	40.2316	45.474	41.3788	0.39445	8.01e-05	0.00127019
Corin	0.332039	0.63095	1.11292	1.3385	1.19895	1.34628	8.22e-05	0.00130275
Samhd1	37.4332	51.7414	31.0774	26.6907	24.4741	-0.697677	8.28e-05	0.0013104
Col7a1	0.833808	0.743943	1.29654	1.39624	1.25874	0.742778	8.32e-05	0.00131571
Ighv1-54	15.2963	57.2838	6.99171	10.2006	10.5255	-1.96941	8.35e-05	0.00131934
Flrt3	1.85273	2.42424	3.29416	3.82853	4.29289	0.835942	8.43e-05	0.00133027
2310001H17Rik	1.53256	1.30302	0.771724	0.799834	0.757117	-0.865971	8.55e-05	0.00134806
Ccdc86	4.04531	5.31981	2.4834	2.97705	2.86652	-0.749905	8.57e-05	0.00135078
Gbp2	78.8724	157.127	42.0734	32.6871	23.6574	-1.84218	8.62e-05	0.0013564
Lfng	24.7425	21.3645	15.1313	14.39	17.0914	-0.566554	8.72e-05	0.00137103
Ripply3	7.65988	6.53934	13.6356	10.4105	15.6875	0.901449	8.79e-05	0.00138157
Lama4	1.29301	1.38992	2.18855	1.91582	2.65647	0.751359	8.89e-05	0.00139557
Bdnf	0.779472	0.674504	1.55176	1.20732	1.61247	1.0041	9.03e-05	0.00141613
Fpr3	2.56057	0.372048	0.124726	0.0365401	0.0411768	-4.45569	9.14e-05	0.00143266
Gpt	12.2591	10.8007	17.6741	15.3445	17.6467	0.553356	9.42e-05	0.00147427
Cyp2b10	30.861	32.8602	66.0965	41.1335	76.217	0.944118	9.67e-05	0.00151303
Atp6v1c1	17.3645	17.6222	12.5087	13.8312	12.0067	-0.44876	9.76e-05	0.00152534
Ednrb	2.18103	2.07655	3.44777	4.10544	6.63362	1.15359	9.83e-05	0.00153493
Pkhd1l1	0.345096	0.183812	0.463581	0.847368	0.808422	1.4184	9.84e-05	0.00153493
Rtf2	42.4848	43.3574	29.3495	32.7519	33.3929	-0.427765	9.87e-05	0.00153824
Def8	9.06972	10.6785	5.77644	7.15804	6.23041	-0.623771	0.000100383	0.00156259
Lsp1	30.168	32.3683	20.5103	23.0768	24.3603	-0.461879	0.000101187	0.00157365
Cass4	0.853038	0.530064	0.217188	0.208237	0.234662	-1.65172	0.000102703	0.00159573
Tnfrsf11a	2.68816	2.88143	1.77046	1.80377	1.67498	-0.666099	0.000103054	0.00159969
Chordc1	6.59229	5.89329	9.35106	8.11967	9.7837	0.544148	0.000103157	0.0015998
Tceal9	265.711	261.582	365.972	334.516	330.191	0.38564	0.00010328	0.00160021
Rai14	25.3638	24.7468	31.8348	31.4561	30.925	0.329418	0.000104207	0.00161307
Cst7	2.94887	6.06043	0.962388	1.59768	1.11203	-1.86995	0.000105352	0.00162928
Ifnar2	19.7973	21.918	15.5983	13.5561	14.9783	-0.500282	0.000105632	0.00163211
Tacc2	3.01616	3.16723	4.13651	4.05051	4.57128	0.463351	0.000107143	0.00165391
Pfkl	23.4132	32.8875	17.4698	18.3804	18.5617	-0.630593	0.000107392	0.00165569
Lrp8	0.654488	0.887417	0.300842	0.418643	0.28306	-1.1982	0.00010751	0.00165569
Peli3	1.85596	1.46758	0.696216	0.636372	0.855034	-1.18816	0.000107556	0.00165569
Foxp1	6.47023	6.45354	10.0367	9.72075	8.07997	0.525925	0.000109247	0.00167915
Gpm6b	2.37972	2.70511	3.66198	4.77393	4.0651	0.717589	0.000109282	0.00167915
Cald1	10.3874	10.0342	13.4979	12.6597	14.1794	0.400324	0.000109541	0.00168158
Tfe3	6.75015	6.50902	4.59378	4.93296	5.07408	-0.442537	0.000111298	0.00170697
Phgdh	30.5652	26.8413	16.6465	21.1349	19.6163	-0.581761	0.000111489	0.00170714
Prune2	1.26301	1.20345	0.807761	0.776132	0.57622	-0.771987	0.000111514	0.00170714
Ier5	31.9811	30.5608	24.5564	22.6007	21.4045	-0.448801	0.000113898	0.00174204
Rpl21-ps8	23.3175	21.8223	37.1669	32.9564	37.6846	0.673267	0.000114876	0.00175539
Col4a4	7.15572	5.94216	10.616	8.69722	9.84515	0.572881	0.000115481	0.00176302
Hs2st1	14.9706	14.7821	23.4978	20.6181	18.9603	0.502967	0.000115778	0.00176593
Slc25a37	17.6744	17.0894	9.28969	13.1588	10.9263	-0.640312	0.000116147	0.00176993
Bambi	4.98059	3.8585	9.35107	7.25329	6.59905	0.810749	0.000116569	0.00177475
C1rl	7.63121	8.82911	5.42937	5.54146	5.25592	-0.601169	0.000117682	0.00179005
Sema3f	12.5602	13.6263	18.0763	17.0015	20.5554	0.505501	0.000118179	0.00179488
Plxnc1	3.49997	4.20017	2.55095	2.64711	2.40768	-0.598231	0.000118214	0.00179488
Slc8a1	3.07209	3.76962	1.97646	1.73708	1.77956	-0.89795	0.000120948	0.0018347
Pdgfa	12.5849	10.9742	15.4992	18.3757	17.6105	0.546033	0.000121076	0.00183498
Rnf180	2.40605	2.21733	1.39849	1.12116	0.814208	-1.05282	0.000121457	0.00183908
Foxp2	0.821202	0.840167	1.31584	1.39174	1.16588	0.640677	0.000121855	0.00184343
Cbr2	766.41	713.106	1374.07	929.973	1584.7	0.812869	0.000122048	0.00184468
Siva1	17.2413	21.2269	30.367	26.4212	28.2421	0.563352	0.000123841	0.00187008
Tmod1	2.0386	1.48777	3.80752	2.77104	4.0489	1.00751	0.000124762	0.00188229
Tbx3	2.30447	2.10493	4.17028	3.30149	6.33736	1.06435	0.000125177	0.00188684
Sptbn1	23.2326	22.0613	37.124	28.5858	43.2127	0.684445	0.000125589	0.00189132
Ppp1r3a	0.201771	0.331137	0.772029	0.605353	0.68217	1.37272	0.000126472	0.00190291
H2-M3	34.1038	40.7165	26.7253	22.0709	18.8806	-0.72553	0.000127165	0.0019116
Fbxw17	4.2012	5.1072	2.99625	2.80327	2.65301	-0.719776	0.000128394	0.00192661
Zfyve26	2.19331	2.3669	1.4266	1.68887	1.60022	-0.532443	0.000128394	0.00192661
Cebpb	201.443	161.609	136.07	112.782	111.159	-0.593288	0.000128789	0.00192922
Fbln1	4.23801	2.56807	6.78279	5.61127	9.29971	1.08924	0.000128825	0.00192922
Fzd7	15.9644	18.7949	12.0859	11.9308	12.9724	-0.49166	0.000128916	0.00192922
Ldb2	5.67979	5.0909	8.5334	7.41658	8.56118	0.603669	0.000129911	0.00194236
Klf9	19.6186	18.0401	32.3607	24.2526	29.1064	0.605146	0.000131106	0.00195848
Gsdmd	28.399	30.1009	19.2063	22.7863	20.2962	-0.490393	0.000133308	0.00198959
Tead1	5.24594	4.80139	7.89014	6.41216	7.33357	0.524973	0.000133967	0.00199762
Cited4	9.15654	7.93186	5.19155	4.41441	4.59836	-0.849834	0.000134142	0.00199845
Tfdp2	3.34027	3.25811	4.95647	4.43875	4.32466	0.474629	0.000137547	0.0020465
Insl6	3.4223	4.51619	1.1169	1.11251	1.32743	-1.73988	0.000137613	0.0020465
Lama2	0.38559	0.53258	1.08739	0.697629	1.12491	1.08315	0.000137866	0.00204843
Ptprm	9.51301	9.79709	14.2662	12.0083	14.7446	0.505375	0.000139822	0.00207565
Abtb2	3.4706	2.45924	1.52944	1.52855	1.82639	-0.862952	0.000140999	0.00209125
Hc	118.964	78.9399	245.487	177.803	144.411	0.9399	0.000142289	0.00210698
Ccdc68	4.0317	2.90014	7.54033	6.22834	5.67059	0.904779	0.000142312	0.00210698
Arpc4	56.4773	57.8827	44.4044	45.7339	43.484	-0.356683	0.000143643	0.00212437
Gm31718	3.76644	2.75428	1.44273	1.54696	1.1717	-1.2288	0.000143794	0.00212437
Pxdc1	17.0956	16.5671	28.5297	21.8626	33.8287	0.741196	0.000143869	0.00212437
Ltc4s	18.495	20.1089	13.2054	12.2001	12.049	-0.624909	0.000145019	0.00213944
Grb14	10.616	9.59345	17.4624	13.3614	14.5918	0.586829	0.000145763	0.00214852
C1qa	111.318	127.011	70.1548	91.1954	79.0212	-0.569024	0.000146269	0.00215407
Igtp	43.5228	69.4233	36.3704	24.335	20.167	-1.06215	0.00014671	0.00215866
Gm37347	0.757431	0.187754	0.0171662	0.0452616	0.0170017	-4.13251	0.000146889	0.00215939
Taldo1	138.147	154.669	115.245	108.202	110.87	-0.390083	0.000147811	0.00217102
St7	2.88872	3.38551	2.06392	1.87545	1.38586	-0.816945	0.00014806	0.00217277
Otud7b	9.42171	9.36902	11.9893	11.9655	13.3132	0.406202	0.000148192	0.00217278
Adgrl4	10.1147	9.51173	15.867	12.571	17.1498	0.633941	0.000148595	0.00217545
Fads1	22.5613	23.0995	37.7686	30.9153	30.4118	0.536777	0.000148635	0.00217545
Dhx58	3.37678	4.91814	1.9334	2.43559	1.89892	-0.983096	0.000149516	0.00218642
Cd48	20.8267	27.0684	13.7003	15.5482	15.3695	-0.682791	0.000150067	0.00219256
Npnt	27.4696	35.0006	46.4346	44.2309	61.967	0.707093	0.000150911	0.00220002
Myo1g	8.63737	9.01125	6.4637	6.67986	5.74132	-0.483179	0.000150937	0.00220002
Psen2	14.4194	16.0931	11.2079	11.2409	9.8591	-0.498339	0.000150974	0.00220002
Kdr	6.6545	5.57842	9.73201	8.69189	13.8944	0.819383	0.000151561	0.00220664
Arhgap42	1.26943	1.33677	1.87781	2.25403	2.50387	0.76696	0.000152454	0.00221771
Stmn2	1.66089	1.43161	2.72904	2.37371	3.52307	0.896528	0.00015266	0.00221877
AU040972	59.4818	75.6079	40.7776	31.2591	46.3997	-0.77157	0.000153069	0.00222276
Ociad2	9.95188	12.0741	18.1277	17.4982	14.8849	0.616926	0.000154082	0.00223553
Ephb4	17.7233	16.6177	21.5869	22.4574	23.0679	0.384916	0.000155081	0.00224806
Pald1	16.253	17.1065	12.1942	11.7288	13.102	-0.431293	0.000157916	0.00228635
Uhrf1bp1	4.0835	4.77012	3.15414	3.04723	2.91525	-0.53862	0.000157996	0.00228635
Cdkl5	1.37626	1.15215	2.35428	1.83637	1.94553	0.69684	0.000158169	0.00228686
Jcad	11.0961	10.0162	18.2827	13.7966	22.9563	0.800476	0.000158977	0.00229501
Gramd2	20.5824	19.3085	29.1157	27.1067	24.9067	0.442876	0.000159008	0.00229501
Cfl2	14.808	13.8346	20.9514	20.0738	18.3366	0.46993	0.000159642	0.00230217
Slc41a2	3.61478	4.59596	2.72999	1.92295	2.18649	-0.845302	0.000162427	0.0023403
Tubb2b	3.21094	3.17612	5.12467	5.04934	5.91769	0.750798	0.000162935	0.00234559
Crat	14.5703	15.6824	11.7509	11.1188	11.2022	-0.409804	0.000164261	0.00236263
Emcn	4.61394	3.79879	7.25121	5.97898	6.32261	0.634427	0.000165816	0.00238295
Akap12	5.63277	5.79261	12.035	7.30023	11.4348	0.847977	0.000166594	0.00239205
Alpl	4.51795	3.99012	2.71888	1.61987	2.16202	-0.971457	0.000166872	0.00239399
Daglb	2.14263	2.40527	1.53739	1.5207	1.39713	-0.610296	0.000167261	0.0023975
Ighv1-37	1.24256	15.5311	0.450577	0.132002	0.892517	-4.10195	0.000167537	0.00239939
Irf8	9.8156	16.8286	6.54578	8.26175	6.77908	-0.884869	0.000168156	0.00240618
Klrb1b	4.80683	7.34032	3.35991	3.05697	2.88245	-0.965648	0.00017286	0.00246984
Zhx3	1.83474	2.00039	2.95415	2.56492	2.7762	0.531626	0.000172901	0.00246984
Fbn1	4.3673	4.62024	5.88551	5.7916	6.00992	0.395347	0.000174263	0.00248716
Thbs3	11.1931	10.7921	16.8875	14.6405	14.4739	0.483717	0.000175088	0.00249525
Gpr137b	14.106	15.8629	11.0554	10.1497	8.42502	-0.597225	0.000175193	0.00249525
Ubd	21.289	88.6761	8.77681	8.90824	7.29065	-2.71945	0.000175279	0.00249525
Myof	26.0236	29.014	21.9562	19.3632	19.0281	-0.448259	0.000177576	0.00252579
Cyp2e1	0.449118	0.388637	1.14816	1.2238	2.80659	2.04277	0.000177811	0.00252699
Cadps2	2.462	2.38361	4.07808	3.43887	3.35128	0.583793	0.000180546	0.00256366
Relb	14.5941	14.2343	10.0957	10.4353	8.00991	-0.595267	0.000181447	0.00257427
Zfp992	1.43782	1.75109	0.729934	0.763727	0.401633	-1.32864	0.000183346	0.00259772
Vps18	10.257	11.8503	6.79621	8.161	7.69111	-0.545989	0.000183413	0.00259772
Ighv2-6-8	1.79994	14.5271	0.451864	0.926656	0.895067	-3.42	0.000186177	0.00263447
Pitpnm1	13.0136	13.3307	9.72621	10.2835	8.71594	-0.456137	0.000186386	0.00263447
Slc29a3	3.98709	4.33967	2.51208	2.94643	2.79229	-0.593653	0.000186482	0.00263447
Cds1	14.7754	13.0411	22.3638	20.067	18.1066	0.540487	0.000187138	0.00264151
Myh14	65.2905	61.5344	88.8651	76.9113	91.4307	0.438674	0.000187751	0.00264791
Cnr2	4.79487	4.06755	1.86669	2.87398	2.45196	-0.881779	0.000188839	0.002661
Adamtsl2	3.03745	1.86245	4.76851	3.82001	5.2258	0.912573	0.000189487	0.00266788
Igip	11.012	11.0606	19.3831	16.3489	15.66	0.637839	0.000190389	0.00267831
Ccl5	19.283	30.0308	6.2602	13.3689	11.2583	-1.25582	0.000191939	0.00269784
Ighv7-3	31.2774	24.8293	15.3333	7.82909	6.07455	-1.52242	0.000194307	0.00272882
Plekhm1	13.7877	13.8948	10.7502	10.5351	10.7871	-0.369177	0.00019804	0.0027789
Ptger4	2.1285	2.22348	1.21326	1.47752	1.23305	-0.728965	0.000198689	0.00278565
Epb41l4b	4.64466	4.72218	5.9752	6.84164	7.69803	0.549254	0.000198869	0.00278583
Pqlc3	6.7833	9.21763	5.41017	4.92629	4.5956	-0.680475	0.000199404	0.00279098
Zfp266	5.84301	5.93264	8.0654	7.77374	7.64661	0.414613	0.000199607	0.00279149
Lrp2	8.63519	7.67697	16.1394	11.6574	11.3453	0.682001	0.000201145	0.00281063
Ddx58	7.82231	8.21578	6.16159	5.6388	5.92479	-0.437295	0.000201657	0.00281542
Clec3b	13.6293	15.9577	22.5325	27.3233	45.8962	1.11193	0.000202296	0.00282198
Gm39556	3.42269	2.45592	0.921634	1.32842	0.803265	-1.5225	0.000202825	0.00282699
Neu1	25.21	24.8256	19.333	19.6104	17.819	-0.399227	0.000203672	0.00283643
Fuom	5.40582	4.99824	3.33512	3.002	3.5106	-0.662295	0.000206446	0.00287265
Tec	6.96351	6.06216	3.73134	4.62833	3.41667	-0.725882	0.000207037	0.00287847
Igkv12-38	20.3894	26.5864	8.35579	1.33524	5.5673	-2.20756	0.000207374	0.00288075
Mlkl	7.51201	11.0844	5.24199	5.57281	4.94237	-0.819031	0.000208142	0.00288901
Foxf1	22.3336	14.1082	37.8081	26.0346	50.3313	1.06551	0.000209348	0.00290334
Tmem170b	5.05532	6.00799	3.94129	3.82337	3.42169	-0.564713	0.000211485	0.00293053
Cfp	26.6306	25.6652	12.7846	19.3765	14.9178	-0.732549	0.000212067	0.002936
Samd9l	13.1798	13.8795	10.1802	10.4755	9.3322	-0.4327	0.000212233	0.002936
Edem1	28.4991	38.1048	24.059	21.3463	19.5968	-0.616081	0.000213358	0.00294911
Trpc6	0.813084	0.827752	1.5193	1.49992	1.46351	0.868725	0.000213689	0.00295125
Tinag	4.77615	3.20245	10.5739	7.58416	6.83123	1.06438	0.000215312	0.0029712
Osbpl3	8.11155	10.0988	6.57434	6.302	6.16985	-0.516291	0.000216891	0.00298943
Myo1b	9.99551	8.72814	15.7488	11.8322	14.5432	0.588388	0.000216992	0.00298943
Ildr2	1.32147	1.09269	1.82732	2.28547	1.93636	0.743449	0.000217915	0.00299967
Hrh2	0.571556	0.671226	0.222062	0.257621	0.237528	-1.37204	0.000218444	0.00300446
Acaa2	75.3926	67.1912	104.217	89.7296	98.6001	0.455268	0.000219112	0.00301116
Birc3	20.1424	17.6434	14.1029	12.3301	10.2778	-0.622708	0.000219342	0.00301183
Stom	38.1747	45.0934	28.121	31.7298	30.0493	-0.470638	0.000220385	0.00302367
Med15	7.08873	7.59112	5.18028	5.77866	5.51633	-0.414658	0.000220706	0.00302558
Zeb2	2.22834	2.75729	1.69187	1.56131	1.783	-0.566863	0.000223715	0.00306431
Adgrg6	1.61295	1.50034	2.14698	2.27344	2.6943	0.610056	0.000226309	0.00309652
Ikzf1	6.69395	7.88484	4.29807	5.3174	3.76883	-0.703593	0.000226439	0.00309652
Cldn5	75.0853	59.784	120.178	90.4733	167.219	0.904433	0.000227807	0.00311014
Fndc4	2.87027	2.25952	1.42245	1.26542	1.03084	-1.04607	0.000227808	0.00311014
Rflnb	7.61669	7.26859	13.0893	11.9922	9.67829	0.642472	0.000228356	0.00311507
Lilra6	2.93937	0.842116	0.259266	0.42535	0.564919	-2.18106	0.0002287	0.0031172
Cd9	319.28	341.2	267.043	245.242	226.985	-0.418546	0.000230279	0.00313401
Slc5a3	0.688286	0.696465	1.17869	1.04868	1.1674	0.711528	0.000230309	0.00313401
Neo1	3.5472	2.9769	4.87497	4.57161	4.58265	0.522355	0.000231918	0.00315332
Ighg2b	375.012	1463.46	194.511	175.885	155.194	-2.3875	0.000232475	0.00315832
Adamts9	2.12543	2.29553	2.91473	3.13134	2.98048	0.448974	0.000233264	0.00316645
Tmtc1	2.04505	2.31595	3.71198	3.04636	4.93028	0.840418	0.000234008	0.00317397
Ces2g	1.22031	1.15864	1.91753	2.34646	2.51273	0.928463	0.00023434	0.00317589
Gm5345	3.15419	4.0838	1.24775	1.3251	1.49325	-1.41263	0.000236065	0.00319666
Zswim4	7.72214	6.95877	5.16346	5.23936	5.22687	-0.491512	0.000238716	0.00322993
Pkm	155.147	203.632	100.786	122.507	129.367	-0.606707	0.000239406	0.00323664
Phlda2	3.54478	3.4602	6.06651	6.36507	7.63854	0.936173	0.000240145	0.003244
Utrn	5.86344	5.66211	8.42469	7.20666	9.64407	0.551165	0.000241438	0.00325882
Adgra3	2.48481	2.51976	3.74929	3.47225	4.7688	0.678347	0.000241883	0.00326218
Olfm4	1.30884	1.85815	0.0533938	0.500557	0.26441	-2.5251	0.000245726	0.00331134
Serpina3f	15.5114	30.924	12.3391	10.8042	6.58923	-1.22332	0.000247987	0.0033391
Ddah2	39.5162	38.9264	49.4081	52.208	50.1801	0.371049	0.000248894	0.00334861
Vegfa	59.622	62.4605	93.8088	74.8028	85.8182	0.478247	0.000249469	0.00335363
Ctsl	40.9918	57.0541	33.3983	33.459	28.7252	-0.617833	0.000250771	0.00336842
Tm6sf1	3.05278	3.32865	2.24368	1.73719	1.88708	-0.703147	0.000251461	0.00337497
Stat5a	3.28817	3.33626	2.20241	2.26045	2.37894	-0.534997	0.000252828	0.00339058
Mvp	21.6852	22.1848	16.9343	15.6913	17.7235	-0.382897	0.000253578	0.00339784
B3gnt8	1.86384	1.82174	0.879439	1.19518	1.0565	-0.815003	0.000253778	0.00339784
C2	2.34039	3.22194	1.5385	1.53166	1.38891	-0.898679	0.000254044	0.00339868
Ptk2	4.68052	4.79187	6.55674	5.89611	6.50718	0.419538	0.000254975	0.00340579
Calcrl	28.8853	29.6445	49.9855	35.8932	54.394	0.67961	0.000255035	0.00340579
Klf15	15.4703	10.0478	25.9904	19.2569	21.738	0.810568	0.000255189	0.00340579
Cerk	14.7736	16.7862	11.2074	12.1417	10.4056	-0.483805	0.000256351	0.00341857
Zfp57	4.9663	4.90115	7.26849	6.92667	6.81269	0.508591	0.000258451	0.0034438
AC133103.1	1.31595	1.28108	0.0715784	0.283092	0.319016	-2.52183	0.000264441	0.00352081
Tjp3	24.8823	20.4081	15.273	14.8455	17.0948	-0.522082	0.000265363	0.00353026
F2rl1	8.36245	8.4717	14.0208	13.9455	10.8577	0.624781	0.000266667	0.00354478
Map2	0.327013	0.264493	0.557653	0.490115	0.574528	0.871373	0.000267466	0.00355256
Ttll7	8.99315	8.54811	13.5078	12.0849	11.0539	0.481682	0.000268992	0.00356998
Zfp703	24.6014	24.2461	18.6345	19.0822	16.7627	-0.423685	0.000270199	0.00358315
Trim14	2.89329	3.14166	1.32462	1.92252	1.75726	-0.849863	0.000271961	0.00360365
Chst11	2.96353	3.06329	1.67872	1.99515	2.02161	-0.66239	0.000273498	0.00361933
Gm32200	0.772106	1.05494	2.43141	2.19522	1.75135	1.22563	0.000273579	0.00361933
Ndnf	16.2283	14.527	27.1562	22.5846	19.6635	0.593259	0.00027559	0.00364059
Usb1	11.7216	13.1651	8.97118	8.64504	8.82933	-0.493532	0.000275623	0.00364059
Fzd4	9.15111	7.81581	11.3515	12.0934	14.9799	0.597112	0.000276842	0.00365099
Bmp8a	0.483591	1.17694	0.0657598	0.192652	0.108549	-2.74386	0.000276849	0.00365099
Cd300ld	5.62463	4.63731	2.96972	3.31074	2.68464	-0.775796	0.000279803	0.0036867
Blnk	2.05455	3.63098	1.24072	1.57768	1.28984	-1.04838	0.00028	0.0036867
Gpc3	17.4383	14.5171	23.1643	23.5281	34.4329	0.761696	0.000283406	0.0037286
9330175E14Rik	1.12621	1.45653	0.745751	0.491574	0.457231	-1.18978	0.000284712	0.00374283
Nfkbia	119.675	98.6164	76.2275	76.3771	83.7017	-0.46739	0.000285018	0.00374389
Pdgfra	4.76186	4.32454	7.73091	6.01346	10.5529	0.836964	0.000286844	0.00376491
Scarf2	21.8505	19.334	32.7373	26.2862	29.1458	0.516664	0.000287708	0.00377328
Ppard	7.03615	7.52009	4.13236	5.43858	5.07252	-0.572513	0.000288242	0.00377731
Ifi205	2.07668	3.77727	1.28733	1.4531	1.32499	-1.1056	0.000289117	0.0037858
Gmfg	16.1533	14.8488	9.20731	10.4771	11.7695	-0.561103	0.000291035	0.00380791
Nckap5l	3.65241	4.44322	2.44511	2.63991	2.68264	-0.640209	0.00029134	0.00380891
Ehd3	3.71688	3.36501	2.25886	2.388	2.52383	-0.564055	0.000292836	0.00382518
Epop	13.1725	11.3715	22.3263	17.3398	17.5094	0.63834	0.000293043	0.00382518
Arap1	13.8719	13.83	9.77083	10.2247	11.2993	-0.405792	0.000294523	0.00384148
Cyyr1	3.31819	2.78766	5.0797	4.08941	6.23447	0.752601	0.000304283	0.00396568
Aldh3b1	49.7779	53.7314	33.0925	31.7287	41.1293	-0.548269	0.000305821	0.00398261
Sema3b	10.7835	8.40522	16.708	13.0744	14.5587	0.626623	0.000306336	0.0039862
Serpina3g	110.295	174.235	59.0035	50.0306	27.582	-1.63876	0.000308322	0.00400655
Nos2	4.30559	20.1971	2.10296	1.3967	1.17158	-2.97129	0.000308382	0.00400655
Phactr2	3.60174	3.42067	4.89661	4.50568	5.56865	0.510028	0.000309085	0.00401257
Sh3tc2	1.24996	1.0747	2.30116	1.89989	3.67189	1.17624	0.000312936	0.00405505
H2-Aa	818.981	1232.9	707.86	590.928	472.418	-0.792917	0.00031321	0.00405505
Armc7	6.14235	5.31177	3.77903	3.68368	3.65775	-0.624893	0.000313301	0.00405505
Plbd2	10.79	12.4947	8.2819	8.68565	8.74673	-0.437951	0.000313331	0.00405505
Pdk4	5.03783	5.27011	6.81678	9.42228	8.20882	0.665061	0.000320894	0.0041497
Tbx2	13.6452	11.7527	21.3865	17.0585	30.2244	0.852819	0.000323573	0.0041811
Emp1	29.7781	29.9579	36.2405	48.9324	43.9075	0.529769	0.000324237	0.00418642
Frrs1	4.01162	3.79774	1.93878	2.83996	2.34452	-0.713297	0.000325122	0.0041946
Akap5	13.6062	13.3502	22.9441	16.431	23.4052	0.638277	0.000325581	0.00419728
Mal2	82.2174	74.5394	116.032	104.618	97.5395	0.44015	0.000327616	0.00422024
Rbpj	5.17665	5.04441	3.53104	4.08092	3.46034	-0.465555	0.000327998	0.0042219
Mir155hg	1.82612	1.68262	0.588611	0.549656	0.546534	-1.64086	0.000329589	0.00423495
Nid1	6.53994	7.05895	8.51923	10.5438	11.8517	0.60301	0.000329964	0.00423495
Cd80	3.28474	2.5055	1.3667	1.80176	1.3254	-0.945772	0.000329995	0.00423495
Sh3rf3	0.475096	0.376375	0.815294	0.812519	0.915625	0.994451	0.000330029	0.00423495
Ighv1-72	106.465	251.498	28.3556	47.5028	57.4862	-2.00715	0.000330711	0.00424043
Khdrbs3	1.49535	1.48864	2.34652	2.58107	3.16524	0.857206	0.000331145	0.00424274
Cutal	4.12931	3.9297	6.19824	6.03598	6.2244	0.61352	0.000332636	0.00425856
Dstn	207.507	203.855	253.684	255.376	245.898	0.294579	0.00033401	0.00427286
Rasgef1a	14.9063	14.155	20.8827	18.2983	19.7333	0.437707	0.000336788	0.0043051
Magi1	3.86616	4.11749	5.80047	5.04541	5.55239	0.45694	0.000337617	0.00431239
Grb10	3.59356	2.67018	4.61111	5.19453	4.60139	0.619584	0.000338386	0.0043189
Rasgrf2	1.08073	1.08955	1.92904	1.51985	2.34579	0.834253	0.000339446	0.00432911
Mmp25	1.59004	1.1466	0.626287	0.75139	0.571056	-1.07039	0.000345689	0.00440535
Slc29a1	12.8041	13.7583	9.37813	8.33481	10.2262	-0.509056	0.000346425	0.00441136
B4galt5	11.6987	12.0336	9.16559	8.90519	8.50812	-0.417813	0.00034677	0.00441238
1700025G04Rik	0.850965	0.942695	1.62338	1.27741	1.43951	0.693368	0.000347976	0.00442434
Stxbp2	45.9081	46.5569	38.1026	35.1144	35.553	-0.347083	0.000349422	0.00443869
Lyz2	15490.4	18080.9	13207.4	9370.63	9538.34	-0.644538	0.000349637	0.00443869
Nova2	0.68881	0.563494	1.33494	0.946358	1.57161	1.03736	0.000350566	0.00444709
Gbp8	5.827	10.1699	4.36377	3.7949	2.19889	-1.20693	0.000351023	0.00444949
Pde3b	3.03073	3.99716	2.37153	2.13007	1.68999	-0.763159	0.000353082	0.0044722
Csrp1	226.815	212.43	279.812	264.045	282.469	0.330201	0.000354217	0.00448316
Esam	44.5384	37.5168	61.0471	53.2819	55.4175	0.467204	0.000357449	0.00452063
Fkbp5	11.8437	12.8442	8.69716	9.95851	9.12115	-0.411085	0.000359794	0.00454683
Galnt18	21.5105	17.6693	38.018	24.7048	36.7006	0.761943	0.000361921	0.00457025
Armcx4	1.48482	1.53398	2.13613	2.36415	2.99065	0.729149	0.000365424	0.00461099
Amer2	0.727352	0.265529	0.0692349	0.182549	0.102857	-2.06308	0.00036775	0.00463682
Cldn18	163.052	147.324	234.224	214.643	189.808	0.459962	0.000369288	0.0046527
Abhd3	4.17416	4.72879	2.31076	2.57404	2.60795	-0.829129	0.000373253	0.00469909
Camk1d	3.4451	4.404	1.65385	2.23959	2.65736	-0.842458	0.000374075	0.00470589
Plau	10.3184	14.2614	4.83299	8.29958	5.91165	-0.948428	0.000375252	0.00471713
Prkci	18.1321	16.9972	30.0293	24.2139	22.7341	0.55073	0.000376211	0.00472562
Hspg2	9.11818	9.27298	11.9422	11.4609	13.8386	0.436203	0.000377346	0.0047363
Ubash3b	3.57198	3.82792	2.36027	2.57404	1.76749	-0.723013	0.000378805	0.00475104
Adamtsl3	0.331659	0.507658	0.762443	0.909424	0.964147	1.07294	0.000380341	0.00476671
Sytl2	1.10886	0.909907	1.35377	1.8811	1.90632	0.766296	0.000385251	0.00482461
Ighv10-1	16.6032	159.734	7.19542	6.96928	4.07226	-3.85377	0.000387101	0.00484414
Cnst	3.74703	3.27794	4.95695	4.75932	4.77389	0.462396	0.000387572	0.0048464
AC149090.1	63.8736	51.4279	81.4148	76.671	78.0227	0.452546	0.000387943	0.00484739
Mtmr7	3.90594	5.70778	2.28434	3.14156	2.45001	-0.86731	0.000390131	0.00487108
Arfgef3	3.96214	3.88663	7.33322	6.46733	4.87061	0.669473	0.000391095	0.00487946
Tmc5	3.00299	3.01371	1.53317	2.08342	1.61192	-0.781804	0.000392231	0.00488997
Prelp	17.6681	14.3695	23.464	22.25	32.3528	0.702717	0.000393051	0.00489653
Tnfrsf1a	76.7763	78.4542	59.5131	61.5684	64.2829	-0.325589	0.000394556	0.0049116
Pdxk	4.4087	5.40977	2.6178	2.99614	3.5021	-0.688475	0.000396358	0.00493035
Yae1d1	2.77641	1.95228	4.67378	3.9715	3.36358	0.762959	0.000398456	0.00495274
Gimap8	4.12563	4.76007	6.38309	6.84974	6.25136	0.552595	0.00040136	0.00498244
Rtl8a	12.6928	11.7555	18.8371	16.5557	19.5741	0.586122	0.000401443	0.00498244
Lepr	2.08304	2.45393	3.79919	3.08272	4.53311	0.7494	0.000406154	0.00503716
Procr	21.4263	38.171	10.5383	17.5659	15.8873	-1.01967	0.00040695	0.00504327
Galns	9.96626	12.3626	5.27175	7.99022	6.06844	-0.788214	0.000407329	0.00504422
Lpxn	9.25799	10.7651	5.82253	6.77703	4.70689	-0.789603	0.000407638	0.00504429
Ctnna1	108.098	108.308	141.53	128.837	150.227	0.377202	0.000408456	0.0050481
Rcbtb2	5.85256	7.10941	4.69452	4.58982	3.87919	-0.558445	0.000408552	0.0050481
Nagpa	15.867	15.1723	9.6315	11.7494	11.0152	-0.51935	0.000410091	0.00506336
Map3k6	4.1155	4.14421	7.53434	5.29345	7.6209	0.725838	0.000411903	0.00508197
Gm13571	0.578018	1.16596	0.101968	0.268856	0.0504954	-2.6139	0.000413021	0.00509199
Casp8	17.9568	20.2205	13.1748	14.8624	12.9944	-0.476636	0.000415905	0.00512376
Col4a1	84.5774	71.3295	97.0513	107.141	107.586	0.41813	0.000421264	0.00518593
Tmem47	1.03541	1.11997	1.78126	1.92238	2.56845	0.959068	0.000423363	0.00520793
Smarca2	6.86703	5.58742	9.97158	7.87096	9.95286	0.576538	0.000426483	0.00524243
Tmem132c	0.786954	0.770581	1.50493	1.20386	1.69578	0.916473	0.000429459	0.0052728
Itgad	0.0967047	1.68526	0.0935121	0.102733	0.034731	-3.52328	0.000429586	0.0052728
Atp10a	5.72462	5.89192	4.28382	4.246	4.16801	-0.452875	0.000433944	0.00532236
Mirt1	1.1578	0.810703	0.212963	0.540121	0.295291	-1.48715	0.000435825	0.0053415
Gm14548	1.27526	0.98529	0.099093	0.37014	0.269894	-2.18517	0.000437657	0.00536001
Tgfb2	2.4937	2.01849	4.11471	3.40835	3.33596	0.684475	0.000437988	0.00536012
Col28a1	0.256924	0.235152	0.720243	0.850316	0.500403	1.49331	0.000438626	0.005364
Rassf8	5.33502	5.01638	8.11767	6.64278	7.48573	0.521699	0.000439288	0.00536815
Fgg	0.416759	0.550971	1.03269	1.50532	2.64429	1.83988	0.000440127	0.00537445
Il10rb	19.1523	19.2849	15.3944	14.2965	14.5202	-0.379652	0.000441171	0.00538326
Tnfsf13	7.72633	7.5248	5.217	4.24552	3.98688	-0.763432	0.000442169	0.00539148
Atp7b	8.80546	7.92103	10.5678	11.1897	11.3655	0.403836	0.000446335	0.0054383
Gm9733	4.78325	3.56235	0.853033	1.64939	0.844858	-1.89081	0.000447949	0.00545398
Rerg	10.1853	6.75611	16.7746	14.0983	12.6372	0.778905	0.00045551	0.00554199
Ppp1r12b	4.62184	5.4611	3.50441	3.44179	3.90294	-0.475815	0.000458603	0.00557554
Mapkapk3	19.683	17.3653	14.5349	13.6524	12.6998	-0.439205	0.000459165	0.0055783
Adgrf5	50.1755	45.9307	73.0672	57.5586	73.5723	0.505968	0.000459677	0.00558045
Plekhm3	2.56032	2.78382	1.52538	1.5358	2.0271	-0.652995	0.00046027	0.00558358
Cnn2	110.532	99.6144	133.272	132.425	153.368	0.414046	0.000463194	0.00561497
Pitpnm3	2.98214	3.02809	4.72658	4.04556	3.98441	0.504361	0.000464185	0.00561898
Syngr3	0.678578	0.658065	0.10182	0.111861	0.151267	-2.45682	0.000464201	0.00561898
Cxcr6	4.16589	4.45182	2.73006	1.91954	2.05496	-0.945123	0.000465631	0.00563221
Scx	4.92566	3.81313	8.66804	7.06419	6.76392	0.7813	0.000466487	0.00563847
Sdc2	5.59204	5.40968	8.04139	7.54041	10.3181	0.65282	0.000468106	0.00565393
Ntng2	3.3764	2.10195	1.42694	1.37024	1.40018	-0.967363	0.000472211	0.0056959
Sema7a	33.3988	31.3901	47.6503	40.0108	43.0141	0.430732	0.000472264	0.0056959
Slc6a20a	15.2831	12.3856	9.13907	7.17001	4.35954	-1.00121	0.00047347	0.0057063
Tent5a	6.08403	6.34193	3.61433	4.76083	3.4149	-0.656047	0.000475042	0.00572111
Adcy1	0.0232198	0.0167441	0.0841997	0.103603	0.150107	2.49192	0.000475972	0.00572818
Abca8b	0.385172	0.33189	0.738598	0.642904	1.04101	1.17183	0.000484858	0.0058309
Slc5a6	2.22204	2.61365	1.04352	1.45116	1.39983	-0.891762	0.000486986	0.00585226
Elf5	6.33267	5.45848	9.11365	8.36466	7.6848	0.511902	0.000498883	0.00599092
Sidt2	28.9666	27.6653	22.8654	22.4191	20.8707	-0.357107	0.000501271	0.00601525
Igkv8-28	127.174	95.9097	34.6225	13.2737	9.31354	-2.54242	0.000505463	0.00605821
Ighv1-69	38.6574	29.5688	21.0269	18.3483	13.6853	-0.944165	0.000505578	0.00605821
Egflam	3.25388	2.56906	4.89193	3.95884	5.71511	0.739904	0.000508584	0.00608985
Dsp	6.57235	6.69667	8.27411	8.94133	10.3841	0.474768	0.000512425	0.00613143
Hhip	0.993116	0.745025	1.55666	1.32219	1.55325	0.766476	0.000513155	0.00613575
Rnase6	5.81445	11.1242	4.11145	4.27367	4.42443	-0.98376	0.000515935	0.00616457
Ighv5-9-1	8.68287	13.5803	17.615	26.1393	40.7079	1.34235	0.000517971	0.00618446
Cav1	45.2376	41.2003	67.3357	57.2568	103.166	0.81576	0.000519241	0.00619519
Pecam1	31.4428	27.7489	47.8419	36.2747	56.6639	0.668405	0.000521398	0.00621647
Mgl2	4.51273	4.48076	8.03098	6.19541	7.72961	0.705094	0.000523256	0.00623416
Gadd45b	52.7599	53.3411	41.0393	31.9577	38.6088	-0.508715	0.000525473	0.00625609
Pdzd2	3.32817	2.61248	4.5794	4.22351	7.21997	0.849096	0.000526612	0.00626518
Fnbp1l	9.45624	8.39458	14.108	11.6468	11.6693	0.486712	0.000528711	0.00628567
Il6ra	5.77009	5.53774	3.54418	4.04782	4.41043	-0.495766	0.000530619	0.00630384
Sbk2	1.2627	1.16594	0.469046	0.588914	0.464551	-1.25233	0.000536441	0.00636339
Fcor	8.77716	14.709	4.8414	4.96423	3.59625	-1.38713	0.00053675	0.00636339
Pla2g4a	4.21587	5.29013	2.8458	3.46535	2.745	-0.649936	0.000536777	0.00636339
Cbl	8.15318	7.87217	6.51655	6.09138	5.91274	-0.372673	0.000538877	0.00638373
Rpl21-ps11	7.77376	5.89696	13.7285	12.645	13.1618	0.947598	0.000540459	0.00639683
Egfl6	66.1663	55.0344	115.124	93.0597	77.1212	0.65431	0.00054075	0.00639683
Gulp1	0.618965	0.934531	1.66934	1.39319	2.11183	1.15578	0.000542959	0.00641841
Ggta1	13.9956	18.0884	12.0347	9.84904	9.7794	-0.600008	0.000543696	0.00642255
Ighe	1.37583	3.00945	0.665205	0.730801	0.560005	-1.74187	0.000545056	0.00643406
Prkar2a	12.1415	12.7304	19.1264	16.839	15.4394	0.466346	0.000549914	0.0064868
Calr	224.716	290.079	171.368	168.632	198.914	-0.515537	0.000560084	0.00660209
Syne2	3.048	3.14199	4.10875	3.89545	4.9231	0.480631	0.000560972	0.00660789
Il1rl2	3.2795	3.1472	2.04307	2.36697	1.80888	-0.627596	0.000564315	0.00664256
Il12rb2	0.485364	0.856584	0.222319	0.122121	0.192665	-1.90688	0.000564991	0.00664583
Matn4	20.4086	16.9896	35.6816	26.8916	24.9557	0.645895	0.000566047	0.00665355
Slc6a15	0.368825	0.243425	0.986072	0.663434	0.592709	1.28844	0.000568315	0.00667549
Nfil3	21.1683	20.5685	15.8725	12.6923	10.7465	-0.667427	0.000570063	0.00669131
Slc6a4	2.94117	3.3549	1.78013	1.85086	2.18943	-0.694961	0.000570988	0.00669744
Gm15590	12.5539	10.3505	3.82011	5.7916	6.14818	-1.12046	0.000573189	0.00671854
Tkt	33.0225	37.7576	27.1292	27.9446	27.4727	-0.35947	0.000575224	0.00673765
Ighg1	484.505	1349.79	245.71	223.745	109.662	-2.24368	0.000575689	0.00673835
Ces2e	0.700234	0.582632	1.52351	1.442	1.35415	1.16812	0.000580425	0.00678901
Ciita	9.73262	12.7649	8.13845	7.29857	5.77702	-0.665448	0.000582853	0.00681263
Npr1	16.6869	12.8441	23.7962	19.1996	22.8367	0.57484	0.000587098	0.00685744
Dag1	48.7952	45.2107	65.5547	58.7815	58.1012	0.375306	0.000590897	0.00689697
Cndp2	96.7138	112.107	82.7209	78.6936	75.2507	-0.400587	0.000591432	0.00689838
Gm43719	1.01371	0.92964	2.78091	1.76987	2.13693	1.19932	0.000593883	0.00692212
Stard10	73.6212	64.2271	84.1213	93.7573	95.5102	0.406077	0.000599536	0.00698313
Mtss1l	3.70452	3.65175	5.52883	4.78944	6.3508	0.597793	0.000600561	0.00699018
Trim12c	13.2422	16.1877	9.58499	11.1992	8.90679	-0.567815	0.000604668	0.00703306
Plxnb2	74.3155	65.773	56.3776	53.9369	54.6064	-0.346002	0.000605506	0.0070379
Clca3b	1.21113	1.55958	0.486237	0.17921	0.574785	-1.74743	0.000611981	0.0071082
Abcd1	14.1842	13.9546	10.5385	10.9421	11.0851	-0.370723	0.000614025	0.0071206
Smim10l1	18.4646	18.9817	25.3793	24.1933	23.179	0.376913	0.000614128	0.0071206
Apobec1	7.08424	9.81614	4.56546	5.81303	4.40577	-0.772628	0.000614331	0.0071206
Sgce	2.52985	1.87699	3.66121	2.99513	3.86721	0.673144	0.000615787	0.00713251
Stk24	18.6398	19.7508	14.6935	15.5885	13.909	-0.378036	0.000618075	0.00715404
Slc30a1	5.49839	6.01741	7.97196	7.39522	8.08473	0.444708	0.000621955	0.00719394
Scnn1g	17.5628	14.5984	23.4241	20.8041	27.5114	0.575253	0.000630022	0.00728143
Gm4070	1.27485	1.00031	0.665007	0.599454	0.69804	-0.797011	0.000630773	0.00728143
Tbc1d20	43.2432	44.475	35.8064	35.7799	34.8249	-0.302633	0.00063083	0.00728143
Ndufa12	10.9645	14.0314	18.5133	26.7838	18.5355	0.772169	0.000631478	0.00728386
Cd63-ps	64.6315	74.9419	49.705	52.634	52.4509	-0.431741	0.000632586	0.0072916
Cyfip2	4.76206	5.94797	3.11718	3.78333	3.74887	-0.589035	0.000635581	0.00732105
Icam2	16.2636	15.1416	26.6633	19.5892	30.6034	0.709097	0.000638934	0.00735459
Lrrc1	2.64326	2.54571	3.71177	3.38662	3.68257	0.472817	0.000642017	0.00738497
Ahnak	19.1325	20.2993	27.9778	24.302	34.6533	0.558912	0.000642833	0.00738925
Yes1	4.85373	4.76141	7.22513	7.28192	5.91804	0.505954	0.000644987	0.0074089
Btnl7-ps	0.907075	2.2299	0.478434	0.262806	0.385002	-2.06208	0.000647025	0.00742455
Tfeb	6.38551	6.11182	4.45434	3.82497	4.73401	-0.524162	0.000647241	0.00742455
Trem3	3.36391	2.05662	0.795535	0.745799	0.998021	-1.68006	0.000648535	0.00743427
Shank3	4.57228	3.6622	6.40825	5.43045	8.0344	0.68876	0.000649126	0.00743593
Pde3a	1.01204	0.839535	1.65971	1.31683	2.52924	0.9892	0.00064982	0.00743877
Tpm4	154.75	149.781	188.472	180.494	188.846	0.291701	0.000651023	0.00744741
Akr1a1	277.631	307.242	237.459	234.697	225.139	-0.327674	0.000657445	0.00751571
Stox2	0.253486	0.268592	0.422077	0.430312	0.551803	0.845372	0.00066056	0.00754615
Rab8b	19.3512	20.0455	15.1926	13.4113	10.6785	-0.585022	0.000663419	0.00757362
Elf4	6.88905	7.42609	5.03337	5.47884	5.42674	-0.425989	0.000666796	0.00760695
Prkca	2.18263	2.19766	3.08378	2.86488	3.26327	0.490453	0.000670437	0.00764325
Parp12	17.249	21.2687	14.4099	13.8592	12.8211	-0.487639	0.000677639	0.00772008
Irf9	11.6516	11.8148	9.0342	9.1444	9.25783	-0.355947	0.000680345	0.0077452
Pla2r1	0.332538	0.245247	0.619367	0.505816	0.939147	1.25183	0.000681012	0.0077452
Lgmn	139.851	158.832	119.573	113.728	103.121	-0.409474	0.000681239	0.0077452
Qdpr	31.8729	33.3619	24.973	25.7318	23.3612	-0.397776	0.000681898	0.0077474
Sppl2a	16.431	20.6524	13.6646	13.1218	10.5208	-0.572203	0.000684979	0.0077771
Slc39a1	57.8689	60.045	40.1848	48.7435	43.1126	-0.418069	0.000691576	0.00784665
Rffl	4.29608	3.85917	2.89314	2.78529	2.23061	-0.625291	0.000693167	0.00785935
Bmpr2	8.55046	8.0566	11.5033	10.3059	14.1455	0.5326	0.000695699	0.00788269
Nfkbiz	12.5833	11.7725	8.75122	7.04502	4.7967	-0.822655	0.000696357	0.00788479
Cib2	13.7973	19.3868	11.4779	7.53352	7.9794	-0.879107	0.000697776	0.00789548
Rnd1	3.10326	4.01037	1.8301	2.21748	2.02373	-0.807778	0.000702025	0.00793295
Il1rap	2.19264	1.57345	1.04878	1.28476	1.01575	-0.75044	0.00070204	0.00793295
Shh	6.09365	5.50503	9.40656	7.82791	8.39944	0.561678	0.00070383	0.0079478
Lamp1	332.987	350.09	278.289	276.022	246.344	-0.352112	0.000705671	0.00796318
Cxcl9	13.6092	36.6018	6.99171	7.80406	4.8646	-1.93361	0.000706602	0.00796582
Wfdc1	10.4225	12.3976	23.567	15.7453	17.879	0.744612	0.000706862	0.00796582
S1pr3	2.55166	2.37247	3.28377	4.09032	4.2701	0.659853	0.000711151	0.00800875
Fgd5	5.05239	5.02348	7.84227	6.30338	7.22773	0.503114	0.000712814	0.00802204
Gmip	8.73708	7.30747	5.63067	6.00023	5.02185	-0.527625	0.000713463	0.00802393
Aard	1.47393	0.933248	2.4638	2.92158	5.5001	1.5907	0.000715645	0.00804304
Arhgef12	9.20452	8.64387	13.6825	10.6477	13.6473	0.50789	0.000717099	0.00805394
Plce1	0.563416	0.452157	0.761203	0.877537	1.30221	0.950595	0.000726629	0.00815548
Mr1	4.5859	7.02872	3.75483	3.486	3.24744	-0.727754	0.000728539	0.00817141
Igkv1-135	74.1656	332.731	40.1402	25.2831	17.4924	-2.87477	0.000730465	0.0081875
Ogfr	34.9361	37.8503	27.2782	29.2363	28.3929	-0.358938	0.000734906	0.00823174
Cryab	45.2816	35.1222	66.4404	51.1572	78.8302	0.706726	0.000738639	0.00826799
Ushbp1	4.00519	3.09913	5.87472	4.70427	6.73967	0.702924	0.000739586	0.00827303
Pcdh17	0.895262	1.00469	1.40407	1.33032	1.69204	0.638476	0.000745024	0.00832827
Cybc1	13.4464	15.0048	10.586	11.1515	10.2243	-0.412959	0.000750793	0.00838713
Chil4	0.120418	0.186075	2.47025	4.27637	0.370694	3.95845	0.000752741	0.00840325
Ighv9-3	186.108	932.015	64.4325	97.9457	87.1692	-2.74578	0.000753856	0.00841006
Rarres1	2.70643	6.17141	1.7904	1.67847	1.22157	-1.49907	0.000757189	0.00843868
Ighv13-2	3.23965	8.46855	1.6153	0.774364	1.01807	-2.36597	0.000757434	0.00843868
Ighv1-50	26.5908	84.8087	25.007	17.8203	18.3412	-1.44538	0.000763752	0.00850337
Rasgrp2	1.44002	1.21901	1.91561	1.96795	2.81636	0.750404	0.000768587	0.00855149
Ly6g	1.49186	1.00161	0.111927	0.0983711	0.277135	-2.94985	0.000771622	0.00857952
Bid	3.93139	4.47394	2.56905	2.94964	2.35323	-0.673969	0.00077479	0.00860901
Il18bp	7.46275	20.1459	4.42506	3.96569	3.15758	-1.83811	0.000779471	0.00865525
Yap1	9.68463	8.80513	12.6085	11.2816	12.3128	0.387629	0.000781337	0.00866125
Apobec3	15.1725	15.3249	11.6152	12.1345	9.7753	-0.444513	0.000781469	0.00866125
Tnfrsf8	1.07875	0.727388	0.365776	0.308082	0.166041	-1.6854	0.000781572	0.00866125
Il11ra1	17.7321	16.7417	11.9796	12.2283	14.1304	-0.428691	0.000786112	0.00870577
Gm10134	8.90338	8.66745	4.15098	3.28343	2.19264	-1.44896	0.000787969	0.00872053
Panx1	2.48326	2.7643	1.72228	1.82104	1.49796	-0.637722	0.000793448	0.00877534
2210406H18Rik	1.48703	1.56117	0.42821	0.292716	0.424107	-2.00007	0.000794946	0.00878608
Mxra7	8.39078	6.97145	12.8101	10.1347	15.8973	0.755524	0.000796759	0.00880028
Pira2	2.3796	2.05915	0.791828	1.39186	0.950136	-1.08048	0.000797689	0.00880472
Slc35f6	4.83172	5.39292	3.62413	3.88334	3.8414	-0.430425	0.000805277	0.00888258
C4b	56.6456	70.8072	41.8592	46.5687	49.3151	-0.469629	0.000806828	0.0088938
Mknk1	12.0127	10.898	9.0985	7.56433	7.38765	-0.511582	0.000812102	0.00894601
Dnaja1	26.6139	25.1001	37.548	30.7614	41.702	0.507497	0.000813333	0.00895365
Fkbp9	25.1658	24.975	32.7376	31.3033	39.3561	0.462292	0.000815443	0.00896716
Cdc42ep2	15.0157	16.1717	7.56642	9.81969	11.3109	-0.701639	0.000815637	0.00896716
Fhl1	24.3343	23.3296	36.607	30.3271	52.1982	0.739645	0.00081621	0.00896754
Hcst	9.53088	15.4639	4.81905	7.3157	4.41128	-1.1726	0.000819267	0.00899519
Lamc1	13.5268	14.5174	17.1816	17.5372	17.5345	0.316526	0.000820294	0.00900054
Arap2	1.36221	1.33875	1.93917	1.78246	1.99187	0.498725	0.000822972	0.00902398
Als2cl	10.4943	10.1485	12.6888	13.7431	13.0464	0.354015	0.000825718	0.00904813
Ubap1	14.8639	14.5271	10.7995	11.4054	11.5995	-0.379689	0.00082872	0.00907505
Pkia	2.31815	2.38069	3.28687	3.6857	3.98502	0.640181	0.000834165	0.00912868
Thap12	12.8051	12.7708	17.5341	16.0957	16.075	0.377126	0.000836521	0.00914305
Fmnl2	4.9268	5.84069	2.83417	3.25546	4.04839	-0.668667	0.000836576	0.00914305
Slfn10-ps	0.776213	0.998841	0.349412	0.345481	0.158612	-1.63297	0.000840736	0.00918249
Col6a3	2.9895	3.18544	3.96604	4.56628	6.00552	0.653251	0.000841508	0.00918418
Pi4k2a	25.47	25.8821	20.2566	20.8995	18.9133	-0.354921	0.000841994	0.00918418
Zfp658	2.57898	2.86459	1.44803	1.6306	1.74788	-0.75439	0.000844386	0.00920425
Il17d	6.80872	7.65278	11.7104	11.0922	10.4097	0.619045	0.000849391	0.00925276
Col4a2	71.4268	64.9615	80.6173	89.3336	92.0636	0.360194	0.0008546	0.00929909
Ppp2r5a	17.3672	16.4176	21.3789	20.8056	20.424	0.308503	0.000854761	0.00929909
Igkv4-91	51.4378	19.4735	13.1057	5.17685	14.4386	-1.69994	0.000859191	0.00933425
Igha	2214.02	3939.64	2098.25	1535.6	1614.7	-0.810257	0.000859288	0.00933425
Lamb2	18.8437	16.1251	24.6078	21.6885	23.7711	0.421003	0.000859675	0.00933425
Pdlim1	17.1452	16.6719	20.5458	21.484	23.8826	0.381011	0.000864562	0.0093812
Phldb2	26.8617	24.5726	40.5348	35.6011	31.1813	0.480035	0.000865155	0.00938152
C920009B18Rik	0.730884	0.774602	0.321252	0.395283	0.190904	-1.30701	0.000866308	0.00938792
Fam19a4	0.212804	0.230184	0.0185201	0.0569699	0.0183426	-2.79637	0.000871326	0.00943616
Cacna2d1	0.523004	0.451729	0.777005	0.76873	0.845253	0.711336	0.000873173	0.00945002
Popdc3	0.767726	0.679438	2.02467	1.3346	1.98021	1.2985	0.00087487	0.00946223
Hras	19.7188	18.7175	24.6288	23.396	25.8334	0.360443	0.000875669	0.00946428
Rassf5	9.86897	10.0848	7.13539	7.25652	5.34271	-0.596508	0.000876452	0.00946428
Slc15a2	12.9691	11.4434	17.3529	18.8453	14.86	0.4832	0.000876765	0.00946428
Ehd1	41.6715	36.1475	24.573	26.5991	31.5528	-0.493798	0.000879499	0.00948765
Fendrr	5.92254	4.38653	10.2674	6.66679	12.4322	0.927717	0.000882562	0.00951453
Ppt2	7.84181	10.0864	4.19481	5.95555	5.87238	-0.742761	0.000889062	0.00957841
Tceal8	12.3088	11.187	17.977	15.5829	15.462	0.479189	0.000892696	0.00961134
B3galt4	5.6521	5.84643	3.56154	3.57315	3.06152	-0.753796	0.000898333	0.00966578
Camta2	14.0531	13.9323	11.4405	10.2418	10.4184	-0.383657	0.000902808	0.00970713
Dnajb13	5.09076	5.56407	3.37685	3.3749	3.72672	-0.605637	0.000903341	0.00970713
Gm5970	2.35126	4.052	1.3873	0.914463	0.472315	-1.78638	0.000906547	0.0097353
Cd180	1.52612	3.23177	1.05224	1.17142	0.79899	-1.23335	0.000909426	0.00975992
Dpp7	13.6361	10.2887	7.67776	8.30297	8.29262	-0.561181	0.000913531	0.00979767
Irgc1	1.39987	1.43942	0.526423	0.760096	0.465516	-1.27243	0.000915027	0.0098074
Tnfrsf19	0.889828	0.785487	1.37969	1.54508	2.57865	1.13226	0.000929724	0.00995851
Ephb3	6.6987	6.45648	8.15251	8.49772	8.94708	0.378602	0.000931259	0.00996854
Ncoa3	7.99172	7.71489	6.0363	6.31464	5.85941	-0.367869	0.000932052	0.00997063
Gm46224	2.06793	2.19461	0.976249	0.484965	0.462427	-1.73358	0.00093439	0.0099869
Klhl33	0.692283	0.881944	0.359818	0.397138	0.215479	-1.27205	0.000934851	0.0099869
Ptpn23	13.3676	12.8735	9.69161	10.2577	10.6394	-0.360475	0.000935372	0.0099869
Cyp4v3	30.9491	34.9358	26.5941	19.3581	19.9498	-0.580543	0.000937022	0.00999811
Nox4	1.39012	1.59028	2.29639	2.0128	2.60106	0.631538	0.000938842	0.0100111
Lrp6	7.36892	7.38031	9.70137	9.20081	8.89426	0.332928	0.000940662	0.0100241
Sectm1a	1.2029	1.76584	0.529667	0.520285	0.401158	-1.6107	0.000941316	0.0100246
Scd2	127.233	123.156	181.732	153.358	155.852	0.390282	0.000946528	0.0100737
Tmem204	12.9403	9.21383	18.1563	16.0742	31.727	0.991222	0.0009489	0.0100925
Akirin1	23.963	23.0941	18.3976	18.6271	16.0723	-0.406915	0.000954612	0.0101468
Amd2	0.963775	1.75919	0.47508	0.547124	0.567877	-1.35505	0.000962053	0.0102194
Wwp2	6.93766	6.92517	5.37812	5.52588	5.38544	-0.348615	0.00096677	0.0102629
B4galnt4	0.943532	1.15667	0.369515	0.40896	0.555738	-1.23669	0.000969179	0.0102819
Thsd1	2.12601	1.81363	3.11155	2.83948	3.24703	0.639904	0.000976023	0.010348
Gm26902	0.78541	0.920349	0.356007	0.375468	0.253868	-1.36941	0.000986368	0.010451
Eif4a-ps4	55.7009	59.9917	44.4073	45.6481	45.3535	-0.354156	0.000988847	0.0104706
BC067074	0.197542	0.317459	0.577154	0.474876	0.784461	1.25446	0.00099466	0.0105255
Capn2	17.1309	16.8529	22.0009	20.4536	24.5879	0.398489	0.000995446	0.0105271
Trim21	5.14086	6.0829	4.10214	3.39325	3.54267	-0.605507	0.000998013	0.0105457
Bpifb1	18.2478	19.5931	7.41863	9.49201	14.4497	-0.853564	0.00099847	0.0105457
Ftl2-ps	4.03832	3.03869	0.955026	1.00723	1.13505	-1.77568	0.00100235	0.0105799
Tnxb	1.07168	1.32235	1.86534	1.90507	4.02422	1.12053	0.00100769	0.0106295
Ptpn14	2.97342	2.8489	3.98928	3.6823	4.83079	0.520412	0.00100924	0.0106391
Capza1	25.3642	25.3007	20.1472	20.4889	18.2971	-0.363054	0.00100999	0.0106404
Gm10591	20.0108	15.647	7.73714	6.10855	10.91	-1.11202	0.00101179	0.0106526
Lgi3	105.719	78.2968	159.45	128.339	124.31	0.582187	0.00101301	0.0106587
Sms	4.55571	4.59634	6.76292	5.99011	5.95098	0.449686	0.00101552	0.0106784
Mat2a	34.3734	31.6187	48.1579	43.0277	40.131	0.411455	0.00101931	0.0107114
Pcyox1	29.2311	35.5082	24.5416	24.8856	22.8349	-0.422511	0.00102393	0.0107505
Tmod2	0.883501	0.753756	1.46199	1.15802	2.31498	1.00865	0.00102432	0.0107505
Net1	29.1855	33.1264	24.262	25.0092	22.9486	-0.36825	0.00102637	0.0107653
Slc9a3r2	77.8749	68.4887	103.286	89.6274	123.602	0.530977	0.00102955	0.0107918
Dpysl3	3.06306	2.51001	3.98011	3.83826	4.467	0.557465	0.00103273	0.0108184
Sdhd	83.9288	91.7198	67.5777	71.0235	68.966	-0.340293	0.00103723	0.0108539
Gm15848	4.31865	4.72052	2.22541	2.34706	2.20408	-0.995816	0.00103794	0.0108539
Itgb1	126.725	128.16	159.741	150.556	152.76	0.280001	0.00103808	0.0108539
Tm9sf4	12.1665	12.469	8.13099	9.99709	9.31516	-0.425607	0.00104642	0.0109343
Agt	2.61391	9.75724	0.0278781	0.122509	0.579829	-4.66888	0.00105169	0.0109824
Npr2	9.90586	7.24432	18.0507	11.6552	13.3803	0.747742	0.00105266	0.0109856
Pim3	62.0573	46.7157	85.6034	78.3095	71.0147	0.529566	0.0010553	0.0110063
Tnfrsf11b	2.76864	2.67853	1.57142	1.6935	1.40814	-0.801285	0.00106042	0.0110528
Perp	11.817	14.5813	16.6092	21.7422	22.4684	0.622918	0.00106459	0.0110893
Card19	35.2047	32.1176	21.7366	24.9074	26.4066	-0.463999	0.00106992	0.0111378
Gipc2	4.59478	4.3556	7.3192	5.64828	8.05148	0.649189	0.00107058	0.0111378
Mpp5	5.52123	5.47645	7.04541	6.84144	7.03143	0.345953	0.00107288	0.0111547
Atf3	13.881	16.2801	11.2581	9.39992	10.5927	-0.530403	0.00108356	0.0112588
Stx6	8.61497	8.25906	6.89386	6.52501	6.11605	-0.370123	0.00108628	0.01128
Plekhb1	27.3688	27.5287	35.9921	33.118	33.9598	0.327373	0.00108742	0.0112848
Mpp1	11.2193	11.0074	7.93278	8.93183	8.63852	-0.382898	0.00109694	0.0113694
Vegfd	2.0527	2.1768	3.54661	3.65583	7.67572	1.23165	0.00109694	0.0113694
Rpl3l	1.53372	1.62708	0.417119	0.535802	0.699129	-1.51792	0.00109925	0.0113863
C1s1	28.3418	31.762	19.4258	22.7148	23.8117	-0.44754	0.00110745	0.011464
Ndufa4	84.1467	81.34	102.992	99.1408	110.322	0.335215	0.00111232	0.0115073
C1qtnf7	2.18896	1.57429	3.16659	2.90554	3.23661	0.722631	0.00111733	0.0115519
Stmn1	45.7872	33.5722	55.2409	54.529	64.0836	0.549335	0.00111806	0.0115523
Gnpda1	15.6198	15.2738	9.56496	12.203	10.7611	-0.506401	0.00112131	0.0115764
Eepd1	7.76017	7.5724	4.18507	5.63571	5.24791	-0.605794	0.00112177	0.0115764
Adgb	1.77655	1.27827	0.638535	0.591132	0.986569	-1.0476	0.00112993	0.0116533
Adap1	8.11098	9.91982	3.52304	6.10827	5.56698	-0.827665	0.00113604	0.0117081
Ppp1r14c	45.46	34.551	74.8358	59.7351	51.8731	0.639527	0.00113664	0.0117081
Stard5	10.6683	10.7043	8.10072	7.57787	5.75673	-0.576562	0.00113856	0.0117205
Ovol3	1.65731	3.80044	0.576935	0.69721	0.142852	-2.51545	0.00114619	0.0117918
Plod2	1.81545	2.14841	2.69845	3.36841	4.58987	0.844974	0.00114781	0.0118011
Tmcc1	2.24661	2.2139	1.56384	1.77734	1.68636	-0.408465	0.00115023	0.0118188
Vstm4	1.92427	2.00504	3.26483	2.93694	3.84221	0.771505	0.00115219	0.0118297
Nipa1	3.94316	3.72175	5.76364	5.32762	5.47876	0.530018	0.00115271	0.0118297
Psme1	115.83	136.466	100.781	95.7698	93.9537	-0.377767	0.00116082	0.0119055
Ephx1	38.1217	33.816	71.074	42.9113	60.7001	0.698861	0.00116283	0.0119188
Mme	6.67991	6.28537	14.8807	9.88315	8.33261	0.771671	0.0011682	0.0119665
Fbrs	20.17	18.2546	14.408	15.0796	15.4492	-0.355878	0.0011707	0.0119802
Nod1	14.6744	14.3454	11.6769	11.029	11.565	-0.341791	0.00117097	0.0119802
Htatip2	17.2626	20.6666	12.6063	14.2157	13.6722	-0.486254	0.00117985	0.0120635
Abca1	9.00642	10.354	7.55941	6.91214	5.70339	-0.521379	0.00118288	0.0120872
F830208F22Rik	0.512016	0.553831	0.125774	0.0789584	0	-2.9577	0.00118552	0.0121067
Pigs	28.0761	29.4259	21.1629	23.5091	22.1709	-0.363901	0.00119101	0.0121553
Rps12	141.22	150.865	212.196	173.902	191.539	0.40263	0.00119808	0.01222
AI987944	4.25489	4.77235	3.27429	2.91241	2.96942	-0.560958	0.00120054	0.0122376
Pitpnc1	4.50005	3.65463	6.30664	5.36064	8.43356	0.719034	0.00120615	0.0122873
A2m	0.414127	0.537538	0.120137	0.217773	0.193351	-1.41748	0.00121961	0.0124106
Nckap1	27.4514	25.1422	32.8794	34.8896	31.828	0.339733	0.00122038	0.0124106
Slc16a2	6.0589	5.02902	8.06282	7.81451	7.39765	0.48764	0.00122049	0.0124106
Vnn1	62.9616	37.5123	24.024	15.7831	11.8645	-1.53955	0.00122304	0.0124289
Pkp2	7.40459	7.08026	9.79601	9.49995	8.99103	0.384087	0.00122585	0.0124499
Mapt	1.47998	1.38508	2.57602	2.03025	5.1928	1.19116	0.00122805	0.0124646
Pof1b	3.87828	3.73639	5.29074	5.4965	5.17285	0.486237	0.00122946	0.0124713
Slc22a23	14.1752	12.6652	18.0623	17.4274	16.4339	0.370443	0.00123201	0.0124896
Ier3	65.4272	65.348	39.6663	47.3569	52.5816	-0.487555	0.00123328	0.0124948
Mlph	19.2681	18.3466	13.6591	15.7153	13.8888	-0.379424	0.00123475	0.0125022
Itln1	9.0464	9.23392	3.69623	2.63947	5.99457	-1.15264	0.00123689	0.0125162
C9orf72	4.14798	5.11306	3.26406	3.13046	2.83577	-0.585199	0.00124286	0.012569
1110008P14Rik	32.2346	30.9952	22.1124	22.2721	26.3775	-0.419595	0.00124484	0.0125814
Rasd1	4.39176	3.83939	7.52639	6.09718	6.54679	0.7099	0.00124658	0.0125913
Rara	12.3453	10.3394	7.9831	7.5576	8.81568	-0.479769	0.00125417	0.0126603
Tmem132d	0.127113	0.0970543	0.398574	0.243067	0.435035	1.67653	0.00125514	0.0126624
Gm6274	2.06729	2.17036	4.29942	4.70885	4.58577	1.10118	0.00126708	0.0127752
Apol7e	1.04387	0.803415	0.393088	0.191934	0.19466	-1.83218	0.00127396	0.0128367
Fgl1	1.9891	1.91512	0.903592	1.29573	0.730076	-0.992429	0.00128155	0.0129054
Mmp9	14.501	7.87965	1.38534	4.18946	2.08023	-2.12994	0.00129768	0.0130599
Arpc2	178.584	200.568	147.132	157.299	143.205	-0.341782	0.00130554	0.0131311
2210011C24Rik	6.99632	5.00803	11.0061	8.4927	11.8614	0.801464	0.00130796	0.0131475
Clec1b	3.31422	3.4719	2.53102	2.14277	2.02587	-0.600024	0.00131547	0.013215
Gucy1a1	3.88763	3.27985	5.33378	4.58141	6.21182	0.587347	0.00132132	0.0132658
Nsg1	3.84362	3.29341	5.91944	4.85666	8.25002	0.831529	0.00132741	0.0133189
Adam23	0.205671	0.178559	0.406266	0.367412	0.303237	0.904701	0.00133011	0.013338
Pou2af1	15.4372	27.7407	11.7678	13.9962	9.05367	-0.891037	0.00133297	0.0133586
Egr3	1.83677	0.987437	0.514492	0.736109	0.533262	-1.24345	0.00134009	0.0134198
Tpd52	25.6441	23.8248	17.9973	20.8117	17.3785	-0.397637	0.00134069	0.0134198
Lrrc27	1.86538	1.643	0.884181	1.03188	0.976198	-0.859628	0.00134679	0.0134728
Ppp2r1b	3.92247	4.64108	2.65672	2.93846	3.22228	-0.538981	0.00135595	0.0135491
Edil3	0.13464	0.0766505	0.28523	0.203259	0.35503	1.40913	0.00135605	0.0135491
Mafb	6.38349	8.07381	3.93461	5.24912	4.64212	-0.644557	0.00136222	0.0136026
Nr1d2	16.1443	15.2727	27.2603	22.8023	18.9582	0.554603	0.00136425	0.0136147
Igkv1-117	235.462	1193.79	112.742	137.622	73.6658	-2.72218	0.00136571	0.0136211
Igkv8-21	589.129	703.244	65.6898	143.729	248.487	-2.08038	0.00137119	0.0136676
Dock8	7.4334	8.55055	6.1155	5.4045	6.15717	-0.436267	0.00137303	0.0136778
Abi3bp	0.980174	0.975405	1.8198	1.3495	2.79507	1.02591	0.00138045	0.0137435
Nagk	12.6435	13.3061	9.00797	10.0573	10.429	-0.39665	0.00138257	0.0137563
Efnb1	16.0597	14.6076	21.7467	19.5827	29.7059	0.629696	0.00139057	0.0138277
Ighv3-1	63.2747	15.875	3.76553	3.70662	9.3982	-2.81402	0.00139191	0.0138328
Pard6b	13.7866	15.4368	21.3103	18.3341	19.0938	0.42602	0.00141021	0.0140062
2700081O15Rik	2.83233	2.04243	3.47851	3.63704	4.2842	0.642554	0.00142604	0.0141509
Kif5b	22.1296	21.8176	29.4776	27.5553	25.9684	0.336103	0.00142647	0.0141509
Snx22	2.78254	2.30267	4.52229	4.29512	3.59399	0.705122	0.00142791	0.0141567
Gbp4	4.16441	7.63809	3.82683	3.05423	2.49426	-0.912516	0.00143453	0.0142139
Exph5	0.677212	0.627873	1.01736	0.947005	1.2409	0.71313	0.00144158	0.0142753
Zcchc14	8.44621	7.1956	11.5531	10.0348	10.1606	0.4396	0.00144518	0.0142965
Nptx1	1.08679	1.3765	1.87952	2.32685	1.94157	0.74074	0.00144545	0.0142965
Apol9a	0.464003	0.589949	0.168257	0.22571	0.23681	-1.31951	0.00145233	0.0143561
Phf11b	6.7942	8.58867	3.02769	5.00895	3.88064	-0.946479	0.00145707	0.0143944
Aif1l	2.77634	2.95108	3.80476	5.51581	4.42872	0.683025	0.0014639	0.0144395
Ighv1-7	16.7361	49.3102	12.7718	5.13482	13.4568	-1.65676	0.00146391	0.0144395
Rhoh	1.19498	1.2064	0.540378	0.860255	0.64123	-0.813093	0.00146423	0.0144395
Nans	15.91	16.4427	12.7047	13.1281	12.7995	-0.325306	0.00146792	0.0144673
Dhx34	4.98727	4.89275	3.33785	3.47798	3.77164	-0.482072	0.00148191	0.0145961
Tpm1	61.1707	55.8931	86.5834	70.7459	75.1663	0.408772	0.00148275	0.0145961
Ank3	2.56779	2.29001	4.13411	3.2903	3.04989	0.527433	0.00149709	0.0147286
BC023105	6.91154	8.58672	4.25349	2.60551	1.10637	-1.54002	0.00150206	0.0147687
Plgrkt	11.3528	12.2799	9.36675	8.51284	7.55902	-0.474729	0.00150385	0.0147776
Svip	2.46314	2.70845	3.6122	3.92937	4.01745	0.579721	0.00151969	0.0149245
Ets1	9.16483	9.23304	10.7599	12.6601	12.4001	0.379715	0.00152193	0.0149377
Tef	13.7735	15.5313	18.6089	18.175	21.7357	0.416198	0.00152503	0.0149593
Cers4	1.30791	1.24803	1.84408	1.6623	2.14997	0.563423	0.00152927	0.0149921
Cdc42bpg	26.1805	24.5371	32.8803	30.5315	38.3609	0.42303	0.00153146	0.0150047
Pxdn	4.98762	3.95521	6.5569	5.72917	8.06887	0.604297	0.00154854	0.0151609
Spn	6.62557	6.13646	4.5949	4.94903	4.45048	-0.448156	0.00154922	0.0151609
Daxx	12.6617	14.5356	10.2228	10.1665	10.0737	-0.417358	0.00155346	0.0151934
Capns2	0.916155	0.730193	0.10491	0.0922045	0.0519525	-3.30355	0.00156058	NA
Raver2	0.733545	0.636415	1.15543	1.1543	2.25578	1.15286	0.00156146	0.0152628
H2-T10	3.72768	3.25022	2.29743	2.14115	2.30595	-0.632001	0.00157959	0.0154308
Tmem189	27.6213	27.0676	19.9083	22.7336	21.3966	-0.353621	0.00158554	0.0154799
Sh3d19	13.14	12.8154	15.2909	16.0611	16.3428	0.296218	0.00159214	0.0155353
Scel	4.66593	4.29308	6.04471	6.84903	8.90716	0.70036	0.001594	0.0155443
BC028528	3.97495	3.9257	6.9187	5.58505	8.00687	0.793181	0.0016014	0.0156038
Fmn1	0.68927	0.769393	0.390322	0.502538	0.454403	-0.694088	0.00160197	0.0156038
Arl4c	18.671	16.9316	27.1458	24.2125	21.3907	0.449771	0.00160458	0.0156201
Prkcb	1.64678	1.42502	0.792381	1.07793	0.907624	-0.725321	0.00160685	0.015633
Ankrd1	2.88288	3.29651	4.51011	5.22392	6.77428	0.836197	0.00160973	0.0156455
Smad5	10.5671	9.81944	13.2362	12.8258	12.3916	0.333933	0.00161002	0.0156455
Ak8	3.41521	4.3378	2.16724	1.41002	2.2301	-1.00078	0.00161168	0.0156525
Amdhd2	29.0084	24.9021	19.6338	21.5529	19.7327	-0.405191	0.00161675	0.0156927
Rrbp1	45.2663	50.7768	34.987	37.7212	39.9822	-0.351	0.00161973	0.0157045
Asap2	2.36661	2.62765	3.27118	3.54717	4.34227	0.578451	0.00161986	0.0157045
Wdfy4	6.20903	6.73598	4.67123	5.24274	5.03221	-0.373671	0.00162636	0.0157583
Prss23	2.76582	2.96387	3.54062	5.55944	5.80752	0.797988	0.00163039	0.0157882
Agl	1.99742	2.59788	1.31202	1.74454	1.32923	-0.64746	0.00164298	0.0159009
Vac14	6.99047	6.86849	5.41566	5.37886	5.43878	-0.353463	0.00164475	0.0159088
Mfap3l	5.68448	4.87604	7.39448	7.0885	6.74322	0.425274	0.00164627	0.0159142
Stard13	3.1972	3.37292	5.07913	3.99495	5.86279	0.602962	0.00165027	0.0159437
Lipk	0.154331	0.310021	0	0	0	-5.77932	0.00165131	NA
Rock2	7.85637	7.91712	10.0147	9.67197	9.3852	0.300783	0.00166057	0.0160339
Efhd2	105.386	99.177	82.8069	85.7769	78.2197	-0.310556	0.00166394	0.0160571
Cdc42ep4	32.6302	29.2807	37.8848	38.3457	41.2338	0.342141	0.00166552	0.0160631
Plb1	0.469636	0.449549	0.768608	0.703336	0.747808	0.689513	0.00167111	0.0161077
Gm9844	17.0858	18.0489	7.8261	10.1263	11.6266	-0.829486	0.00167598	0.0161452
Gem	10.5948	8.54524	23.7279	15.2828	12.9042	0.858743	0.00167878	0.0161628
Col12a1	0.916497	1.01888	1.26012	1.41481	1.6492	0.578403	0.00168102	0.0161751
Slc7a10	0.298426	0.173814	0.699237	0.592603	2.47334	2.40621	0.00169658	0.0163154
Usp18	8.61508	10.972	6.59441	7.07447	6.49378	-0.538493	0.00170699	0.0164061
Gm5547	7.90436	8.48412	4.16713	5.17392	3.27555	-0.955132	0.00171303	0.0164546
Plcb1	1.02457	0.782842	1.67899	1.35476	1.32938	0.688584	0.0017148	0.0164621
Mesp1	1.44429	2.05559	4.87895	3.56126	3.11226	1.14409	0.00171677	0.0164715
Cdh2	0.102134	0.0779828	0.294109	0.195303	0.343076	1.62107	0.00172318	0.0165177
Tril	0.307222	0.215026	0.599621	0.509721	1.01251	1.4359	0.00172356	0.0165177
Gas2l3	0.944112	1.37156	0.532272	0.724773	0.527171	-0.953876	0.00172689	0.01654
Peg10	0.327087	0.235867	0.56932	0.569865	0.642178	1.07652	0.00173519	0.01661
Smim6	31.0678	26.6375	47.974	38.3738	38.652	0.533332	0.00174197	0.0166602
Wwc1	51.0782	44.819	70.8497	58.3457	62.1494	0.415382	0.00174244	0.0166602
Dpysl2	10.5818	10.2863	14.8589	12.8235	13.3881	0.395158	0.00174385	0.0166641
Imp3	66.9207	62.8555	89.9164	83.1884	78.8269	0.375538	0.0017496	0.0167095
Dock11	2.69571	2.49607	1.51192	2.03583	1.54829	-0.607152	0.00175973	0.0167966
Plxnb3	0.410487	0.508593	0.211097	0.178395	0.176909	-1.2798	0.00176339	0.0168166
Snx11	7.80945	7.46874	5.75507	5.73686	5.82329	-0.401196	0.00176385	0.0168166
Serpinh1	72.0054	61.6007	87.4165	87.9811	125.626	0.589831	0.00176731	0.01684
Soat2	5.10218	3.95558	1.71516	3.07769	1.91107	-1.01329	0.00177116	0.016867
Jak2	20.4726	18.518	15.1864	14.9499	12.0306	-0.468119	0.00177255	0.0168706
Pold4	40.3122	42.2219	22.3615	30.6	30.4093	-0.566731	0.00177727	0.0169059
Prmt2	14.7056	14.7904	20.1764	18.2673	18.3615	0.364037	0.00177887	0.0169115
Bcar3	4.70416	5.6402	6.82956	6.90362	7.34176	0.445794	0.0017889	0.0169971
B3galt5	0.118022	0.204257	0.0342377	0.0150456	0.00847739	-3.0674	0.00179706	NA
Sectm1b	1.62114	1.77239	0.663709	0.966655	0.845162	-1.03318	0.00179919	0.0170847
Gm9780	1.38259	0.635589	16.8079	2.8421	5.99584	3.08782	0.00180017	0.0170847
Pi4ka	8.85315	9.60877	7.60735	7.16771	7.13082	-0.334496	0.00182266	0.0172883
Capn11	0.10737	0.638765	0	0	0.0385615	-4.88962	0.00182425	NA
Zfyve21	16.1869	16.0885	21.2628	19.9431	22.4466	0.397828	0.0018244	0.0172949
Gpam	6.89212	5.67673	9.54747	7.9438	9.82386	0.537227	0.00183558	0.017391
Adora3	1.91032	2.06633	1.31476	1.03127	1.03612	-0.815866	0.00183952	0.0174184
Ucp2	96.3857	106.867	77.413	78.3527	86.3082	-0.329405	0.0018444	0.0174547
Arhgap24	1.79685	2.15226	0.851442	0.943309	1.46684	-0.858516	0.00185288	0.017525
Sema3g	9.71331	10.4258	15.9662	12.4813	24.243	0.80552	0.00185444	0.0175298
Myo5c	12.9882	10.4002	19.9736	15.2945	15.5662	0.538894	0.00186251	0.0175961
AI467606	16.2536	16.4144	9.93228	12.3506	12.3504	-0.49687	0.00188341	0.0177835
Snap29	17.3061	17.0771	14.1467	12.7022	11.8602	-0.410364	0.00188909	0.0178271
Prr15l	42.7158	40.0713	54.8272	52.0373	48.8317	0.329914	0.00189391	0.0178624
Mprip	18.3083	17.2981	22.6226	20.7102	23.5615	0.328176	0.0019025	0.0179285
Senp6	10.0497	8.52456	12.4806	11.6558	12.227	0.387266	0.00190307	0.0179285
Cpn1	1.93156	1.73398	3.0304	3.00259	2.60495	0.65492	0.00190932	0.0179772
Fat4	0.347251	0.357287	0.595816	0.491265	0.663109	0.730019	0.00191822	0.0180508
Rasgrp1	1.8259	2.40559	1.17673	1.43135	1.21207	-0.726545	0.00192358	0.0180841
Htra1	7.94478	6.02646	8.93578	11.4585	13.9281	0.71392	0.00192394	0.0180841
Stbd1	43.8124	35.1652	65.1551	54.719	49.7909	0.52197	0.00192827	0.0181146
C2cd4b	9.67735	9.55917	5.44257	4.64375	7.04295	-0.751001	0.00193355	0.018154
Map3k20	2.69089	2.37488	3.62157	3.15564	3.75107	0.472905	0.00193864	0.0181916
Gpr153	2.0579	1.94437	2.98044	2.85654	3.80673	0.685824	0.00194152	0.0182083
Chd7	3.59599	2.9125	2.45882	2.34924	2.2421	-0.46653	0.00194351	0.0182168
Cyp2j6	2.48684	2.6754	4.38703	3.5344	3.86704	0.60961	0.00194806	0.0182491
Crip2	152.167	143.143	195.775	172.241	217.953	0.407028	0.00195288	0.0182775
Adamts15	2.07157	1.61354	2.50285	2.78095	4.02059	0.753302	0.00195329	0.0182775
Synm	0.946838	0.977912	1.59488	1.37836	2.68531	0.972963	0.00195453	0.0182788
Snd1	21.1133	22.9988	18.0245	15.8178	17.8143	-0.353631	0.00196444	0.0183613
Cdk14	1.95359	1.74938	2.27883	2.49127	2.62762	0.416376	0.00196958	0.0183989
Atp1a2	1.95547	2.05559	2.85384	3.1797	6.71385	1.08527	0.00197454	0.018435
Ltbp4	19.3299	18.2484	30.8735	22.109	45.103	0.802301	0.00198342	0.0185075
Ltbp1	1.98371	2.05568	2.63084	2.70127	3.36291	0.524084	0.00198524	0.0185141
Col14a1	1.96935	1.55466	2.39796	2.88052	4.36281	0.868852	0.00198892	0.018538
Clec11a	1.70862	1.56654	2.42522	2.75383	2.98055	0.734666	0.00199074	0.0185446
Ighv8-8	44.3989	58.2741	36.3721	17.0836	17.0638	-1.12275	0.00199436	0.0185679
Ptgr1	39.9962	39.3587	46.2885	50.9741	53.463	0.343862	0.00200007	0.0186107
Isoc1	20.023	23.1921	17.1337	15.7817	15.6861	-0.41164	0.00200371	0.0186309
Enpp1	2.02684	2.67785	1.36715	1.72557	1.47622	-0.622202	0.00200448	0.0186309
Csgalnact1	0.922953	1.25563	1.81142	1.66481	2.39891	0.850267	0.00201988	0.0187636
Cdh5	36.7686	28.809	49.356	40.876	69.02	0.698108	0.00202501	0.0187939
Clic3	75.1318	79.0923	110.54	89.8728	112.37	0.438614	0.0020254	0.0187939
Jag2	4.68943	4.62086	7.53863	5.83401	6.25947	0.494784	0.00203511	0.0188735
Prr5l	4.40011	5.86754	3.59799	3.10626	3.50044	-0.590102	0.00203765	0.0188865
Snap23	21.8199	20.9035	17.8918	16.2213	15.75	-0.358503	0.0020505	0.018995
Sh2d1b1	9.02907	10.0961	6.4239	6.70223	4.28945	-0.715089	0.00206077	0.0190686
Jade3	2.67929	2.04276	3.62312	3.97596	3.25763	0.619009	0.00206263	0.0190686
Grk2	35.0024	32.5325	27.7485	27.3587	24.9396	-0.336125	0.00206288	0.0190686
P2ry10b	1.59435	2.29941	0.988928	1.09648	0.617807	-1.10416	0.00206373	0.0190686
Plekhn1	6.25532	5.5703	4.12726	4.8013	4.20055	-0.430378	0.00206457	0.0190686
mt-Rnr1	211.346	231.405	277.608	262.666	276.698	0.302447	0.00206531	0.0190686
Iffo1	3.68707	4.03423	2.94573	2.40986	2.66061	-0.527899	0.00207502	0.0191477
Epb41l4a	4.86736	4.76151	6.9095	6.02458	7.34468	0.49216	0.00207732	0.0191583
St3gal3	8.71856	9.20335	6.39923	6.84614	6.4888	-0.441755	0.00208552	0.0192233
H2-D1	1598.91	2066.74	1493.4	1061	1016.77	-0.618211	0.00208741	0.01923
Tek	8.23776	7.55336	13.0115	9.7641	21.4522	0.903574	0.00209975	0.019333
Clic5	31.9938	34.2188	46.8166	38.4559	53.9959	0.491186	0.00211117	0.0194263
Tinagl1	30.6015	33.9667	42.3506	38.1889	46.0781	0.390089	0.00211222	0.0194263
Csf2	12.6601	8.91096	6.98506	4.63328	3.72012	-1.07436	0.00211655	0.0194554
Gm45332	1.88966	1.21025	5.38264	3.2093	2.51819	1.25879	0.002118	0.019458
C2cd2l	10.1138	10.2392	8.2021	7.06583	7.98035	-0.389992	0.00211926	0.0194589
Lasp1	60.0245	60.7542	40.4857	50.7699	47.0915	-0.385802	0.0021215	0.0194687
Ifrd2	13.3049	9.48165	18.4721	15.3037	17.2457	0.58064	0.00213054	0.0195377
Pi15	0.349991	0.583005	0.852861	0.93027	0.912564	0.953254	0.00213137	0.0195377
Slc2a3	2.64205	2.95187	0.902273	1.37495	2.00345	-0.968564	0.00213582	0.0195678
Wnt9a	0.960753	1.07071	2.09033	1.61448	1.80367	0.857492	0.00214673	0.0196569
D330045A20Rik	0.86813	1.02312	0.521536	0.3221	0.349012	-1.24906	0.00214882	0.0196652
Epn2	10.8173	10.3271	13.9054	12.6644	15.4599	0.409165	0.00216153	0.0197707
Slc24a4	5.52969	5.85378	10.6554	8.25834	7.17023	0.615445	0.00216574	0.0197983
Sh3pxd2a	7.31713	5.8108	9.21951	8.20034	9.70497	0.464997	0.00216748	0.0198033
Gm2694	0.286844	0.273768	0	0.0483978	0.072719	-2.78849	0.00217537	0.0198646
AA465934	1.15867	0.958406	2.74338	12.577	1.83587	2.43727	0.00218349	0.0199278
Sorbs1	0.35611	0.334612	0.688708	0.471169	0.782874	0.908351	0.00219694	0.0200395
Mfsd13a	11.5273	13.1044	8.74237	9.26986	9.44066	-0.424502	0.00222528	0.0202869
Gata2	4.65925	3.88421	6.54329	5.62208	10.2142	0.806664	0.00222653	0.0202873
Zfp664	10.2525	10.6883	12.2639	14.2926	13.4731	0.353417	0.00223528	0.0203456
Vav2	11.8084	11.3628	9.3542	9.46757	9.1362	-0.310518	0.00223537	0.0203456
Exosc7	15.4494	12.4135	21.6463	18.5085	17.7832	0.474768	0.00224708	0.020441
Slc39a11	12.7101	13.8417	8.80455	10.6211	9.97924	-0.4336	0.00225998	0.0205471
Cdc42ep1	22.053	20.9465	27.6149	26.1889	32.1024	0.416431	0.00226845	0.0206128
F830016B08Rik	4.24777	5.59628	3.21389	2.5436	1.45694	-1.02818	0.00227934	0.0207005
Mtpn	67.2686	64.5158	44.1176	56.4418	47.6107	-0.412525	0.00228269	0.0207196
Def6	7.30887	8.04309	4.26159	5.84362	5.08053	-0.595752	0.00228699	0.0207417
Usp46	4.92571	4.5592	6.09132	6.13358	5.95969	0.357285	0.00228761	0.0207417
Pvr	10.4487	10.7712	16.7573	15.1289	12.4433	0.481947	0.00229314	0.0207711
Ptprb	10.5003	11.2595	16.5115	12.9967	23.6527	0.70688	0.00229335	0.0207711
Ifit1bl2	0.777199	0.607152	0.140914	0.247695	0.294634	-1.59975	0.00230974	0.0209082
Frem1	0.156009	0.15375	0.384689	0.232029	0.418355	1.1566	0.00231636	0.0209551
Tut7	5.15782	5.43672	4.2977	4.28984	4.11829	-0.319004	0.00231744	0.0209551
Hist1h1c	48.553	44.3868	28.2849	31.5122	38.5902	-0.499954	0.00233285	0.0210761
9530077C05Rik	2.57468	2.75256	6.19886	4.77067	3.27939	0.83909	0.00233336	0.0210761
Scnn1b	15.7913	16.5434	23.2654	19.3567	27.6231	0.53745	0.00233769	0.0211039
Rxra	22.0296	23.3969	17.0352	17.4999	19.3	-0.336591	0.00234278	0.0211383
Notch3	3.42183	3.82509	6.02279	4.29114	6.07542	0.595762	0.00234699	0.0211649
Ighv1-82	89.8892	96.1439	37.5578	9.96275	17.3139	-2.10041	0.00235686	0.0212423
Tanc2	3.40284	3.71231	4.83839	4.45051	4.37067	0.359825	0.00237982	0.0214377
Ucp3	4.20449	4.98258	3.4136	2.39423	2.31499	-0.759076	0.00238958	0.021514
Esr1	0.216386	0.264754	0.123487	0.101748	0.0764399	-1.25357	0.00240083	0.0216036
Vps36	16.1228	14.8087	19.7726	18.6781	20.6257	0.35152	0.00240448	0.0216247
Ms4a6c	5.3424	7.10831	3.83166	4.02304	2.62335	-0.827965	0.00241476	0.0217055
Lhfp	12.9688	11.0828	16.5645	14.6128	19.0225	0.479498	0.00242271	0.0217652
Arvcf	1.37116	1.34264	1.92342	1.94577	2.69031	0.690636	0.00243338	0.0218493
Atox1	245.792	274.295	192.94	184.817	218.983	-0.383285	0.00243603	0.0218613
Gm12695	1.19622	1.10121	0.415316	0.389351	0.466181	-1.4381	0.00244423	0.0219231
Gm15922	0.82586	0.590491	0.243639	0.294431	0.256386	-1.415	0.00244633	0.02193
Kif3b	10.1391	10.5765	8.1111	8.4361	7.4033	-0.371548	0.00245617	0.0220064
Gm49172	38.9233	36.552	52.2664	48.5132	46.7397	0.385165	0.00245785	0.0220096
Ano1	11.463	13.0288	14.5387	18.1651	16.5735	0.427293	0.00246865	0.0220897
Ptgfr	0.0857949	0.0850681	0.279998	0.191401	0.369753	1.7147	0.00246944	0.0220897
4931406P16Rik	3.67022	3.89361	5.47714	4.54949	5.37395	0.444093	0.00247481	0.0221259
A730085K08Rik	0.553689	1.35405	0.209508	0.230168	0.285313	-1.97544	0.00248529	0.0222076
Otulinl	10.7655	11.7256	8.751	8.5632	7.475	-0.440376	0.00250321	0.0223558
Ap5s1	16.2895	18.504	12.83	13.1462	12.5184	-0.434818	0.00250523	0.0223618
Abca5	1.3474	1.42994	1.83914	1.91618	2.51999	0.593959	0.00253514	0.0226166
Uhrf1bp1l	13.1867	12.9525	20.7274	18.508	15.1181	0.475219	0.0025466	0.0227068
Gm44369	0.378766	0.1687	0	0	0.0240056	-5.0437	0.00255455	NA
Cd47	41.3329	44.3159	36.5393	33.118	31.8798	-0.335669	0.00259897	0.0231613
Skap2	11.4056	10.8509	9.43223	8.53466	8.1879	-0.348504	0.00260883	0.0232367
Slc38a5	0.908216	0.654925	1.59964	1.4059	4.51994	1.68193	0.00261275	0.0232592
Trub2	4.88741	4.45664	3.29693	3.62388	2.71973	-0.535607	0.00262241	0.0233327
C1qtnf2	2.81571	1.92358	4.59464	3.79022	6.98558	1.11202	0.00262955	0.0233838
Errfi1	155.594	112.459	219.906	192.743	169.58	0.538044	0.00263341	0.0234056
Slc27a1	12.416	11.3549	9.05277	9.52859	7.5701	-0.443365	0.00264441	0.0234891
Aff3	0.866654	0.795636	1.23594	1.28122	1.75767	0.779526	0.00264563	0.0234891
Klhl5	12.4428	12.4637	17.9883	14.2997	19.0219	0.461123	0.00264953	0.0235112
Cic	13.8262	13.2291	10.4523	11.1714	11.3514	-0.296135	0.00265288	0.0235284
Tbrg1	16.3727	18.2339	13.23	13.5993	13.9331	-0.345021	0.00268946	0.0238402
Hes1	16.4387	17.6783	23.9907	20.3801	25.2218	0.446714	0.00269514	0.0238778
Gas6	134.063	96.8529	173.918	153.036	157.026	0.486268	0.00270219	0.0239275
Cystm1	38.7678	40.1252	46.7589	47.3606	50.7231	0.294976	0.00270891	0.0239743
Notch2	10.1082	9.10085	7.96971	7.39554	7.05074	-0.358733	0.00271233	0.0239918
Tmem171	5.87763	6.88744	3.66325	4.27327	4.12289	-0.661851	0.00271549	0.024007
Rhoj	3.75182	4.05014	6.22788	4.98771	5.15358	0.487812	0.00272074	0.0240298
Foxred1	5.67151	5.27653	4.23373	3.94649	3.85816	-0.444945	0.00272095	0.0240298
Mitf	4.79436	5.76964	3.54796	3.6118	2.12355	-0.766556	0.00272563	0.0240485
Itga1	3.11097	3.11421	4.32817	3.81394	5.88963	0.590502	0.00272596	0.0240485
Kcnk3	2.21823	1.8325	2.95674	2.9832	3.26983	0.601733	0.00272953	0.0240673
Pde9a	2.44522	2.66341	3.68315	3.7439	4.99277	0.699641	0.0027317	0.0240736
Cd300lb	3.82096	1.68915	1.08435	1.38188	1.18135	-1.17728	0.00273835	0.0241195
Irf6	4.09944	3.70014	5.04877	5.06652	5.12594	0.384459	0.00274489	0.0241643
Cdk2ap2	76.3923	73.5318	55.8754	62.1924	62.01	-0.317168	0.00274974	0.0241943
Slc43a2	11.3501	11.5254	7.93229	8.01434	9.82684	-0.409797	0.00275362	0.0242086
Rhoq	17.8149	18.3859	14.6176	12.8138	10.2261	-0.523912	0.00275428	0.0242086
Gab2	8.47732	8.99968	7.25634	5.88174	6.1456	-0.439547	0.00275963	0.0242428
Rnf166	34.9838	32.3747	24.752	27.683	26.5138	-0.352408	0.00276146	0.0242461
Gm38248	0.435744	0.362562	0.154971	0.16825	0.1264	-1.408	0.00276425	0.0242579
Crem	3.03336	3.55674	5.41036	4.54289	4.29566	0.531781	0.00276781	0.0242763
Fnbp1	9.51803	10.311	8.28868	7.51118	6.97031	-0.381563	0.00276979	0.0242808
Nrp1	16.1549	13.4405	22.7625	18.1448	19.5776	0.449927	0.00277181	0.0242858
Dnajc5	22.9858	24.2373	19.0687	20.0511	18.4053	-0.296506	0.00277485	0.0242997
Mocs1	27.097	26.8829	19.4258	23.0025	19.1893	-0.390143	0.00277867	0.0243203
Myzap	3.06152	2.73482	4.68704	3.81516	8.95994	1.00822	0.00278518	0.0243644
Adcy8	0.469618	0.33436	0.743684	0.647931	1.3258	1.17207	0.00279468	0.0244347
Ap2s1	83.0928	81.4037	67.7591	66.8867	68.7059	-0.275664	0.00279796	0.0244506
Prok2	0.176953	0.300778	0	0	0	-5.62329	0.00280568	NA
Igkv4-57-1	38.586	140.389	17.808	26.3339	12.8781	-2.23112	0.00280911	0.0245227
Asb11	0.714897	1.43609	0.277753	0.488227	0.31177	-1.57096	0.00280915	0.0245227
Ppih	1.61192	1.49448	3.0339	2.642	2.67402	0.843772	0.00282797	0.024674
Zmiz2	24.4641	24.3001	18.9126	20.8721	18.7089	-0.318748	0.00283485	0.0247211
Gria1	0.048115	0.0607185	0.165751	0.122675	0.794891	2.73176	0.0028376	0.0247321
Gal	7.75901	28.2701	7.25605	6.96293	5.93988	-1.41777	0.00285791	0.024892
Nlrp1b	0.814709	0.814735	0.518395	0.367429	0.3064	-1.03296	0.00285894	0.024892
Farp1	14.4309	14.4518	18.1705	17.3203	17.4482	0.292657	0.00286919	0.0249557
Zbtb4	14.7941	14.1231	17.6656	17.0159	18.95	0.309418	0.00286925	0.0249557
Igkv10-95	2.37411	1.81271	0.303847	0	0.150468	-3.82695	0.00287136	NA
Mfsd5	38.7899	41.7188	31.5283	32.3854	32.5954	-0.319711	0.00287247	0.0249707
B9d2	14.198	12.2572	9.93438	8.98614	8.69007	-0.520571	0.00288947	0.0251054
Cbln1	6.28685	4.98803	0.0173584	0.244098	0.687682	-4.15546	0.00289474	0.0251381
Glul	165.096	177.049	145.35	130.409	139.714	-0.301161	0.00290593	0.025222
Auts2	0.704985	0.499214	1.03408	0.878481	0.873626	0.627417	0.00291187	0.0252604
AA986860	37.7028	33.1353	49.3285	46.7146	41.8702	0.379841	0.00291481	0.0252615
Grpel2	12.3494	11.2249	17.2019	15.4519	14.2903	0.41226	0.00291502	0.0252615
Rab15	26.5405	24.7773	15.4131	17.7639	21.6137	-0.487604	0.00292076	0.025298
Plp1	0.0960292	0.113315	0.303902	0.275443	0.357425	1.58095	0.00292784	0.0253462
Nfia	3.05238	3.02251	3.88205	3.93941	3.75855	0.349388	0.00294092	0.0254462
Apc	7.42601	7.18065	11.2242	9.93245	8.48826	0.440147	0.00294355	0.0254558
Znf41-ps	1.94803	2.15057	1.09236	1.20968	0.82224	-0.969792	0.0029522	0.0255173
Arl4d	23.0026	17.4093	28.266	27.6924	42.6161	0.703749	0.00296903	0.0256417
Evi2a	6.72994	6.91444	4.59011	5.10326	3.88694	-0.586618	0.00296967	0.0256417
Smpdl3a	59.771	77.6996	53.8663	48.397	48.7989	-0.445075	0.002973	0.0256572
Tbc1d16	4.92154	3.74778	5.61312	6.15037	6.68147	0.506783	0.00297575	0.0256676
Nipal2	2.25952	2.35764	3.34566	3.20778	2.87097	0.448496	0.00298985	0.0257758
Cdh1	103.52	95.8274	126.054	116.47	121.022	0.285457	0.00299337	0.0257928
Rasgrp4	2.84834	1.1533	0.886495	0.917481	0.968261	-1.11237	0.00300428	0.0258734
Map3k8	5.53027	5.45821	4.19024	3.75477	2.87492	-0.603087	0.00300974	0.0259034
Pced1b	7.23478	6.72814	4.53509	5.12465	4.87188	-0.523532	0.00301159	0.0259034
Pola2	6.56367	6.99021	4.71741	5.16243	4.70856	-0.474257	0.00301379	0.0259034
Igkv5-45	15.1044	62.084	8.90035	6.13759	2.71232	-2.69998	0.00301398	0.0259034
Foxo3	19.2533	16.727	27.4485	24.2159	21.3649	0.44013	0.00302388	0.0259751
Igkv15-103	76.7603	543.604	47.2348	47.8154	43.1621	-2.74747	0.00303348	0.0260441
Arhgap35	8.74682	7.89098	10.6968	10.0902	10.3888	0.324184	0.00306732	0.0263178
AI413582	16.1955	16.3119	11.0839	11.0016	13.3261	-0.458736	0.00306851	0.0263178
Uts2	0.270222	0.0974302	0.293964	6.37291	1.45573	3.87384	0.0030724	0.0263376
Sumf1	20.7217	23.3993	17.4641	17.7303	16.6527	-0.348175	0.00309246	0.0264959
Igkv2-112	3.89289	12.6325	32.5651	12.3212	30.5174	1.61133	0.00309531	0.0265067
Gm44250	28.9682	27.7766	39.5163	35.1029	33.6929	0.351364	0.00310311	0.0265598
Diaph1	40.9374	40.7581	33.1075	35.4202	32.9961	-0.267892	0.00311428	0.0266418
Pkn1	6.15109	6.35707	5.05714	4.80705	5.12676	-0.320405	0.00312166	0.0266912
Parva	11.7273	11.6168	13.6971	14.091	14.1467	0.263593	0.00312414	0.0266958
Grasp	10.3689	10.5711	13.4063	13.5375	16.0001	0.454253	0.0031254	0.0266958
Igsf10	0.286462	0.268542	0.488221	0.447351	0.699593	0.975039	0.00313796	0.0267893
Il20rb	1.6015	1.53289	0.902439	1.00244	0.868963	-0.756558	0.00315781	0.0269449
Tapbpl	26.4551	33.8752	24.2294	19.3447	18.847	-0.531737	0.00316482	0.0269909
Fam107a	2.37916	2.47865	4.37269	3.07688	4.04746	0.660593	0.00316801	0.0270037
Arhgap6	0.942984	0.946522	1.4692	1.20722	1.44221	0.541739	0.00316957	0.0270037
M6pr	62.9048	68.0924	54.4621	53.4549	54.5912	-0.2704	0.00317852	0.0270636
Ifi203	4.49478	5.84674	3.38819	3.73785	3.79173	-0.502553	0.00317985	0.0270636
Nav1	1.10906	1.22993	1.70921	1.46204	1.62946	0.455912	0.00319888	0.0272118
Igkc	9294.72	20121.1	7111.01	4801.71	5388.36	-1.34634	0.00321403	0.0273266
Creld2	71.9802	91.2892	64.6426	54.6428	59.5892	-0.44948	0.00322185	0.0273791
Gpr65	3.06826	2.5588	1.7581	1.52278	1.33748	-0.867453	0.00324866	0.0275929
Fkbp1b	8.97052	10.3705	4.90515	6.67083	6.08546	-0.71036	0.00326784	0.0277407
Thra	10.3767	9.42923	12.351	12.2108	13.4774	0.359463	0.0032694	0.0277407
Agap3	24.5714	23.0909	30.1087	28.0295	29.1823	0.291881	0.00327656	0.0277873
Cd2bp2	17.7472	18.699	14.0518	14.2598	15.2867	-0.32302	0.0032951	0.0279208
Cd207	0.668631	0.654357	1.35084	1.61343	1.85247	1.28233	0.00329564	0.0279208
Vasp	150.546	129.171	98.5657	117.151	107.517	-0.373077	0.00329936	0.0279381
Ptp4a3	8.72183	8.47558	11.3711	10.1574	13.5905	0.4482	0.00331212	0.0280318
Eppk1	1.36357	1.07113	1.77834	1.60805	2.0492	0.575482	0.00332066	0.0280858
Qk	14.1888	14.4864	21.8799	18.7257	16.732	0.418726	0.00332187	0.0280858
Pde8b	4.12968	4.12813	6.30386	5.06753	5.604	0.457787	0.00333636	0.028194
Mbd1	16.5757	19.0861	28.9643	23.7477	21.5289	0.477038	0.00334111	0.0282198
Plcl1	0.326109	0.438967	0.709522	0.630519	1.03847	1.05513	0.00334475	0.0282363
Tns2	21.1723	16.729	26.6198	23.0559	31.6606	0.519775	0.00336124	0.0283611
Angpt1	1.64791	1.45016	2.32949	2.30551	4.61434	0.994676	0.00337128	0.0284314
Nr4a1	9.30804	8.26071	15.0385	11.329	11.5465	0.52818	0.00337745	0.0284667
Rab31	16.7506	16.2765	12.0007	13.4636	13.4467	-0.344923	0.00337888	0.0284667
Des	6.76423	6.29735	9.29647	8.63957	15.8417	0.788188	0.00338589	0.0285113
Gdnf	3.69318	4.42281	8.3223	6.5451	5.05922	0.715629	0.00340201	0.0286326
Ehf	19.2848	17.5226	15.335	13.5276	11.892	-0.434202	0.00340596	0.0286513
Ssr4	42.3241	54.2967	38.1418	35.5428	33.459	-0.431895	0.00342063	0.0287489
Katnb1	3.48019	2.92883	2.09657	2.18529	2.4197	-0.518158	0.00342101	0.0287489
Sema6d	1.24833	1.45949	1.73744	1.9746	2.43779	0.601966	0.0034347	0.0288494
Apbb2	2.48353	2.53818	3.43726	3.28715	3.08055	0.384153	0.00344476	0.0289193
Gm4735	4.05693	4.34799	2.38889	2.45542	2.32589	-0.809752	0.0034615	0.0290452
[truncated: 52,539 more rows]

## Sheet: KP vs KP5
Supplementary Table 4 Gene expression profile in tumors from KP and KL NSCLC mouse models
[truncated: 54,533 more rows]
