# Supplementary material for: IL‐36γ and IL‐36Ra Reciprocally Regulate NSCLC Progression by Modulating GSH Homeostasis and Oxidative Stress‐Induced Cell Death
Source: Adv Sci (Weinh). 2021 Aug 8;8(19):2101501. doi: 10.1002/advs.202101501 (PMC8498882; doi:10.1002/advs.202101501)
Supplement: Supplementary file 6 — Supplemental Table 5 [file ADVS-8-2101501-s003.xlsx]

## Sheet: Sheet3
Supplementary Table 5 Gene sets for GSEA analysis
Glutathione metabolism	Chemokine signaling pathway	Cytokine-cytokine receptor interaction
Srm	Cxcl1	Ccl1
Ggt1	Cxcl2	Ccl25
Gstp1	Cxcl3	Ccl19
Gstt2	Cxcl5	Ccl21
Gstt1	Cxcl6	Ccl3
Gstz1	Ppbp	Ccl3L1
Rrm2B	Cxcl8	Ccl3L3
Sms	Cxcl9	Ccl4
Pgd	Cxcl10	Ccl4L2
Gsto1	Cxcl11	Ccl4L1
Gsta5	Cxcl12	Ccl17
Mgst2	Cxcl13	Ccl22
Lap3	Cxcl16	Ccl5
Mgst1	Pf4	Ccl8
Mgst3	Pf4V1	Ccl14
Gsta3	Cxcl14	Ccl16
Gstm1	Xcl1	Ccl15
Gpx7	Xcl2	Ccl23
Gsta4	Cx3Cl1	Ccl13
Gpx6	Ccl1	Ccl7
Gstm4	Ccl2	Ccl2
Ggct	Ccl3	Ccl11
Gstm3	Ccl3L1	Ccl24
Gstm2	Ccl3L3	Ccl26
Gstm5	Ccl4	Ccl27
Gsta1	Ccl4L2	Ccl28
Gsta2	Ccl4L1	Ccl18
Gsr	Ccl5	Ccl20
Gss	Ccl7	Cxcl1
Rrm1	Ccl8	Cxcl2
Rrm2	Ccl11	Cxcl3
Gclc	Ccl13	Cxcl5
Gstk1	Ccl14	Cxcl6
Gpx5	Ccl15	Cxcl8
Txndc12	Ccl23	Ppbp
Gpx1	Ccl16	Pf4
Gpx2	Ccl17	Pf4V1
Gpx3	Ccl18	Cxcl9
Idh2	Ccl19	Cxcl10
Gpx4	Ccl20	Cxcl11
Idh1	Ccl21	Cxcl13
Oplah	Ccl22	Cxcl12
Gclm	Ccl24	Cxcl16
Ggt6	Ccl25	Cxcl14
Anpep	Ccl26	Cxcl17
Ggt7	Ccl27	Xcl1
Gsto2	Ccl28	Xcl2
Ggt5	Cxcr2	Cx3Cl1
G6Pd	Cxcr1	Il2
Odc1	Cxcr3	Il4
	Cxcr4	Il7
	Cxcr5	Il9
	Cxcr6	Il15
	Xcr1	Il21
	Cx3Cr1	Tslp
	Ccr8	Il3
	Ccr6	Il5
	Ccr9	Csf2
	Ccr4	Il13
	Ccr7	Epo
	Ccr2	Gh1
	Ccr5	Gh2
	Ccr1	Csh1
	Ccr3	Csh2
	Ccr10	Prl
	Jak2	Thpo
	Jak3	Csf3
	Stat1	Lep
	Stat2	Il6
	Stat3	Il11
	Stat5B	Il12A
	Gnai1	Il12B
	Gnai3	Il23A
	Gnai2	Il27
	Adcy1	Ebi3
	Adcy2	Il31
	Adcy3	Clcf1
	Adcy4	Cntf
	Adcy5	Ctf1
	Adcy6	Lif
	Adcy7	Osm
	Adcy8	Il10
	Adcy9	Il19
	Prkaca	Il20
	Prkacb	Il24
	Prkacg	Il22
	Lyn	Il26
	Hck	Ifnl2
	Fgr	Ifnl3
	Src	Ifnl1
	Shc1	Ifna1
	Shc2	Ifna2
	Shc3	Ifna4
	Shc4	Ifna5
	Grb2	Ifna6
	Sos1	Ifna7
	Sos2	Ifna8
	Hras	Ifna10
	Kras	Ifna13
	Nras	Ifna14
	Raf1	Ifna16
	Braf	Ifna17
	Map2K1	Ifna21
	Mapk1	Ifnb1
	Mapk3	Ifnw1
	Pik3Ca	Ifnk
	Pik3Cd	Ifne
	Pik3Cb	Ifng
	Pik3R1	Il1A
	Pik3R2	Il1B
	Pik3R3	Il1Rn
	Pik3Cg	Il36Rn
	Pik3R5	Il36A
	Pik3R6	Il36B
	Prkcz	Il36G
	Akt1	Il1F10
	Akt2	Il37
	Akt3	Il18
	Foxo3	Il33
	Chuk	Il17A
	Ikbkb	Il17F
	Ikbkg	Il17B
	Nfkbia	Il17C
	Nfkbib	Il17D
	Nfkb1	Il25
	Rela	Il16
	Bad	Il32
	Gsk3A	Il34
	Gsk3B	Csf1
	Itk	Tnf
	Vav3	Lta
	Vav1	Ltb
	Vav2	Tnfsf14
	Rac1	Faslg
	Rac2	Tnfsf15
	Rac3	Tnfsf10
	Pak1	Eda
	Cdc42	Ngf
	Was	Tnfsf11
	Rhoa	Tnfsf12
	Rock1	Cd70
	Rock2	Tnfsf8
	Gnb1	Cd40Lg
	Gnb2	Tnfsf9
	Gnb3	Tnfsf4
	Gnb4	Tnfsf18
	Gnb5	Tnfsf13
	Gng2	Tnfsf13B
	Gng3	Tgfb1
	Gng4	Tgfb2
	Gng5	Tgfb3
	Gng7	Gdf15
	Gng8	Gdf2
	Gng10	Bmp10
	Gng11	Inha
	Gng12	Bmp3
	Gng13	Gdf10
	Gngt1	Gdf11
	Gngt2	Mstn
	Prex1	Inhba
	Elmo1	Inhbb
	Dock2	Gdf1
	Ptk2	Gdf3
	Pxn	Nodal
	Bcar1	Gdf9
	Crk	Inhbc
	Crkl	Inhbe
	Ptk2B	Amh
	Gnaq	Bmp2
	Plcb1	Bmp4
	Plcb2	Gdf5
	Plcb3	Gdf6
	Plcb4	Gdf7
	Plcg1	Bmp15
	Plcg2	Bmp5
	Rasgrp2	Bmp6
	Rap1A	Bmp7
	Rap1B	Bmp8B
	Pard3	Bmp8A
	Tiam1	Ccr8
	Prkcb	Ccr9
	Prkcd	Ackr4
	Ncf1	Ccr7
	Grk7	Ccr4
	Grk1	Ccr5
	Grk2	Ccr3
	Grk3	Ccr2
	Grk4	Ccr1
	Grk5	Ccr10
	Grk6	Ccr6
	Arrb1	Cxcr1
	Arrb2	Cxcr2
		Cxcr3
		Cxcr5
		Cxcr4
		Ackr3
		Cxcr6
		Xcr1
		Cx3Cr1
		Il2Ra
		Il2Rb
		Il2Rg
		Il4R
		Il7R
		Il9R
		Il15Ra
		Il21R
		Crlf2
		Il3Ra
		Csf2Rb
		Il5Ra
		Csf2Ra
		Il13Ra1
		Il13Ra2
		Epor
		Ghr
		Prlr
		Mpl
		Csf3R
		Lepr
		Il6R
		Il6St
		Il11Ra
		Il12Rb1
		Il12Rb2
		Il23R
		Il27Ra
		Il31Ra
		Cntfr
		Lifr
		Osmr
		Il10Ra
		Il10Rb
		Il20Ra
		Il20Rb
		Il22Ra1
		Ifnlr1
		Ifnar1
		Ifnar2
		Ifngr1
		Ifngr2
		Il1R1
		Il1Rap
		Il1R2
		Il1Rl2
		Il18R1
		Il18Rap
		Il1Rl1
		Il17Ra
		Il17Rc
		Il17Rb
		Il17Re
		Cd4
		Csf1R
		Tnfrsf1A
		Tnfrsf1B
		Ltbr
		Tnfrsf14
		Tnfrsf6B
		Fas
		Tnfrsf25
		Tnfrsf10A
		Tnfrsf10B
		Tnfrsf10C
		Tnfrsf10D
		Tnfrsf21
		Edar
		Eda2R
		Ngfr
		Tnfrsf11B
		Tnfrsf11A
		Tnfrsf12A
		Cd27
		Tnfrsf8
		Cd40
		Tnfrsf9
		Tnfrsf4
		Tnfrsf18
		Tnfrsf17
		Tnfrsf13B
		Tnfrsf13C
		Tnfrsf19
		Relt
		Tgfbr1
		Tgfbr2
		Acvrl1
		Acvr2A
		Bmpr2
		Acvr2B
		Acvr1B
		Acvr1C
		Acvr1
		Amhr2
		Bmpr1A
		Bmpr1B
