# Supplementary material for: IL‐36γ and IL‐36Ra Reciprocally Regulate NSCLC Progression by Modulating GSH Homeostasis and Oxidative Stress‐Induced Cell Death
Source: Adv Sci (Weinh). 2021 Aug 8;8(19):2101501. doi: 10.1002/advs.202101501 (PMC8498882; doi:10.1002/advs.202101501)
Supplement: Supplementary file 7 — Supplemental Table 6 [file ADVS-8-2101501-s004.xlsx]

## Sheet: Sheet1
Supplementary Table 7 Clinical information of NSCLC patient in Cohort 3
No.	Genger	Age	pTpNpM Status	IL-36g(IOD Score)	GCLM(IOD Score)	8-oxo-dGuo(%)
1	M	62.0055	T4N0M0	8.75599	20.5826	40.3333
2	M	64.2575	T2aN2M0R0	9.83374	26.4386	27.1
3	M	56.9726	T4N0M0	2.68823	18.9697	70.4667
4	F	65.0603	T2aN0M0R0	3.39293	15.9106	52.9333
5	M	58.6548	T2bN1M0	1.08536	19.7017	74.1
6	M	54.5726	T2N2M0	9.19941	26.7183	24.8333
7	F	77.8685	T2aN0M0R0	20.0965	31.7615	27.9333
8	M	61.074	T2N2M0	0.556984	29.9257	84.9333
9	M	38.8329	T2N2M0	14.0572	19.9862	27.9667
10	M	57	T4N0M0	10.6242	14.7777	18.3
11	F	56.0329	T3N0M0	25.6028	35.3612	37.5
12	M	47.5452	T2bN2M0R0	11.8233	17.3975	27.1667
13	M	72.1096	T2bN0M0R0	21.1382	28.5883	36.2667
14	F	56.2137	T4N2MxR0	5.62959	21.7036	24
15	M	60.5205	T2bN0M0R0	5.75862	22.699	30.1
16	M	70.0548	T2aN0M0	23.9143	23.6149	54.6
17	F	43.2986	T2aN2M0R0	5.14422	24.2085	43.2
18	F	45	T2N0M0	18.044	26.6847	33.7333
19	M	47.4849	T4N0M1	18.7159	17.5098	23.3333
20	M	48	T2bN0M0R0	17.9692	14.8875	20.6333
21	M	60.4329	T2aN0M0R0	7.56756	16.9217	28.2667
22	F	29.8767	T2N0M0	5.80733	14.376	30.5
23	M	69.5863	T2N0M0	12.4069	19.5219	56.0667
24	M	58.2521	T1bN0MORO	16.2346	22.1884	31.3
25	F	66.3014	T1bN0MORO	7.31823	13.0549	26.2667
26	M	59.0767	T1N0M0R1	25.589	32.4652	37.8667
27	M	61.8575	T4N2M0	10.4127	26.2137	32.9333
28	M	61	T4N0M0	15.1893	22.5605	8.96667
29	M	52.6466	T4N2M0	1.65274	17.3221	70.2333
30	F	45.2192	T4N1M0	11.432	32.9026	32.0333
31	F	50	T1bN2M0	19.9311	35.4829	46.5
32	F	60	T3N0M0	17.9722	12.2713	55.8667
33	M	53.9507	T3N0M0	17.7651	35.9835	22.9
34	M	62	T2aN0M0	25.2063	34.7657	51.0333
35	F	45.7178	T2aN0M0	6.98168	26.6033	49.1667
36	M	65	T2aN2M0	13.7359	23.1288	23.4
37	F	43.8466	T1N0M0	16.9986	28.1076	42.5667
38	F	50	T1bN1M0	11.5509	34.2787	36.3
39	M	56.137	T2aN0M0 or T2bN0M0	7.66006	21.9605	41.3667
40	F	63.2219	T2aN2M0	32.1431	36.6414	37.8
41	M	53.9507	T2aN0M0	13.6884	11.5293	65.4
42	F	62	T3N0M0	30.8247	36.6494	60.4667
43	F	45.7178		27.6472	25.7743	39.8667
44	M	65	T3N0M0	19.0277	37.6044	7.26667
45	F	43.8466	T1bN0M0	29.453	41.6667	34.8
46	M	43.1507	T2bN0M0	22.5268	33.6799	25.6333
47	M	69.5178	T2aN2M0	16.2436	14.985	52.5333
48	M	31.8712	T2bN0M0	18.0477	42.9167	75.6333
49	M	56.0384	T2aN2M0	12.6632	12.4025	23.0667
50	M	74.9836	T2bN2M0	38.3841	27.8379	44.9667
51	M	74.9836	T2aN1M0	10.2361	35.4047	13.9667
52	M	67.0329	T2AN1M0	5.96691	18.8424	55.9
53	F	51.7534	T2aN2M0	11.62	16.3808	40.8
54	M	55.5726	T3N2M0	3.2988	32.8805	56.7
55	M	65.5753	T3N2M0	8.92183	26.0129	58.2
56	M	68.9562	T2aN0M0	23.0497	25.8478	46.3
57	M	67.1753	T3N1M0	33.2974	29.7132	28.3333
58	M	64.2795	T2N2M0	22.8497	26.5934	31.2
59	F	64.1781	T1bN0M0	19.9622	31.0763	13.9667
60	M	57.874	T1AN0M0	21.2565	30.8235	22.7333
61	M	73.2192	T2aN2M0	5.97273	25.7415	33.3
62	M	59.7863	T2aN2M0	4.19916	44.1667	67.7333
63	M	61.5616	T2aN0M0	36.2551	36.2606	15.8
64	F	63.2521	T2aN0M0	20.4038	42.9167	38.8667
65	M	59.6658	T4N0M0	1.78143	8.71603	58.3
66	M	54.6877	T2aN0M0	14.3104	22.6158	16.7667
67	M	61.2685	T1AN0M0	6.44819	21.2291	38.7
68	M	62.5918	T2N2M0	8.5674	10.9126	27.5
69	M	51.3534	T3N1M0	19.1037	26.689	30.4667
70	M	79.9945	T1N0M0	20.4994	33.7863	61.3667
71	M	62.6329	T2N0M0	19.241	44.1667	15.1667
72	M	73.7315	T4N2M1	26.7432	22.8336	34.1667
73	M	71.4521	T2aN0M0	18.4986	20.4591	15.0333
74	F	58.7562	T1bN0M0	18.9084	17.5538	32.7333
75	F	51.3589	T2N2M0	13.4364	16.6964	46.4333
76	M	52.7973	T4N2M1	5.28537	28.5858	52.6
77	M	64.8438	T2N2M0	3.80155	43.3333	57.1
78	F	51.011	T2aN2M0	13.3957	23.508	62.5333
79	M	62.9863	T2N0M0	24.2102	29.8267	38.2333
80	M	68.5178	T2aN0M0	8.47195	6.75848	25.3
81	F	42.663	T4N2M0	9.11454	13.0602	19.8333
82	M	58.5288	T4N2M0	27.2074	28.8487	67.4167
83	M	60.5233	T4N0M0	23.8631	27.5428	56.55
84	M	56.2986	T4N2M0	19.7176	20.7572	69.0333
85	M	54.5425	T2N0M0	0.00201514	23.5865	72.6333
86	F	59.4493	T2bN2M0	6.47893	12.8298	60.6
87	M	50.9014	T2N2M0	14.4034	19.3476	23.3333
88	M	57.0932	T3N0M0	15.7023	31.4609	54.4
89	M	51.2027	T4N0M0	3.75775	21.9175	51.1667
90	M	65.5589	T2N2M0	25.2224	27.4564	25.9333
91	F	50	T3N0M0	19.7041	14.7191	42.1667
92	F	60.8356	T2bN2M0	11.2478	18.988	69.1667
93	M	56.3726	T2aN2M0	8.48629	25.9286	66.6333
94	M	47.8055	T3N0M0	0.375397	27.2979	74.9333
95	M	62.0055	T2N0M0	6.27365	14.0724	24.5667
96	M	63.6877	T2bN2M0	3.54664	27.9573	69.8333
97	M	67.6137	T2N0M0	4.67208	10.6433	51.4
98	F	68.4055	T2N0M0	7.85944	7.56562	59.0667
99	M	57.4932	T2aN0M0	9.0294	29.3253	59.1667
100	F	52.8685	T2N0M0	2.28194	14.5803	61.4833
101	M	42.2301	T2N2M0	0.781972	3.49914	48.8667
102	M	65	T2N2M0	1.31686	9.32216	62.1667
103	M	52.9753	T3N2M0	1.77301	11.9866	61.2
104	M	65.211	T4N2M0	4.31147	11.2155	69.6
105	M	66.9397	T2N3Mx	3.62887	5.99246	72.5667
106	F	48.0411	T2N0M0	1.23807	22.6337	91.1
107	M	61.6932	T2aN0M0	4.17763	26.6106	29.4333
108	F	51.3836	T2N1M0	16.4704	31.4545	56.7
109	M	57.4959	T2aN1M0	24.2612	18.8627	79.1667
110	M	65.4192	T3N0M0	4.09153	4.92718	37.8333
111	M	63.189	T1N0M0	14.1485	33.1212	57.9667
112	F	49.4164	T2N2M0	9.49934	18.935	69.6333
113	M	56.5342	T3N0M0	2.92211	11.2831	80.9667
114	F	54.5836	T1N0M0	19.9272	12.6188	44.3667
115	M	61.7973	T2bN0M0	2.70615	12.7451	86.4
116	M	50.4986	T2bN0M0	0.335574	30.3266	51.1667
117	F	34.9178	T2bN0M0	0.389118	14.219	86.8
118	M	66.2493	T2N3M0	0.0769399	4.98317	71.2667
119	F	50	T2aN0M0	0.537538	7.25374	72.6
120	F	61.1589	T2aN0M0	5.39619	19.6245	91.5
121	M	72.1945	T2aN0M0	1.81232	4.96657	72.4
122	M	62	T2aN0M0	0.0880201	2.09603	79.4333
123	M	56	T3N3M0	6.88984	14.3059	61.4
124	M	48.9534	T3N0M0	2.91844	20.6514	91.9
125	F	70	T2aN0M0	1.638	8.21705	74.55
126	M	62	T1N1M0	0.729003	7.65735	69.2667
127	M	61.5096	T2aN0M0	4.03264	12.0536	65.7
