# Supplementary material for: IL‐36γ and IL‐36Ra Reciprocally Regulate NSCLC Progression by Modulating GSH Homeostasis and Oxidative Stress‐Induced Cell Death
Source: Adv Sci (Weinh). 2021 Aug 8;8(19):2101501. doi: 10.1002/advs.202101501 (PMC8498882; doi:10.1002/advs.202101501)
Supplement: Supplementary file 8 — Supplemental Table 7 [file ADVS-8-2101501-s010.xlsx]

## Sheet: Sheet1
Supplementary Table 7 Clinical information of TCGA AgilentG4502A_07-3 Survival
sample	IL1F5_expression	IL1F9_expression	IL1F5_Group	IL1F9_Group	OS	OS.time	gender.demographic	age_at_initial_pathologic_diagnosis	tumor_stage.diagnoses
TCGA-60-2710	4.49183	6.086	HIGH	HIGH	0	2024	female	67	stage iia
TCGA-18-4086	3.2655	7.1555	HIGH	HIGH	1	85	male	64	stage ib
TCGA-22-4613	2.38	-2.5075	LOW	LOW	1	358	female	73	stage ia
TCGA-37-4132	0.5505	0.313	LOW	LOW	0	227	female	61	stage iv
TCGA-22-4591	1.995	0.7195	LOW	LOW	1	623	male	80	stage iiia
TCGA-18-3410	1.92767	3.0615	LOW	LOW	1	146	male	81	stage iib
TCGA-21-1070	4.22817	7.222	HIGH	HIGH	0	3636	female	60	stage iiia
TCGA-66-2780	2.43483	6.1435	LOW	HIGH	1	366	male	65	stage ib
TCGA-66-2787	2.40167	5.77	LOW	HIGH	0	1217	male	57	stage ia
TCGA-66-2766	2.1615	5.302	LOW	HIGH	0	31	male	54	stage iiia
TCGA-37-4135	0.698333	2.317	LOW	LOW	0	207	male	68	stage ib
TCGA-21-1075	4.088	5.916	HIGH	HIGH	0	2134	male	57	stage iib
TCGA-39-5037	4.736	6.255	HIGH	HIGH	0	1690	male	65	stage iia
TCGA-46-3766	1.12133	2.256	LOW	LOW	0	370	female	62	stage ia
TCGA-21-1079	4.31133	6.3885	HIGH	HIGH	1	965	male	71	stage iiia
TCGA-22-1011	2.89967	6.4495	LOW	HIGH	1	53	male	73	stage ib
TCGA-21-1078	-0.148167	0.4785	LOW	LOW	1	474	male	77	stage ib
TCGA-21-1076	4.3655	6.60675	HIGH	HIGH	0	1852	female	54	stage ib
TCGA-39-5035	-0.13075	2.688	LOW	LOW	0	2080	female	72	stage ia
TCGA-60-2714	4.04767	2.462	HIGH	LOW	0	1531	female	66	stage iib
TCGA-34-2600	3.91383	3.109	HIGH	LOW	1	1874	female	76	stage ia
TCGA-37-3789	4.07983	6.5705	HIGH	HIGH	0	13	male	65	stage ib
TCGA-22-4596	3.31767	1.951	HIGH	LOW	1	17	female	69	stage ib
TCGA-33-4566	0.543667	1.4365	LOW	LOW	1	5287	male	40	stage ib
TCGA-66-2757	1.013	0.693	LOW	LOW	1	1338	female	65	stage ia
TCGA-66-2783	2.73967	6.706	LOW	HIGH	0	759	male	67	stage iiib
TCGA-18-3407	4.87767	6.984	HIGH	HIGH	1	136	male	72	stage ib
TCGA-37-4141	0.259333	0.474	LOW	LOW	0	12	female	65	stage ia
TCGA-43-3920	3.74667	6.576	HIGH	HIGH	0	1007	male	71	stage ib
TCGA-21-1071	1.78267	4.7255	LOW	HIGH	1	1426	male	67	stage ib
TCGA-60-2711	3.568	2.7085	HIGH	LOW	0	1260	female	64	stage ib
TCGA-66-2789	4.29233	4.9465	HIGH	HIGH	1	123	male	73	stage iiib
TCGA-56-1622	2.94767	4.626	HIGH	HIGH	1	881	male	58	stage ib
TCGA-37-4133	1.01267	0.893	LOW	LOW	0	238	male	63	stage iiia
TCGA-51-4079	3.325	6.852	HIGH	HIGH	1	12	female	73	stage ib
TCGA-18-3406	5.16133	7.6725	HIGH	HIGH	1	371	male	67	stage ia
TCGA-66-2791	4.01483	5.283	HIGH	HIGH	1	153	male	66	stage iiib
TCGA-21-1080	2.6195	3.7265	LOW	HIGH	0	3724	male	66	stage ib
TCGA-21-1081	4.95817	7.547	HIGH	HIGH	1	284	male	69	stage iib
TCGA-33-4538	4.917	5.949	HIGH	HIGH	1	2979	male	66	stage iiia
TCGA-60-2721	4.3885	5.1515	HIGH	HIGH	0	983	male	73	stage ib
TCGA-46-3767	3.08	5.691	HIGH	HIGH	0	396	male	76	stage ia
TCGA-22-4599	1.4345	1.3615	LOW	LOW	1	1161	female	73	stage ib
TCGA-22-4604	4.82567	5.3655	HIGH	HIGH	1	399	male	73	stage iia
TCGA-66-2737	3.0045	5.108	HIGH	HIGH	0	61	male	72	stage iib
TCGA-60-2715	3.0305	4.295	HIGH	HIGH	1	1075	male	51	stage ia
TCGA-66-2734	3.6005	5.7245	HIGH	HIGH	0	1311	female	62	stage ib
TCGA-60-2725	5.13983	6.0685	HIGH	HIGH	0	816	male	74	stage ib
TCGA-33-4589	6.118	7.8715	HIGH	HIGH	1	47	female	62	stage iib
TCGA-37-4130	0.377333	0.307	LOW	LOW	0	247	male	56	stage ia
TCGA-66-2792	3.05633	2.693	HIGH	LOW	0	913	male	58	stage iib
TCGA-66-2754	-0.192333	0.4275	LOW	LOW	0	61	male	67	stage iiia
TCGA-66-2795	2.961	2.327	HIGH	LOW	0	122	male	68	stage iiib
TCGA-66-2788	4.57917	6.74	HIGH	HIGH	0	699	male	56	stage ib
TCGA-39-5029	5.28233	3.7495	HIGH	HIGH	1	740	male	67	stage iiia
TCGA-34-2604	1.81483	3.6275	LOW	HIGH	1	958	female	81	stage ib
TCGA-18-3415	4.6215	6.902	HIGH	HIGH	1	2803	male	77	stage ib
TCGA-43-2576	4.87117	1.643	HIGH	LOW	0	1223	female	62	stage iiia
TCGA-46-3769	4.26767	1.507	HIGH	LOW	0	135	male	57	not reported
TCGA-60-2719	3.2775	3.3825	HIGH	LOW	0	1297	female	83	stage ib
TCGA-18-3411	3.1865	5.691	HIGH	HIGH	0	3576	female	63	stage iiia
TCGA-66-2773	2.37017	5.1825	LOW	HIGH	1	92	male	69	stage ib
TCGA-34-2605	4.37633	4.349	HIGH	HIGH	1	881	male	76	stage iiib
TCGA-60-2708	5.3995	5.563	HIGH	HIGH	0	2447	female	64	stage iib
TCGA-39-5030	2.34667	1.6335	LOW	LOW	1	59	female	81	stage iiia
TCGA-18-3408	2.314	1.3385	LOW	LOW	1	2304	female	77	stage ib
TCGA-22-4601	0.809667	1.222	LOW	LOW	1	1057	female	73	stage iiia
TCGA-22-1000	2.50533	5.8255	LOW	HIGH	1	454	male	76	stage ib
TCGA-18-3412	4.3285	6.53	HIGH	HIGH	1	345	male	52	stage ib
TCGA-66-2759	4.14917	6.789	HIGH	HIGH	0	762	male	66	stage iiia
TCGA-66-2793	2.283	0.576	LOW	LOW	1	306	male	68	stage iiib
TCGA-66-2794	2.581	2.4525	LOW	LOW	0	1645	male	64	stage iiib
TCGA-60-2706	-0.0268333	0.782	LOW	LOW	0	2820	male	58	stage ia
TCGA-60-2696	2.0955	6.265	LOW	HIGH	1	109	female	76	stage iia
TCGA-60-2695	0.1375	1.828	LOW	LOW	0	642	female	74	stage ib
TCGA-66-2742	0.882167	2.626	LOW	LOW	0	641	male	70	stage iv
TCGA-60-2723	2.5925	3.491	LOW	HIGH	0	1092	female	74	stage ib
TCGA-60-2722	4.05567	5.925	HIGH	HIGH	0	908	male	66	stage iib
TCGA-43-2578	0.932333	0.41	LOW	LOW	1	684	female	59	stage ia
TCGA-60-2726	0.92	3.418	LOW	LOW	1	358	male	56	stage iia
TCGA-18-4083	3.104	4.744	HIGH	HIGH	1	188	male	63	stage iib
TCGA-21-1083	0.0195	0.1155	LOW	LOW	1	1315	male	75	stage ia
TCGA-21-1072	4.19033	6.84	HIGH	HIGH	0	3016	male	75	stage ib
TCGA-51-4081	4.177	6.81	HIGH	HIGH	0	911	male	55	stage iib
TCGA-66-2790	1.87167	4.7185	LOW	HIGH	0	699	male	72	stage iib
TCGA-22-1017	3.13367	1.4855	HIGH	LOW	1	1485	male	62	stage ia
TCGA-34-5240	0.8034	2.464	LOW	LOW	0	1541	female	73	stage iib
TCGA-66-2758	2.048	4.191	LOW	HIGH	0	639	male	71	stage ib
TCGA-18-3409	1.18433	0.2135	LOW	LOW	0	3747	male	74	stage ia
TCGA-39-5036	3.76617	1.8865	HIGH	LOW	0	2165	male	73	stage ib
TCGA-66-2756	4.028	1.98	HIGH	LOW	0	30	male	68	stage iiib
TCGA-66-2800	4.18483	4.2995	HIGH	HIGH	0	1492	male	70	stage iiib
TCGA-33-4533	1.37933	1.973	LOW	LOW	0	4068	female	76	stage ib
TCGA-18-3421	4.113	6.814	HIGH	HIGH	0	2645	male	65	stage ib
TCGA-22-1016	3.36383	0.7845	HIGH	LOW	1	822	male	65	stage ib
TCGA-18-3417	1.50767	3.0835	LOW	LOW	1	1097	male	65	stage iv
TCGA-66-2767	4.46683	5.3755	HIGH	HIGH	0	61	male	62	stage iiib
TCGA-18-3414	1.735	5.6495	LOW	HIGH	1	716	male	73	stage iv
TCGA-43-3394	3.25467	3.689	HIGH	HIGH	1	1190	male	52	stage ib
TCGA-22-1002	0.5845	0.2035	LOW	LOW	1	131	male	69	stage ia
TCGA-51-4080	3.1705	3.8645	HIGH	HIGH	1	12	male	65	stage iiib
TCGA-46-3768	1.90183	1.523	LOW	LOW	1	299	male	58	stage iiia
TCGA-22-4607	1.4005	4.731	LOW	HIGH	1	587	male	75	stage ib
TCGA-66-2770	4.76583	6.863	HIGH	HIGH	0	700	male	79	stage ib
TCGA-39-5011	0.4465	-2.003	LOW	LOW	0	4053	female	70	stage ia
TCGA-66-2777	5.29317	6.2675	HIGH	HIGH	0	61	male	71	stage ib
TCGA-37-3792	1.76433	2.7945	LOW	LOW	0	12	male	69	stage ib
TCGA-66-2753	3.219	3.6955	HIGH	HIGH	0	31	male	69	stage ib
TCGA-22-1005	-0.1455	0.979	LOW	LOW	1	1953	male	63	stage ia
TCGA-60-2724	4.709	6.2635	HIGH	HIGH	0	717	male	47	stage iiia
TCGA-34-5241	4.5695	7.1765	HIGH	HIGH	1	515	male	79	stage ib
TCGA-43-2581	3.2585	2.4795	HIGH	LOW	0	1176	female	47	stage iiia
TCGA-21-1082	3.07417	5.1345	HIGH	HIGH	0	3644	male	61	stage ib
TCGA-34-2596	1.31817	2.7125	LOW	LOW	1	80	male	70	stage iib
TCGA-39-5016	2.91017	5.1155	LOW	HIGH	0	3850	male	44	stage iia
TCGA-66-2778	4.82683	8.3425	HIGH	HIGH	0	578	female	68	stage iiib
TCGA-33-4547	3.79817	3.9875	HIGH	HIGH	0	2419	male	68	stage ib
TCGA-33-4582	3.87483	1.9065	HIGH	LOW	1	3149	male	55	stage ia
TCGA-66-2771	4.09233	6.4835	HIGH	HIGH	0	578	male	60	stage iib
TCGA-22-4595	5.17783	5.2295	HIGH	HIGH	1	734	male	57	stage iiia
TCGA-66-2769	0.9735	3.6945	LOW	HIGH	1	215	male	75	stage iiib
TCGA-60-2698	3.76033	5.5415	HIGH	HIGH	1	311	male	62	stage iib
TCGA-60-2712	4.9465	7.122	HIGH	HIGH	1	274	female	79	stage iib
TCGA-18-3419	4.06483	3.7015	HIGH	HIGH	0	2811	male	73	stage iib
TCGA-66-2782	0.932667	2.5635	LOW	LOW	1	365	male	71	stage iib
TCGA-66-2765	3.4555	5.712	HIGH	HIGH	0	61	male	64	stage ib
TCGA-66-2727	1.2035	4.1685	LOW	HIGH	1	516	female	55	stage ib
TCGA-66-2755	1.99867	3.4785	LOW	LOW	0	28	male	63	stage ib
TCGA-22-4594	0.486667	-0.1905	LOW	LOW	1	1470	female	60	stage iiia
TCGA-66-2744	-0.276667	0.67	LOW	LOW	0	30	male	71	stage iib
TCGA-34-2609	2.83433	4.0915	LOW	HIGH	1	951	male	81	stage iib
TCGA-18-3416	1.85033	4.134	LOW	HIGH	1	973	male	83	stage iib
TCGA-66-2781	4.251	6.4365	HIGH	HIGH	0	121	male	67	stage ib
TCGA-34-2608	2.14283	4.8115	LOW	HIGH	1	1000	male	84	stage ib
TCGA-39-5034	-1.17017	0.2325	LOW	LOW	1	1107	female	73	stage iib
TCGA-37-3783	3.665	8.1685	HIGH	HIGH	0	122	male	51	stage iiia
TCGA-37-4129	-0.157667	-0.1225	LOW	LOW	0	242	female	52	stage ia
TCGA-22-0944	5.78317	8.283	HIGH	HIGH	1	223	male	61	stage ib
TCGA-66-2763	4.53533	5.079	HIGH	HIGH	0	30	female	63	stage ib
TCGA-66-2786	0.7795	1.216	LOW	LOW	0	790	female	68	stage ia
TCGA-66-2785	0.968167	0.6755	LOW	LOW	0	60	male	65	stage ib
TCGA-21-1077	3.663	6.687	HIGH	HIGH	1	1058	male	64	stage iib
TCGA-60-2713	2.2925	1.439	LOW	LOW	0	1731	male	64	stage ib
TCGA-22-0940	0.563167	2.497	LOW	LOW	1	669	male	71	stage iia
TCGA-39-5021	0.3195	-0.1655	LOW	LOW	1	2086	male	70	stage ib
TCGA-33-4532	4.52183	2.9725	HIGH	LOW	1	3924	male	68	stage ib
TCGA-60-2716	0.67	1.624	LOW	LOW	0	1475	male	39	stage iib
TCGA-60-2707	4.67533	7.2515	HIGH	HIGH	1	667	male	70	stage ib
TCGA-22-1012	4.85283	7.583	HIGH	HIGH	1	429	female	80	stage ib
TCGA-60-2720	1.51867	6.8355	LOW	HIGH	0	97	female	60	stage ib
TCGA-66-2768	2.81533	6.7265	LOW	HIGH	0	61	male	57	stage iib
TCGA-46-3765	5.456	6.3385	HIGH	HIGH	0	405	female	59	stage ia
TCGA-64-1680	1.17817	2.8295	LOW	LOW	0	1126	male	63	stage iv
TCGA-44-2666	1.07067	2.2425	LOW	LOW	1	97	male	43	stage ib
TCGA-35-3615	0.161333	-0.913	LOW	LOW	0	14	male	57	stage ib
TCGA-05-4250	4.58017	3.7025	HIGH	HIGH	1	121	female	79	stage iiia
TCGA-05-4249	3.43517	0.959	HIGH	LOW	0	1523	male	67	stage ib
TCGA-44-2656	4.22433	2.05	HIGH	LOW	0	1429	male	59	stage ib
TCGA-67-3772	0.169667	1.8295	LOW	LOW	0	573	female	82	stage ib
TCGA-44-3919	4.43967	3.7035	HIGH	HIGH	1	1026	female	71	stage ia
TCGA-55-1596	3.93	1.958	HIGH	LOW	0	2065	male	55	stage iib
TCGA-44-2657	0.609	0.432	LOW	LOW	0	1351	female	74	stage ib
TCGA-44-2665	0.129833	3.256	LOW	LOW	0	1301	female	55	stage iib
TCGA-44-3398	4.6158	3.309	HIGH	LOW	0	1163	female	77	stage ia
TCGA-35-4123	0.4205	0.795	LOW	LOW	0	182	male	38	stage ia
TCGA-44-3918	2.10383	1.965	LOW	LOW	0	1036	female	60	stage ia
TCGA-67-3771	2.50667	0.482	LOW	LOW	0	610	female	77	stage ia
TCGA-35-4122	5.24817	3.1225	HIGH	LOW	0	225	male	69	stage ia
TCGA-64-1676	0.801833	1.271	LOW	LOW	0	1728	male	58	stage ia
TCGA-44-2661	0.294667	1.8235	LOW	LOW	0	1159	female	69	stage ia
TCGA-67-3774	0.405833	0.3355	LOW	LOW	0	385	female	73	stage ib
TCGA-55-1595	0.7175	1.643	LOW	LOW	0	1479	female	74	stage ia
TCGA-55-1592	0.127333	0.5425	LOW	LOW	1	701	male	65	stage ia
TCGA-64-1677	2.527	2.718	LOW	LOW	1	628	female	77	stage iiia
TCGA-44-2662	4.1115	3.958	HIGH	HIGH	0	1280	male	65	stage ib
TCGA-67-3773	0.081	1.182	LOW	LOW	0	427	female	84	stage ib
TCGA-55-1594	3.37483	0.4185	HIGH	LOW	0	1178	male	68	stage iiia
TCGA-44-2655	0.0228	1.1645	LOW	LOW	0	1324	female	65	stage ia
TCGA-44-4112	3.36533	2.42	HIGH	LOW	1	808	female	60	stage ib
TCGA-67-3770	0.863	2.664	LOW	LOW	0	610	female	70	stage ia
TCGA-64-1678	3.1225	2.3405	HIGH	LOW	0	1189	female	70	not reported
TCGA-44-2659	1.09417	1.1595	LOW	LOW	0	1367	female	65	stage iib
TCGA-44-2668	2.39683	5.143	LOW	HIGH	1	761	male	51	stage ib
