# Supplementary material for: IL‐36γ and IL‐36Ra Reciprocally Regulate NSCLC Progression by Modulating GSH Homeostasis and Oxidative Stress‐Induced Cell Death
Source: Adv Sci (Weinh). 2021 Aug 8;8(19):2101501. doi: 10.1002/advs.202101501 (PMC8498882; doi:10.1002/advs.202101501)
Supplement: Supplementary file 9 — Supplemental Table 8 [file ADVS-8-2101501-s009.xlsx]

## Sheet: Sheet1
Supplementary Table 8 Primer sequence
Name	Forward (5' to 3')	Reverse (5' to 3')
mβ-Actin	ACGGCCAGGTCATCACTATT	TGGCATAGAGGTCTTTACGGA
mIl1f9	TTGACTTGGACCAGCAGGTGTG	GGGTACTTGCATGGGAGGATAG
mCxcl2	CATCCAGAGCTTGAGTGTGACG	GGCTTCAGGGTCAAGGCAAACT
mIl1b	TGGACCTTCCAGGATGAGGACA	GTTCATCTCGGAGCCTGTAGTG
mCcl5	CCTGCTGCTTTGCCTACCTCTC	ACACACTTGGCGGTTCCTTCGA
mCxcr2	CAAACAGCGTCGTAGAACTA	GATTTCCAGGTTCTCTGAGT
mCxcl3	CTCCAGACTCCAGCCACACT	TGACAGCGCAGCTCACTGGC
mIl1a	CCATTGACCATCTCTCTCTGAATCAG	GTTGCTTGACGTTGCTGATA
mCxcl13	CAGCACAGCAACGCTGCTTC	TCAGTTTTGGGGCAGCCATT
mIl17f	TGAATTCCAGAACCGCTCCA	TTGCTGAATGGCGACGGAGT
mIl17a	AGCACCAGCTGATCAGGACG	GTGTTTGGACACGCTGAGCT
mCcl20	CTGAGTACATCAACTCCTGG	CCACAATAGCTCTGGAAGGA
mIl12a	ACGAGAGTTGCCTGGCTACTAG	CCTCATAGATGCTACCAAGGCAC
mGclm	AGGAGCTTCGGGACTGTATCC	GGGACATGGTGCATTCCAAAA
mGpx2	GCCTCAAGTATGTCCGACCTG	GGAGAACGGGTCATCATAAGGG
mGpx4	CCTCTGCTGCAAGAGCCTCCC	CTTATCCAGGCAGACCATGTGC
mG6pd	CACAGTGGACGACATCCGAAA	AGCTACATAGGAATTACGGGCAA
mGss	CCAGGAAGTTGCTGTGGTGTAC	GCTGTATGGCAATGTCTGGACAC
mGsr	GTTTACCGCTCCACACATCCTG	GCTGAAAGAAGCCATCACTGGTG
mIl1f9 prompter for p65	CTTTGGGAAATTCCACAATCTCTAC	CATGACTTGTCTGAGCTCCTTAAGA
mIl1f9 promoter for cJun(#1 site)	CTTTGGGAAATTCCACAATCTCTAC	CATGACTTGTCTGAGCTCCTTAAGA
mIl1f9 promoter for cJun(#2 site)	GGCTGGGCTGCCTACAATTCTTAA	CTACCAGAGGCACCAGCTTCTT
mIl1f9 promoter for (p)STAT3	GAGATCCAGACTAAAGTTTAATTGGTG	TGTGTCTTTAAGTTCAGCTTTTGGATC
β-ACTIN	CACCATTGGCAATGAGCGGTTC	AGGTCTTTGCGGATGTCCACGT
IL1F9	GACCTTGGAAGCTGCTGGAGCCACGAT	CTGGAGTGCCTCTCATAGTGTGGTT
GCLM	GAACCTGCTGAACTGGGGCCGC	TCTCTTTCATCAGGATTTATC
GPX2	CTTGCAACCAATTTGGACATCA	CACCTCACATTTTTGGACAAG
GPX4	CTGAAGCCGGCGCTGCTCTG	TGTGCCCGTCGATGTCCTTG
P63	GGAAAACAATGCCCAGACTC	GTGGAATACGTCCAGGTGGC
G6PD	GAGGGCGACGACGACGAAGCG	CGCTTCGTCGTCGTCGCCCTC
mIl1f9 promoter sequence(-2000~0)
	gcaaaacaaattagaaaaaacaaaacaaaacaaaacaaaacaattttttgtttagtaaaaataagaaaattccaatgtccctagtcacaagggaccagttccactttgagcagtaggaacttaaaaatttgaaaacatttggggaaagggaaaattggctttccgtttaattggcaaatgttccagtggggagggtctgtttttgttgagatatgttacagtgtatgtacaagtctatggacctgagtctttaaaaggagttatatacatggttcattcagaaaagatggttggtaaaatcttgattatttctttttgttaatttatctcaataaaagcccactggaactttaaaaaaaaaagtcagattggctcctccctcccttttggcttcctgtc…
