# Supplementary material for: IL‐36γ and IL‐36Ra Reciprocally Regulate NSCLC Progression by Modulating GSH Homeostasis and Oxidative Stress‐Induced Cell Death
Source: Adv Sci (Weinh). 2021 Aug 8;8(19):2101501. doi: 10.1002/advs.202101501 (PMC8498882; doi:10.1002/advs.202101501)
Supplement: Supplementary file 10 — Supplemental Table 9 [file ADVS-8-2101501-s007.xlsx]

## Sheet: Sheet1
Supplementary Table 9 Reagents list and information.
REAGENT or RESOURCE	SOURCE	IDENTIFIER	WEBSITE	DILUTION
Antibodies
8-oxo-dGuo (N45.1)	abcam	Cat# ab48508	https://www.abcam.cn/8-hydroxy-2-deoxyguanosine-antibody-n451-ab48508.html	1:500
Ki-67 (D3B5)	Cell Signaling Technology	Cat# 12202S	https://www.cellsignal.cn/products/primary-antibodies/ki-67-d3b5-rabbit-mab-mouse-preferred-ihc-formulated/12202?site-search-type=Products&N=4294956287&Ntt=d3b5&fromPage=plp	1:500
GSR	Abclonal	Cat# A12070;RRID: AB_2758976	https://www.abclonal.com.cn/catalog/A12070	1:1000
GCLM (EPR6667)	abcam	Cat# ab126704	https://www.abcam.cn/gclm-antibody-epr6667-ab126704.html	1:1000(WB);1:500(IHC)
GPX4 (EPNCIR144)	abcam	Cat# ab125066	https://www.abcam.cn/glutathione-peroxidase-4-antibody-epncir144-ab125066.html	1:1000(WB)
Human IL-36Ra/IL-1F5 Antibody	R&D Systems	Cat# AF1275	https://www.rndsystems.com/cn/products/human-il-36ra-il-1f5-antibody_af1275
anti-p65（C-20)	Santa Cruz Biotechnology	Cat# SC-372	https://www.scbt.com/p/nfkappab-p65-antibody-c-20?requestFrom=search
anti-cJun (60A8)	Cell Signaling Technology	Cat# 9165S	https://www.cellsignal.cn/products/primary-antibodies/c-jun-60a8-rabbit-mab/9165?site-search-type=Products&N=4294956287&Ntt=cjun&fromPage=plp
anti-STAT3(F-2)	Santa Cruz Biotechnology	Cat# SC-8019	https://www.scbt.com/p/stat3-antibody-f-2?requestFrom=search
anti-pSTAT3(D3A7)	Cell Signaling Technology	Cat# 9145S	https://www.cellsignal.cn/products/primary-antibodies/phospho-stat3-tyr705-d3a7-xp-rabbit-mab/9145?site-search-type=Products&N=4294956287&Ntt=9145s&fromPage=plp&_requestid=3192016
anti-G6PD	Sigma	Cat# HPA000834	https://www.sigmaaldrich.com/catalog/product/sigma/hpa000834?lang=zh&region=CN
Tubulin	Sungene Biotech	Cat# KM9003	http://www.sungenebiotech.com/index.php?m=Product&a=product_xq&catid=2&proid=53&prid=291&pid=724&id=1569	1:2000
Anti-mouse TCRb (H57-597) Percp	BioLegend	Cat# 109227	https://www.biolegend.com/en-us/products/percp-cyanine5-5-anti-mouse-tcr-beta-chain-antibody-5603	1:200
Anti-mouse gdTCR (UC7-13D5) PE	BioLegend	Cat# 107507	https://www.biolegend.com/en-us/products/pe-anti-mouse-tcr-gamma-delta-antibody-2620	1:200
Anti-mouse CD3 (145-2C11) APC-Cy7	BioLegend	Cat# 100330	https://www.biolegend.com/en-us/products/apc-cyanine7-anti-mouse-cd3epsilon-antibody-6070	1:200
Anti-mouse CD4 (GK1.5)BV421	BioLegend	Cat# 100427	https://www.biolegend.com/en-us/products/pacific-blue-anti-mouse-cd4-antibody-3316	1:200
Anti-mouse CD8 (53-6.7)BV510	BioLegend	Cat# 100751	https://www.biolegend.com/en-us/products/brilliant-violet-510-anti-mouse-cd8a-antibody-7992	1:200
Anti-mouse IL17A (TC11-18H10.1) FITC	BioLegend	Cat# 506908	https://www.biolegend.com/en-us/products/fitc-anti-mouse-il-17a-antibody-3534	1:200
Anti-mouse IFNg (XMG1.2) BV510	BioLegend	Cat# 505841	https://www.biolegend.com/en-us/products/brilliant-violet-510-anti-mouse-ifn-gamma-antibody-8610	1:200
Anti-mouse Epcam (G8.8)APC	BioLegend	Cat# 118213	https://www.biolegend.com/en-us/products/apc-anti-mouse-cd326-ep-cam-antibody-4974	1:200
Anti-mouse CD31 (MEC13.3) APC-Cy7	BioLegend	Cat# 102533	https://www.biolegend.com/en-us/products/apccyanine7-anti-mouse-cd31-antibody-19419	1:200
Anti-mouse CD49d (9C10) PE	BioLegend	Cat# 103706	https://www.biolegend.com/en-us/products/pe-anti-mouse-cd49d-antibody-193	1:200
Anti-mouse CD81 (Eat-2) PE-Cy7	BioLegend	Cat# 104914	https://www.biolegend.com/en-us/products/pe-cyanine7-anti-mouserat-cd81-antibody-17639	1:200
Anti-mouse CD11c (N418) APC	BioLegend	Cat# 117310	https://www.biolegend.com/en-us/products/apc-anti-mouse-cd11c-antibody-1813	1:200
Anti-mouse CD11b (M1/70) PE	BioLegend	Cat# 101208	https://www.biolegend.com/en-us/products/pe-anti-mouse-human-cd11b-antibody-349	1:200
Anti-mouse CD45.2(104) BV421	BioLegend	Cat# 109831	https://www.biolegend.com/en-us/products/brilliant-violet-421-anti-mouse-cd45-2-antibody-7328	1:200
Anti-mouse CD103 (2E7) PE/Dazzle	BioLegend	Cat# 121430	https://www.biolegend.com/en-us/products/pe-dazzle-594-anti-mouse-cd103-antibody-12519	1:200
Anti-mouse H-2Kb (M5/114) BV421	BioLegend	Cat# 107632	https://www.biolegend.com/en-us/products/brilliant-violet-421-anti-mouse-i-a-i-e-antibody-7147	1:200
Anti-mouse Ly6G (1A8) APC-Cy7	BioLegend	Cat# 127623	https://www.biolegend.com/en-us/products/apc-cyanine7-anti-mouse-ly-6g-antibody-6755	1:200
Anti-mouse F4/80 (BM8) PE	BioLegend	Cat# 123110	https://www.biolegend.com/en-us/products/pe-anti-mouse-f4-80-antibody-4068	1:200
CD16/32 (93)	BioLegend	Cat# 101302	https://www.biolegend.com/en-us/products/purified-anti-mouse-cd16-32-antibody-190	1:200
Chemicals and Recombinant cytokines
Recombinant Human IL-36g	R&D Systems	Cat# 6835-IL-010	https://www.rndsystems.com/cn/products/recombinant-human-il-36-gamma-il-1f9-aa-18-169-protein_6835-il
Recombinant Human IL-36Ra	R&D Systems	Cat# 1275-IL-025	https://www.rndsystems.com/cn/products/recombinant-human-il-36ra-il-1f5-protein_1275-il
Recombinant Human TNFa	ACROBiosystems	Cat# TNA-H4211	http://www.acrobiosystems.cn/letterlist-58.html?utm_source=baidu&utm_medium=kw&utm_campaign=P-TNF-alpha-PC&utm_content=TNF-alpha&utm_term=Mouse%20TNFA&renqun_youhua=436746&bd_vid=10140420394166143749
Recombinant Mouse IL-1F9	R&D Systems	Cat# 6996-IL-010	https://www.rndsystems.com/cn/products/recombinant-mouse-il-36-gamma-il-1f9-aa-13-164-protein_6996-il
Recombinant Murine IL-1F5 (IL-36Ra)	PeproTech	Cat# 210-36RA	https://www.peprotech.com/zh/recombinant-murine-il-36ra
Recombinant Mouse IL-1F6 (IL-36a)	R&D Systems	Cat# 7059-ML-010	https://www.rndsystems.com/cn/products/recombinant-mouse-il-36-alpha-il-1f6-aa-8-160-protein_7059-ml
Recombinant Mouse IL-1F8 (IL-36b)	R&D Systems	Cat# 7060-ML-010	https://www.rndsystems.com/cn/products/recombinant-mouse-il-36-beta-il-1f8-aa-31-183-protein_7060-ml
Recombinant Mouse TNFa	Procell	Cat# PCK055	https://www.procell.com.cn/view/3202.html
Cisplatin	TOPSCIENCE	Cat #T1564	https://www.tsbiochem.com/compound/Cisplatin
CHX	Enzo Biochem	Cat# ALX-380-269	https://www.enzolifesciences.com/ALX-380-269/cycloheximide/
Erastin	Sigma-Aldrich	Cat# E7781-1MG	https://www.sigmaaldrich.com/catalog/product/sigma/e7781?lang=zh&region=CN
Glucose-free DMEM	Gibco	Cat# 11966025	https://www.thermofisher.com/order/catalog/product/11966025#/11966025
TRIzol	Invitrogen	Cat# 15596018	https://www.thermofisher.com/order/catalog/product/15596018?SID=srch-srp-15596018#/15596018?SID=srch-srp-15596018
PMA	Sigma	Cat# P8139	https://www.sigmaaldrich.com/catalog/product/sigma/p8139?lang=zh&region=CN
Ionomycin	Sigma	Cat# I0634	https://www.sigmaaldrich.com/catalog/product/sigma/i0634?lang=zh&region=CN
Golgi-stop	BD Biosciences	Cat# 554724	https://www.bdbiosciences.com/cn/applications/research/t-cell-immunology/th-1-cells/intracellular-markers/cytokines-and-chemokines/buffers/protein-transport-inhibitor-containing-monensin/p/554724
Critical Commercial Assays
Dual-Luciferase Reporter Assay System	Promega	Cat# E1980	https://www.promega.com.cn/Products/luciferase-assays/Reporter-Assays/Dual_Luciferase-Reporter-Assay-System/?catNum=E1980
Annexin V FITC/PI Apoptosis Detection Kit	4A Biotech	Cat# FXP018	http://www.4abio.com/goods-1343146.html
2 x SYBR Green qPCR Master Mix	Bimake	Cat# B21203	https://www.bimake.cn/product/sybr-green-qpcr-master-mix.html
MonAmpTM SYBR Green qPCR Mix	Monad	Cat# MQ10101S	http://www.monadbiotech.com/search/product.aspx?key=MQ10101S&tags=12
Maixin_Bio Detection Kit peroxidase/diaminobenzidine (DAB) rabbit/mouse	Maixi_Bio	Cat# Kit-9710, DAB-0031	http://www.maxim.com.cn/sitecn/myzhptsj/1074.html
MouseTumor Dissociation Kit	Miltenyi Biotech	Cat# 130-096-730	https://www.miltenyibiotec.com/CN-en/products/tumor-dissociation-kit-mouse.html#130-096-730
Intracellular staining Permeabilization wash buffer (10×）	BioLegend	Cat# 421002	https://www.biolegend.com/en-us/products/intracellular-staining-permeabilization-wash-buffer-10x-1497
FluroFixbuffer	BioLegend	Cat# 422101	https://www.biolegend.com/en-us/products/fluorofix-buffer-4934
Percoll	GE Healthcare	Cat# 17-0891-09	http://www.shanjin.com.cn/productsclass.php?pid=178
TRUEscript RT Master Mix	Aidlab	Cat# PC58	http://www.aidlab.cn/products-show-en.asp?anclassid=95&nclassid=0&id=1870
MojoSortTM Mouse CD45 Nanobeads	BioLegend	Cat# 480028	https://www.biolegend.com/en-us/products/mojosort-mouse-cd45-nanobeads-12355
EasySepTM Magnet	STEMCELL	Cat# 18000	https://www.stemcell.com/products/easysep-cell-separation-magnet.html
GSH and GSSG detection kit	Beyotime	Cat# S0053	https://www.beyotime.com/product/S0053.htm
hematoxylin and eosin staining kits	Beyotime	Cat# C0105M	https://www.beyotime.com/product/C0105M.htm
Deposited Data
RNA-seq	This study	GEO:GSE165640	https://www.ncbi.nlm.nih.gov/geo/query/acc.cgi?acc=GSE165640
Single cell RNA-seq	This study	GEO:GSE165641	https://www.ncbi.nlm.nih.gov/geo/query/acc.cgi?acc=GSE165641
Biological Samples
Human Lung Cancer Patient Samples	Tongji Medical College	N/A
Experimental Models: Cell Lines
HEK293T	ATCC	CRL-3216; RRID:CVCL_0063	https://www.atcc.org/products/all/CRL-3216.aspx
A549	ATCC	CCL-185	https://www.atcc.org/products/all/CCL-185.aspx
Recombinant DNA
phage-puro-6tag-mil36R	This study	N/A
phage-puro-6tag-hil36R	This study	N/A
niffty	This study	N/A
PET-30c-mIL1F9 (12-191aa)	This study	N/A
Software and Algorithms
GraphPad Prism 8.0	GraphPad Software	https://www.graphpad.com/
FlowJo X software	FlowJo	https://www.flowjo.com/
GSEA (v4.1.0)	Broad Institute	https://www.gsea-msigdb.org/gsea/index.jsp
Seurat (v3.2.0)	Butler et al., 2018	https://satijalab.org/seurat
Cell Ranger software (v 3.1.0)	10 X Genomics	http://10xgenomics.com/
