# Supplementary material for: IL‐36γ and IL‐36Ra Reciprocally Regulate NSCLC Progression by Modulating GSH Homeostasis and Oxidative Stress‐Induced Cell Death
Source: Adv Sci (Weinh). 2021 Aug 8;8(19):2101501. doi: 10.1002/advs.202101501 (PMC8498882; doi:10.1002/advs.202101501)
Supplement: Supplementary file 11 — Supplemental Table 10 [file ADVS-8-2101501-s011.xlsx]

## Sheet: Sheet1
Supplementary Table 10 Reagents and medium for generation of human airway organoids.
Media component	Supplier	Catalogue number	Final concentration
R-Spondin 1	Peprotech	120-38	500 ng/ml
FGF 7	Peprotech	100-19	25 ng/ml
FGF 10	Peprotech	100-26	100 ng/ml
Noggin	Peprotech	120-10C	100 ng/ml
A83-01	Tocris	2939	500 nM
Y-27632	Abmole	Y-27632	5 mM
SB202190	Sigma	S7067	500 nM
B27 supplement	Gibco	17504-44	1x
N-Acetylcysteine	Sigma	A9165-5g	1.25 mM
Nicotinamide	Sigma	N0636	5 mM
GlutaMax 100x	Invitrogen	12634-034	1x
Hepes	Invitrogen	15630-056	10 mM
Penicillin / Streptomycin	Invitrogen	15140-122	100 U/ml, 100 mg/ml
Primocin	Invivogen	Ant-pm-1	50 mg/ml
Advanced DMEM/F12	Invitrogen	12634-034	1x
